# Supplementary material for: Phenobarbital Mediates an Epigenetic Switch at the Constitutive Androstane Receptor (CAR) Target Gene Cyp2b10 in the Liver of B6C3F1 Mice
Source: PLoS One. 2011 Mar 24;6(3):e18216. doi: 10.1371/journal.pone.0018216 (PMC3063791; doi:10.1371/journal.pone.0018216)
Supplement: Table S1 — Unfiltered liver Affymetrix data. The Mouse430_2 chip contains 45,037 probes. Only the probe sets with a minimum average MAS5 signal of 50 in either control or treated were included (18981 probe sets remaining). (XLSX) [file pone.0018216.s005.xlsx]

## Sheet: Table S1. Liver GEP unfiltered
probeset	symbol	name	group_mean.Control_Grp_Mean	group_mean.Treated_Grp_Mean	group_fc	p_fc	Control_norm_p	Treated_norm_p
1422257_s_at	Cyp2b10	cytochrome P450, family 2, subfamily b, polypeptide 10	16.04	11407.5	711.191	5.1945e-10	0.0727994	0.332295
1425645_s_at	Cyp2b10	cytochrome P450, family 2, subfamily b, polypeptide 10	25.41	11481.7	451.857	8.20212e-11	0.0300291	0.375902
1451787_at	Cyp2b10	cytochrome P450, family 2, subfamily b, polypeptide 10	25.16	11218.4	445.882	5.64953e-10	0.560304	0.286918
1429994_s_at	Cyp2c65	cytochrome P450, family 2, subfamily c, polypeptide 65	10.79	1513.94	140.31	7.73579e-09	0.528041	0.376878
1443137_at	NA	NA	10.42	633.5	60.7965	3.19388e-06	0.14422	0.0704173
1419582_at	Cyp2c55	cytochrome P450, family 2, subfamily c, polypeptide 55	271.56	8804.97	32.4237	2.18336e-10	0.88615	0.262879
1438452_at	Nebl	nebulette	7.65	237.19	31.0052	5.66164e-08	0.042287	0.0655919
1436265_at	Gm10419	predicted gene 10419	10.64	135.85	12.7679	1.25225e-06	0.00681886	0.355932
1416055_at	NA	NA	9.96	118.29	11.8765	0.342121	0.299016	1.4049e-07
1423410_at	Meig1	meiosis expressed gene 1	7.31	76.3	10.4378	1.04354e-06	0.0516579	0.440791
1415777_at	Pnliprp1	pancreatic lipase related protein 1	7.96	80	10.0503	1.10734e-07	0.251937	0.0548264
1423556_at	Akr1b7	aldo-keto reductase family 1, member B7	24.53	229.79	9.36771	4.1476e-07	0.585898	0.411552
1420447_at	Sult1e1	sulfotransferase family 1E, member 1	15.45	140.45	9.09061	2.52152e-05	0.0113865	0.593602
1416318_at	Serpinb1a	serine (or cysteine) peptidase inhibitor, clade B, member 1a	11.76	104.23	8.8631	2.34313e-05	0.147234	0.578332
1427473_at	Gstm3	glutathione S-transferase, mu 3	243.37	2131.06	8.75646	3.55379e-05	0.56994	0.409016
1431742_at	1810053B23Rik	RIKEN cDNA 1810053B23 gene	7.25	62.8	8.66207	9.64439e-05	0.0012947	0.258129
1452183_a_at	Meg3	maternally expressed 3	108.49	900.89	8.3039	4.93629e-10	0.198037	0.789223
1423891_at	Gstt3	glutathione S-transferase, theta 3	217.47	1660.06	7.63351	2.11853e-08	0.0539885	0.455804
1460258_at	Lect1	leukocyte cell derived chemotaxin 1	68.61	520.42	7.58519	4.29164e-09	0.0852871	0.928715
1435853_at	Cyp2d12	cytochrome P450, family 2, subfamily d, polypeptide 12	36.85	268.87	7.29634	1.72774e-05	0.814684	0.467851
1436713_s_at	Meg3	maternally expressed 3	23.75	171.83	7.23495	9.76233e-09	0.17589	0.263072
1425452_s_at	Fam84a	family with sequence similarity 84, member A	10	71.81	7.181	0.0336934	0.00897521	0.0013242
1450611_at	Orm3	orosomucoid 3	47.47	322.18	6.78702	9.62975e-06	0.929429	0.201759
1450971_at	Gadd45b	growth arrest and DNA-damage-inducible 45 beta	19.88	134.55	6.76811	1.38876e-05	0.00737692	0.851873
1422230_s_at	NA	NA	1851.57	12071.1	6.51941	2.63115e-08	0.715699	0.105266
1439380_x_at	Meg3	maternally expressed 3	239.65	1500.94	6.26305	2.74732e-10	0.793009	0.671045
1438068_at	NA	NA	9.51	58.95	6.19874	1.84386e-07	0.01601	0.741083
1419590_at	Cyp2b9	cytochrome P450, family 2, subfamily b, polypeptide 9	17.61	100.2	5.68995	0.000320142	0.384647	0.00452953
1438402_at	Fam171a1	family with sequence similarity 171, member A1	16.26	91.91	5.65252	8.92426e-07	0.180037	0.336657
1452899_at	Rian	RNA imprinted and accumulated in nucleus	27.5	153.63	5.58655	5.81997e-08	0.118064	0.0182309
1419094_at	Cyp2c37	cytochrome P450, family 2. subfamily c, polypeptide 37	2314.24	12679.5	5.4789	5.07072e-14	0.0212659	0.634704
1427474_s_at	Gstm3	glutathione S-transferase, mu 3	2195.19	11769	5.36127	1.54082e-09	0.974329	0.405675
1438211_s_at	Dbp	D site albumin promoter binding protein	160.72	853.32	5.30936	0.0257178	0.0841722	0.0193367
1455457_at	Cyp2c54	cytochrome P450, family 2, subfamily c, polypeptide 54	2769.59	14219.5	5.13414	1.97731e-10	0.922351	0.0147828
1452905_at	Meg3	maternally expressed 3	99.9	501.9	5.02402	6.72596e-12	0.335931	0.472978
1454124_at	1700067K01Rik	RIKEN cDNA 1700067K01 gene	44.28	220.51	4.9799	2.47586e-11	0.0405026	0.324232
1448594_at	Wisp1	WNT1 inducible signaling pathway protein 1	14.85	70.48	4.74613	9.03079e-07	0.266843	0.872121
1457030_at	NA	NA	10.68	50.66	4.74345	0.00289301	0.0275443	0.165006
1421041_s_at	Gsta1	glutathione S-transferase, alpha 1 (Ya)	520.8	2423.82	4.65403	7.3601e-05	0.183375	0.32704
1419700_a_at	Prom1	prominin 1	31.39	141.62	4.51163	0.000471918	0.827697	0.814846
1455896_a_at	Kcnk1	potassium channel, subfamily K, member 1	23.44	104.07	4.43985	1.26084e-05	0.0123856	0.171996
1448690_at	Kcnk1	potassium channel, subfamily K, member 1	83.69	367.62	4.39264	0.000587942	0.000521085	0.132516
1426758_s_at	Meg3	maternally expressed 3	96.99	420.34	4.33385	8.16566e-07	0.803351	0.559997
1425627_x_at	Gstm1	glutathione S-transferase, mu 1	1705.4	7330.59	4.29846	2.06993e-08	0.61249	0.518215
1421040_a_at	Gsta2	glutathione S-transferase, alpha 2 (Yc2)	1059.45	4544.36	4.28936	5.98673e-06	0.123777	0.13606
1417625_s_at	Cxcr7	chemokine (C-X-C motif) receptor 7	29.7	127.27	4.28519	0.000271822	0.388752	0.575621
1427580_a_at	Rian	RNA imprinted and accumulated in nucleus	26.74	108.52	4.05834	3.1079e-08	0.0655981	0.586335
1418174_at	Dbp	D site albumin promoter binding protein	88.09	348.42	3.95527	0.0190298	0.0599628	0.0728602
1434726_at	Tmem146	transmembrane protein 146	27.63	105.83	3.83026	1.10033e-09	0.633294	0.193291
1449565_at	Cyp2g1	cytochrome P450, family 2, subfamily g, polypeptide 1	33.15	124.51	3.75596	6.52332e-06	0.572694	0.512627
1457403_at	9130409I23Rik	RIKEN cDNA 9130409I23 gene	481.95	1804.08	3.74329	1.64158e-11	0.0841587	0.56291
1427735_a_at	Acta1	actin, alpha 1, skeletal muscle	18.12	65.58	3.61921	0.275232	0.138245	8.3677e-07
1428988_at	Abcc3	ATP-binding cassette, sub-family C (CFTR/MRP), member 3	479.23	1684.19	3.51437	1.20098e-11	0.042161	0.307086
1420438_at	Orm2	orosomucoid 2	529.7	1853.27	3.49872	0.0844347	0.0510848	0.000195366
1448593_at	Wisp1	WNT1 inducible signaling pathway protein 1	34.42	118.73	3.44945	1.82674e-06	0.404351	0.696456
1438394_x_at	Krt4	keratin 4	28.05	96.46	3.43886	6.60934e-06	0.701529	0.833781
1459333_at	NA	NA	45.46	153.35	3.3733	7.33004e-09	0.858557	0.397085
1434292_at	Snhg11	small nucleolar RNA host gene 11 (non-protein coding)	58.58	196.23	3.34978	2.30811e-08	0.305325	0.341727
1416933_at	Por	P450 (cytochrome) oxidoreductase	750.6	2511.61	3.34614	1.58689e-08	0.89588	0.440264
1455282_x_at	Alas1	aminolevulinic acid synthase 1	586.8	1945.14	3.31483	0.0206737	0.000571373	0.053978
1443870_at	Abcc4	ATP-binding cassette, sub-family C (CFTR/MRP), member 4	31.35	102.7	3.27592	1.87678e-05	0.892728	0.24653
1450976_at	Ndrg1	N-myc downstream regulated gene 1	47.19	152.36	3.22865	2.27514e-05	0.308535	0.952381
1418857_at	Slc13a2	solute carrier family 13 (sodium-dependent dicarboxylate transporter), member 2	40.3	124.55	3.09057	4.31799e-06	0.886866	0.561204
1449409_at	Sult1c2	sulfotransferase family, cytosolic, 1C, member 2	69.37	214.31	3.08938	2.20631e-08	0.144176	0.986117
1448147_at	Tnfrsf19	tumor necrosis factor receptor superfamily, member 19	25.2	76.98	3.05476	1.49604e-06	0.777238	0.314622
1456174_x_at	Ndrg1	N-myc downstream regulated gene 1	184.71	563.63	3.05143	2.7987e-05	0.881628	0.105424
1419430_at	Cyp26a1	cytochrome P450, family 26, subfamily a, polypeptide 1	310.43	941.51	3.03292	0.00538513	0.00601726	0.0245648
1424853_s_at	Cyp4a10	cytochrome P450, family 4, subfamily a, polypeptide 10	159.88	475.21	2.97229	0.00454941	0.0717	0.150944
1454067_a_at	4931406C07Rik	RIKEN cDNA 4931406C07 gene	1545.29	4589.43	2.96995	5.06319e-13	0.493374	0.00263166
1431940_at	LOC74457	hypothetical protein LOC74457	45.12	132.25	2.93107	1.26259e-06	0.918615	0.90282
1450977_s_at	Ndrg1	N-myc downstream regulated gene 1	33.2	96.83	2.91657	0.000401304	0.752923	0.377141
1418320_at	Prss8	protease, serine, 8 (prostasin)	51.57	149.76	2.90401	1.87566e-06	0.240889	0.154146
1447705_at	Nsl1	NSL1, MIND kinetochore complex component, homolog (S. cerevisiae)	87.33	253.26	2.90003	3.9002e-11	0.542928	0.0611018
1425626_at	Gstm1	glutathione S-transferase, mu 1	302.93	877.57	2.89694	1.68658e-06	0.454196	0.987548
1418138_at	Sult1d1	sulfotransferase family 1D, member 1	475.82	1375.96	2.89177	4.29972e-10	0.752319	0.715212
1438665_at	Smpd3	sphingomyelin phosphodiesterase 3, neutral	33	93.6	2.83636	3.96455e-08	0.0197163	0.143865
1449848_at	Gna14	guanine nucleotide binding protein, alpha 14	115.91	316.53	2.73083	2.62789e-08	0.752156	0.0619142
1416411_at	Gstm2	glutathione S-transferase, mu 2	710.4	1920.1	2.70284	2.35714e-06	0.398209	0.611625
1453588_at	Car3	carbonic anhydrase 3	510.92	1362.59	2.66693	0.018369	0.00961367	0.217564
1443206_at	NA	NA	54.49	145	2.66104	0.000183097	0.162573	0.460698
1430584_s_at	Car3	carbonic anhydrase 3	584.54	1551.14	2.65361	0.0170777	0.0535634	0.405594
1427351_s_at	Igh-6	immunoglobulin heavy chain 6 (heavy chain of IgM)	378.91	996.04	2.6287	0.00133702	0.194918	0.00294464
1421087_at	Per3	period homolog 3 (Drosophila)	27.32	71.22	2.60688	0.0211116	0.0764551	0.0184534
1427747_a_at	Lcn2	lipocalin 2	614.5	1594.61	2.59497	0.299331	0.0110532	0.000214382
1422643_at	Moxd1	monooxygenase, DBH-like 1	382.53	991.5	2.59195	0.0308441	0.000406806	0.256851
1433884_at	Syt1	synaptotagmin I	120.76	311.23	2.57726	7.37817e-08	0.98286	0.281362
1427960_at	Ugt2b34	UDP glucuronosyltransferase 2 family, polypeptide B34	2201.36	5644.33	2.56402	2.01536e-08	0.386308	0.479336
1420405_at	Slco1a4	solute carrier organic anion transporter family, member 1a4	307.05	786.01	2.55988	1.84369e-05	0.10876	0.941486
1449773_s_at	Gadd45b	growth arrest and DNA-damage-inducible 45 beta	43.22	110.07	2.54674	0.00107671	0.000321086	0.268862
1458176_at	Per3	period homolog 3 (Drosophila)	22.76	57.37	2.52065	0.00897187	0.185066	0.129176
1420385_at	Gna14	guanine nucleotide binding protein, alpha 14	64.36	161.92	2.51585	3.22747e-08	0.488164	0.140337
1435371_x_at	Ces3	carboxylesterase 3	1861.27	4670.73	2.50943	0.00371461	0.0464233	0.423226
1448973_at	Sult1d1	sulfotransferase family 1D, member 1	2044.81	5091.28	2.48985	2.88072e-10	0.0967864	0.79099
1460654_at	Slc30a3	solute carrier family 30 (zinc transporter), member 3	30.66	75.32	2.45662	0.00675258	1.95627e-05	0.652804
1420760_s_at	Ndrg1	N-myc downstream regulated gene 1	149.58	365.88	2.44605	9.12237e-06	0.153095	0.567957
1436057_at	Meg3	maternally expressed 3	21.33	52.08	2.44163	0.000126261	0.482373	0.449475
1450248_at	Adam11	a disintegrin and metallopeptidase domain 11	31.68	77.26	2.43876	1.60592e-05	0.785646	0.110093
1431094_at	1110006E14Rik	RIKEN cDNA 1110006E14 gene	28.96	70.19	2.42369	0.000932943	0.397853	0.0439007
1443889_at	9030619P08Rik	RIKEN cDNA 9030619P08 gene	207.84	502.8	2.41917	0.000517192	0.877373	0.0283897
1439437_x_at	Cpe	carboxypeptidase E	28.35	68.22	2.40635	5.6259e-09	0.992424	0.499016
1427329_a_at	Igh-6	immunoglobulin heavy chain 6 (heavy chain of IgM)	186.32	447.78	2.40328	0.00146949	0.276082	0.0685806
1434188_at	Slc16a12	solute carrier family 16 (monocarboxylic acid transporters), member 12	400.7	947.17	2.36379	3.53275e-06	0.736914	0.363444
1416607_at	4931406C07Rik	RIKEN cDNA 4931406C07 gene	3552.3	8387.17	2.36105	4.18431e-11	0.733324	0.372168
1421990_at	Syt1	synaptotagmin I	28.23	66.38	2.3514	7.7734e-05	0.047075	0.779189
1449383_at	Adssl1	adenylosuccinate synthetase like 1	168.53	394.27	2.33946	2.48435e-07	0.394828	0.217245
1448330_at	Gstm1	glutathione S-transferase, mu 1	7855.66	18346.9	2.3355	1.92495e-09	0.403605	0.00972396
1427126_at	Hspa1b	heat shock protein 1B	855.41	1997.71	2.33538	0.0061558	0.478057	0.0284665
1449375_at	Ces6	carboxylesterase 6	4788.86	11174.4	2.33342	1.5999e-08	0.0646533	0.522686
1444438_at	Cib3	calcium and integrin binding family member 3	46.93	109.27	2.32836	7.76002e-05	0.667214	0.518026
1424126_at	Alas1	aminolevulinic acid synthase 1	2352.06	5424.77	2.30639	0.0222194	0.00252413	0.157326
1436693_x_at	Slc35e4	solute carrier family 35, member E4	51.54	118.54	2.29996	1.93215e-05	0.83838	0.136996
1425120_x_at	Ifi27l2b	interferon, alpha-inducible protein 27 like 2B	40.94	93.81	2.2914	5.41046e-05	0.183658	0.337177
1421242_at	Rnf144a	ring finger protein 144A	44.92	102.6	2.28406	0.00010046	0.488917	0.400705
1442331_at	NA	NA	242.8	553.34	2.279	0.0483439	0.308865	0.0896661
1423413_at	Ndrg1	N-myc downstream regulated gene 1	75.02	170.76	2.27619	1.96872e-05	0.6875	0.275095
1450826_a_at	Saa3	serum amyloid A 3	296.66	673.62	2.27068	0.305856	0.172288	3.08404e-05
1427127_x_at	Hspa1b	heat shock protein 1B	1237.18	2772.08	2.24064	0.00516202	0.557481	0.0412956
1417169_at	Usp2	ubiquitin specific peptidase 2	58.21	130.31	2.23862	0.0512829	0.200167	0.0820957
1434442_at	Stbd1	starch binding domain 1	716.73	1598.93	2.23087	1.36184e-08	0.46314	0.71294
1420984_at	Pctp	phosphatidylcholine transfer protein	319.09	704.15	2.20674	3.3849e-06	0.729685	0.547635
1452388_at	Hspa1a	heat shock protein 1A	81.21	178.15	2.1937	0.000405378	0.469281	0.931219
1445980_at	NA	NA	70.54	154.37	2.1884	0.00516219	0.0175173	0.17648
1424245_at	NA	NA	1230.14	2676.94	2.17613	4.06175e-10	0.720842	0.243239
1418653_at	Cyp2c50	cytochrome P450, family 2, subfamily c, polypeptide 50	9295.93	20186.1	2.1715	3.56522e-09	0.843237	0.068369
1425837_a_at	NA	NA	192.67	417.61	2.16749	0.0165407	0.526632	0.0591636
1460406_at	Pls1	plastin 1 (I-isoform)	57.76	125.18	2.16724	0.000261745	0.491568	0.0285062
1454749_at	Pcnt	pericentrin (kendrin)	55.06	118.51	2.15238	0.078747	0.204327	0.0862604
1422631_at	Ahr	aryl-hydrocarbon receptor	492.63	1058.41	2.14849	7.99616e-07	0.848037	0.728
1444644_x_at	Tatdn1	TatD DNase domain containing 1	101.69	218.47	2.14839	0.0428202	0.504069	0.00312548
1445815_at	Fzd8	frizzled homolog 8 (Drosophila)	29.31	62.39	2.12863	8.50132e-06	0.866642	0.391337
1426065_a_at	Trib3	tribbles homolog 3 (Drosophila)	68.65	144.23	2.10095	0.00256083	0.215326	0.137653
1427231_at	Robo1	roundabout homolog 1 (Drosophila)	44.08	92.58	2.10027	7.19132e-05	0.164234	0.00063122
1460028_at	Grip2	glutamate receptor interacting protein 2	32.23	67.33	2.08905	0.00689701	0.0294365	0.0612227
1421584_at	Opn4	opsin 4 (melanopsin)	36.92	76.92	2.08342	0.000290104	0.883829	0.383657
1420983_at	Pctp	phosphatidylcholine transfer protein	158.91	329.19	2.07155	4.55774e-05	0.659826	0.756077
1434137_x_at	Zg16	zymogen granule protein 16	24.77	51.24	2.06863	0.212586	0.489524	4.62046e-05
1452318_a_at	Hspa1b	heat shock protein 1B	2790.53	5762.95	2.06518	0.00437621	0.590706	0.166792
1447791_s_at	Gna14	guanine nucleotide binding protein, alpha 14	45.11	93.11	2.06407	5.95063e-07	0.198085	0.889423
1448506_at	Serpina6	serine (or cysteine) peptidase inhibitor, clade A, member 6	1423.59	2930.25	2.05835	1.00271e-05	0.0440026	0.253694
1431874_at	4931429L15Rik	RIKEN cDNA 4931429L15 gene	47.62	97.73	2.05229	0.000177395	0.774771	0.487223
1438064_at	NA	NA	31.52	64	2.03046	0.0256305	0.188277	0.0797974
1435301_at	1110004E09Rik	RIKEN cDNA 1110004E09 gene	79.08	160.13	2.02491	0.00860027	0.0174676	0.785282
1441254_at	Pard3b	par-3 partitioning defective 3 homolog B (C. elegans)	35.88	72.62	2.02397	2.59804e-05	0.158269	0.439082
1420793_at	Mup4	major urinary protein 4	31.43	63.42	2.01782	0.00197639	0.0938477	0.27461
1417936_at	Ccl9	chemokine (C-C motif) ligand 9	1722.79	3470.9	2.0147	4.24639e-09	0.30684	0.145424
1419906_at	Hpgd	hydroxyprostaglandin dehydrogenase 15 (NAD)	84.1	167.86	1.99596	1.31252e-05	0.923175	0.487506
1459754_x_at	Eef1d	eukaryotic translation elongation factor 1 delta (guanine nucleotide exchange protein)	33.31	66.24	1.98859	6.89794e-05	0.298155	0.852863
1419905_s_at	Hpgd	hydroxyprostaglandin dehydrogenase 15 (NAD)	1176.34	2337.82	1.98737	1.17853e-07	0.884148	0.200134
1448494_at	Gas1	growth arrest specific 1	101.95	201.98	1.98117	0.0052742	0.407013	0.877066
1441727_s_at	Zfp467	zinc finger protein 467	99.03	195.8	1.97718	2.96932e-05	0.29592	0.558553
1433796_at	Endod1	endonuclease domain containing 1	29.54	58.36	1.97563	5.24456e-06	0.466124	0.956248
1440840_at	D630004K10Rik	RIKEN cDNA D630004K10 gene	72.34	142.47	1.96945	3.99093e-05	0.798884	0.390973
1439624_at	Ugt2b35	UDP glucuronosyltransferase 2 family, polypeptide B35	3803.27	7487.37	1.96867	4.76311e-07	0.619961	0.828911
1423834_s_at	Gga1	golgi associated, gamma adaptin ear containing, ARF binding protein 1	62.55	122.83	1.96371	0.00134103	0.617493	0.0430174
1419704_at	Cyp3a41a	cytochrome P450, family 3, subfamily a, polypeptide 41A	135.53	265.72	1.9606	6.96246e-07	0.994265	0.26758
1425771_at	Akr1d1	aldo-keto reductase family 1, member D1	665.34	1295.72	1.94746	1.64054e-07	0.748575	0.499268
1431032_at	Agl	amylo-1,6-glucosidase, 4-alpha-glucanotransferase	234.74	456.39	1.94424	1.92797e-08	0.178742	0.845244
1424616_s_at	Pgap2	post-GPI attachment to proteins 2	259.54	504.33	1.94317	4.55179e-07	0.730255	0.551479
1455162_at	Ttc39a	tetratricopeptide repeat domain 39A	32.56	63.26	1.94287	0.000715306	0.294256	0.986998
1448898_at	Ccl9	chemokine (C-C motif) ligand 9	825.58	1601.34	1.93965	1.24427e-12	0.339873	0.518367
1440230_at	Tsku	tsukushin	149.47	289.78	1.93872	0.000382917	0.793982	0.219
1455100_at	Akr1d1	aldo-keto reductase family 1, member D1	1428.05	2763.23	1.93497	8.54957e-07	0.918735	0.971053
1454906_at	Rarb	retinoic acid receptor, beta	47.12	90.64	1.9236	0.000243012	0.595473	0.140568
1438377_x_at	Slc13a3	solute carrier family 13 (sodium-dependent dicarboxylate transporter), member 3	214.04	410.79	1.91922	0.00181859	0.327021	0.00369629
1444265_at	NA	NA	27.35	52.44	1.91737	9.74845e-05	0.611577	0.223715
1452339_at	Adamts7	a disintegrin-like and metallopeptidase (reprolysin type) with thrombospondin type 1 motif, 7	30.65	58.76	1.91713	3.92676e-05	0.84391	0.0221478
1449419_at	Dock8	dedicator of cytokinesis 8	193.04	370.08	1.91712	1.44925e-08	0.223834	0.131073
1438597_x_at	NA	NA	1437.35	2751.42	1.91423	0.000700139	0.290537	0.489778
1435819_at	NA	NA	30.46	58.3	1.91399	0.000242914	0.105029	0.627348
1450715_at	Cyp1a2	cytochrome P450, family 1, subfamily a, polypeptide 2	5439.91	10389	1.90977	2.78105e-10	0.361566	0.61786
1431033_x_at	Agl	amylo-1,6-glucosidase, 4-alpha-glucanotransferase	235.74	449.02	1.90473	1.07726e-07	0.762709	0.762089
1427961_s_at	Ugt2b34	UDP glucuronosyltransferase 2 family, polypeptide B34	5156.94	9796.96	1.89976	1.20857e-11	0.0157561	0.800861
1422971_at	Kat2a	K(lysine) acetyltransferase 2A	143.33	272.1	1.89842	1.35e-09	0.384125	0.611058
1416773_at	Wee1	WEE 1 homolog 1 (S. pombe)	43.46	82.48	1.89784	0.0465469	0.428862	0.016348
1455337_at	Fgd4	FYVE, RhoGEF and PH domain containing 4	179.22	339.27	1.89304	1.72624e-05	0.481633	0.564168
1460622_x_at	Wdr18	WD repeat domain 18	269.95	510.47	1.89098	2.58925e-06	0.848164	0.212538
1416855_at	Gas1	growth arrest specific 1	200.55	378.11	1.88537	0.00347361	0.151986	0.265893
1457256_x_at	NA	NA	165.48	310.41	1.87582	0.00117165	0.665741	0.145296
1422438_at	Ephx1	epoxide hydrolase 1, microsomal	3216.13	6026.41	1.87381	9.68107e-10	0.195478	0.989267
1416416_x_at	Gstm1	glutathione S-transferase, mu 1	8831.64	16538.6	1.87266	4.69279e-08	0.329587	0.0220364
1434271_at	Gba2	glucosidase beta 2	70.47	131.82	1.87058	5.20737e-05	0.0269614	0.637355
1451799_at	Ccdc25	coiled-coil domain containing 25	56.9	105.59	1.85571	0.00538127	0.269764	0.197182
1417904_at	Dclre1a	DNA cross-link repair 1A, PSO2 homolog (S. cerevisiae)	104.72	193.91	1.8517	0.0242281	0.117842	0.033354
1418949_at	Gdf15	growth differentiation factor 15	162.03	299.3	1.84719	0.000195034	0.0459372	0.0391783
1424615_at	Pgap2	post-GPI attachment to proteins 2	368.38	678.91	1.84296	5.76791e-08	0.132808	0.230688
1417168_a_at	Usp2	ubiquitin specific peptidase 2	39.53	72.83	1.8424	0.126371	0.165451	0.00430923
1431961_at	Dock8	dedicator of cytokinesis 8	35.11	64.66	1.84164	0.00245079	0.537638	0.0085951
1434510_at	Papss2	3'-phosphoadenosine 5'-phosphosulfate synthase 2	922.4	1695.61	1.83826	3.3002e-07	0.478841	0.716539
1427331_at	Adora1	adenosine A1 receptor	52.74	96.66	1.83276	0.00561791	0.158503	0.818164
1431484_at	Prrg1	proline rich Gla (G-carboxyglutamic acid) 1	31.82	58.12	1.82652	0.00549052	0.661383	0.163402
1422966_a_at	Tfrc	transferrin receptor	45.65	83.25	1.82366	4.34855e-06	0.330294	0.809261
1416368_at	Gsta4	glutathione S-transferase, alpha 4	901.19	1636.91	1.81639	9.5302e-05	0.532527	0.266215
1443866_at	Lrtm1	leucine-rich repeats and transmembrane domains 1	34.86	63.21	1.81325	0.0113446	0.881706	0.74438
1417602_at	Per2	period homolog 2 (Drosophila)	76.46	138.63	1.8131	0.0234939	0.122922	0.0607149
1452661_at	Tfrc	transferrin receptor	569.1	1029.76	1.80945	1.69939e-06	0.800359	0.0750121
1460364_at	Gtf2ird1	general transcription factor II I repeat domain-containing 1	33.74	60.8	1.80202	0.0149434	0.871003	0.866856
1425893_a_at	Fhit	fragile histidine triad gene	157.72	282.46	1.7909	5.46054e-09	0.471289	0.970619
1460010_a_at	Ptdss2	phosphatidylserine synthase 2	69.06	123.17	1.78352	0.0405022	0.155828	0.0503744
1424175_at	Tef	thyrotroph embryonic factor	363.07	645.96	1.77916	0.00329639	0.276905	0.385323
1457836_at	Mfsd11	major facilitator superfamily domain containing 11	41.19	73.27	1.77883	0.00537096	0.0125484	0.402993
1427826_a_at	Slco1b2	solute carrier organic anion transporter family, member 1b2	627.27	1114.45	1.77667	2.20691e-06	0.158376	0.289504
1439353_x_at	Tmem56	transmembrane protein 56	122.02	216.39	1.7734	8.90641e-05	0.169588	0.172051
1457306_at	NA	NA	158.9	281.73	1.773	0.00653799	0.119885	0.842681
1443138_at	NA	NA	182.57	322.45	1.76617	0.00478628	0.812594	0.277406
1419693_at	Colec12	collectin sub-family member 12	109.5	193.31	1.76539	0.000261886	0.91173	0.999207
1428610_at	Atg7	autophagy-related 7 (yeast)	29.84	52.64	1.76408	0.0845846	0.0103469	0.137692
1445966_at	NA	NA	47.62	83.75	1.75871	4.05125e-05	0.532364	0.214758
1441316_at	Wnt8b	wingless related MMTV integration site 8b	31.43	55	1.74992	0.00431698	0.764253	0.074873
1441445_at	Per3	period homolog 3 (Drosophila)	39.64	69.01	1.74092	0.00538829	0.625963	0.352025
1416560_at	Slc13a3	solute carrier family 13 (sodium-dependent dicarboxylate transporter), member 3	74.4	129.45	1.73992	1.69663e-05	0.667516	0.997369
1434204_x_at	Shmt2	serine hydroxymethyltransferase 2 (mitochondrial)	68.23	118.61	1.73838	0.00560475	0.982455	0.330718
1423859_a_at	Ptgds	prostaglandin D2 synthase (brain)	196.27	341.16	1.73822	0.0108525	0.523946	0.357043
1417516_at	Ddit3	DNA-damage inducible transcript 3	111.69	194	1.73695	0.000329519	0.907934	0.47644
1458679_a_at	Tatdn1	TatD DNase domain containing 1	193.06	335.33	1.73692	0.000796688	0.0319666	0.58856
1415892_at	Sgpl1	sphingosine phosphate lyase 1	217.71	378.11	1.73676	3.23308e-06	0.799012	0.132874
1417383_at	Entpd5	ectonucleoside triphosphate diphosphohydrolase 5	222.01	385.47	1.73627	4.46345e-06	0.243141	0.0643684
1429104_at	Limd2	LIM domain containing 2	73.08	126.69	1.73358	0.000111931	0.632615	0.309465
1455454_at	Akr1c19	aldo-keto reductase family 1, member C19	850.64	1474.47	1.73337	4.57333e-06	0.93844	0.11509
1449492_a_at	Lect2	leukocyte cell-derived chemotaxin 2	1900.54	3289.55	1.73085	1.13141e-06	0.426566	0.547166
1456225_x_at	Trib3	tribbles homolog 3 (Drosophila)	85.13	147.11	1.72806	0.00995874	0.187575	0.406232
1455487_at	Mfsd11	major facilitator superfamily domain containing 11	165	284.51	1.7243	8.76834e-07	0.529682	0.144621
1430005_a_at	Batf2	basic leucine zipper transcription factor, ATF-like 2	30.09	51.86	1.7235	0.119601	0.0676559	0.0377143
1424835_at	Gstm4	glutathione S-transferase, mu 4	740.16	1273.41	1.72045	1.57227e-07	0.654266	0.547668
1419564_at	Zfp467	zinc finger protein 467	60.93	104.82	1.72033	0.000174642	0.994423	0.364719
1451419_at	Spsb4	splA/ryanodine receptor domain and SOCS box containing 4	58.31	100.27	1.7196	0.00639137	0.0761845	0.250291
1431191_a_at	Syt1	synaptotagmin I	30.45	52.29	1.71724	1.96942e-05	0.647362	0.117676
1421989_s_at	Papss2	3'-phosphoadenosine 5'-phosphosulfate synthase 2	337.22	576.56	1.70974	0.00274219	0.975365	0.222574
1433685_a_at	NA	NA	269.2	459.08	1.70535	0.000150508	0.231325	0.124772
1456734_at	Txn1	thioredoxin 1	54.24	92.45	1.70446	0.0336488	0.162697	0.573859
1426989_at	Clstn3	calsyntenin 3	48.19	82.1	1.70367	0.00220646	0.422711	0.699109
1422973_a_at	Thrsp	thyroid hormone responsive SPOT14 homolog (Rattus)	2492.71	4243.04	1.70218	0.0134395	0.124992	0.818758
1428764_at	Meg3	maternally expressed 3	43.51	73.92	1.69892	2.89946e-05	0.636861	0.453219
1446822_at	D5Ertd543e	DNA segment, Chr 5, ERATO Doi 543, expressed	39.33	66.58	1.69286	0.000153492	0.217837	0.883917
1435269_at	N6amt2	N-6 adenine-specific DNA methyltransferase 2 (putative)	39.95	67.59	1.69186	0.0109361	0.131127	0.117075
1425980_at	Wdr54	WD repeat domain 54	33.23	56.15	1.68974	0.0134243	0.602396	0.511311
1426443_at	Rhbdd2	rhomboid domain containing 2	39.61	66.87	1.68821	0.0624142	0.0470659	0.787
1434330_at	Tbcel	tubulin folding cofactor E-like	380.61	641.91	1.68653	1.41266e-05	0.275678	0.989723
1433918_at	Atg4d	autophagy-related 4D (yeast)	179.09	301.96	1.68608	4.56092e-05	0.698446	0.504906
1447489_at	Tmem214	transmembrane protein 214	31.52	53.08	1.68401	0.0229678	0.104054	0.596234
1417506_at	Gmnn	geminin	103.1	173.54	1.68322	0.000108874	0.963172	0.5632
1422072_a_at	Gstm6	glutathione S-transferase, mu 6	752.5	1266.03	1.68243	1.19823e-05	0.814782	0.673913
1450383_at	Ldlr	low density lipoprotein receptor	58.85	98.98	1.6819	0.000132057	0.076656	0.756745
1424614_at	Pgap2	post-GPI attachment to proteins 2	248.53	417.66	1.68052	2.68507e-06	0.688394	0.688621
1450852_s_at	F2r	coagulation factor II (thrombin) receptor	450.09	756.02	1.67971	0.000329998	0.953105	0.749393
1457704_at	Zfp385b	zinc finger protein 385B	33.01	55.44	1.67949	0.0111311	0.654944	0.207447
1452026_a_at	Pla2g12a	phospholipase A2, group XIIA	86.97	146.02	1.67897	2.04953e-05	0.788847	0.18145
1439300_at	Chic1	cysteine-rich hydrophobic domain 1	107.14	179.54	1.67575	0.00013467	0.887529	0.362869
1442351_a_at	BC029214	cDNA sequence BC029214	93.85	157.22	1.67523	0.0103826	0.205413	0.77694
1457356_at	NA	NA	30.53	51.12	1.67442	0.00218336	0.686536	0.43508
1456611_at	Fam13a	family with sequence similarity 13, member A	71.63	119.77	1.67206	0.037247	0.245939	0.515333
1417944_at	Gng4	guanine nucleotide binding protein (G protein), gamma 4	31.33	52.38	1.67188	0.0188185	0.224944	0.923519
1427169_at	Pard3b	par-3 partitioning defective 3 homolog B (C. elegans)	32.74	54.69	1.67043	5.16558e-05	0.529203	0.8055
1457251_x_at	NA	NA	133.43	222.75	1.66941	0.00251203	0.453945	0.00418553
1453392_at	Ttc39b	tetratricopeptide repeat domain 39B	45.17	75.39	1.66903	0.000496768	0.607463	0.800888
1448502_at	Slc16a7	solute carrier family 16 (monocarboxylic acid transporters), member 7	253.52	421.27	1.66168	8.29395e-07	0.51522	0.881871
1449316_at	Cyp4f15	cytochrome P450, family 4, subfamily f, polypeptide 15	899.96	1493.65	1.65968	1.00935e-06	0.691731	0.318014
1441594_at	NA	NA	31.09	51.57	1.65873	0.00338982	0.831008	0.348594
1417384_at	Entpd5	ectonucleoside triphosphate diphosphohydrolase 5	579.87	960.37	1.65618	4.97786e-09	0.392669	0.949888
1460360_at	Asrgl1	asparaginase like 1	90.25	149.44	1.65584	4.48922e-08	0.112497	0.865503
1432059_x_at	5031425E22Rik	RIKEN cDNA 5031425E22 gene	53.06	87.84	1.65548	0.0542925	0.910884	0.0261858
1418186_at	Gstt1	glutathione S-transferase, theta 1	3504.6	5798.07	1.65442	1.45464e-08	0.152564	0.802615
1420853_at	Sdc3	syndecan 3	83.17	137.42	1.65228	0.00745569	0.342743	0.354299
1428113_at	Tmtc4	transmembrane and tetratricopeptide repeat containing 4	136.28	225.16	1.65219	0.000183912	0.0322604	0.989529
1451479_a_at	Tmem53	transmembrane protein 53	147.05	242.92	1.65196	2.26779e-06	0.0836617	0.229644
1419435_at	Aox1	aldehyde oxidase 1	1118.11	1845.5	1.65055	3.60549e-08	0.580221	0.115745
1451814_a_at	Htatip2	HIV-1 tat interactive protein 2, homolog (human)	479.65	790.83	1.64876	3.55523e-07	0.729056	0.479718
1415896_x_at	NA	NA	184.26	303.39	1.64653	0.0159802	0.324965	0.300964
1450109_s_at	Abcc2	ATP-binding cassette, sub-family C (CFTR/MRP), member 2	1050.39	1729.02	1.64607	5.26721e-06	0.996927	0.487835
1457350_at	Per2	period homolog 2 (Drosophila)	41.79	68.71	1.64417	0.0146089	0.0251306	0.106298
1437386_at	Lingo1	leucine rich repeat and Ig domain containing 1	30.6	50.3	1.64379	0.00202569	0.0146783	0.651552
1424396_a_at	Asrgl1	asparaginase like 1	138.99	228.37	1.64307	1.7405e-05	0.837693	0.737804
1419005_at	Crybb3	crystallin, beta B3	63.42	104.12	1.64175	0.0839655	0.281856	0.353441
1437874_s_at	Hexb	hexosaminidase B	149.28	244.35	1.63686	1.46625e-07	0.560557	0.0791875
1453216_at	Gpt	glutamic pyruvic transaminase, soluble	143.21	233.98	1.63382	0.00322546	0.198417	0.640249
1418697_at	Inmt	indolethylamine N-methyltransferase	4530.61	7394.82	1.63219	0.00292817	0.849387	0.403619
1455270_at	Adam11	a disintegrin and metallopeptidase domain 11	89.09	145.4	1.63206	5.39538e-07	0.0782668	0.179335
1424709_at	Sc5d	sterol-C5-desaturase (fungal ERG3, delta-5-desaturase) homolog (S. cerevisae)	98.24	160.19	1.6306	0.000104806	0.911627	0.121561
1416258_at	Tk1	thymidine kinase 1	90.93	148.23	1.63016	0.00284973	0.974587	0.155481
1433732_x_at	Igf2bp3	insulin-like growth factor 2 mRNA binding protein 3	44.11	71.85	1.62888	0.00195474	0.385953	0.541753
1437133_x_at	Akr1b3	aldo-keto reductase family 1, member B3 (aldose reductase)	253.12	412.19	1.62844	0.000168568	0.69008	0.414527
1427197_at	Atr	ataxia telangiectasia and Rad3 related	141.6	230.41	1.62719	4.66869e-05	0.745018	0.309909
1435370_a_at	Ces3	carboxylesterase 3	4064.39	6610.07	1.62634	3.06038e-06	0.400715	0.16131
1454671_at	Insig1	insulin induced gene 1	1383.62	2248.38	1.625	0.000256699	0.11591	0.78618
1456735_x_at	Acpl2	acid phosphatase-like 2	284.23	461.71	1.62442	3.18947e-05	0.902841	0.0950837
1418745_at	Omd	osteomodulin	45.24	73.43	1.62312	0.000521216	0.279466	0.000342693
1451418_a_at	Spsb4	splA/ryanodine receptor domain and SOCS box containing 4	127.09	206.21	1.62255	0.0019645	0.0347343	0.298435
1448755_at	Col15a1	collagen, type XV, alpha 1	40.23	65.25	1.62192	0.000968942	0.995916	0.260005
1459924_at	Atp6v0a1	ATPase, H+ transporting, lysosomal V0 subunit A1	61.36	99.5	1.62158	0.0010441	0.445176	0.989125
1427352_at	Krt79	keratin 79	34.16	55.36	1.62061	0.00283014	0.100919	0.702561
1454618_at	C86187	expressed sequence C86187	55.72	90.1	1.61701	0.0713615	0.558194	0.631426
1437524_x_at	Coro7	coronin 7	193.26	312.4	1.61648	7.36304e-07	0.0170192	0.536249
1452809_at	9030607L17Rik	RIKEN cDNA 9030607L17 gene	58.64	94.71	1.61511	0.0110424	0.484042	0.228498
1417651_at	Cyp2c29	cytochrome P450, family 2, subfamily c, polypeptide 29	12165.4	19644.8	1.61481	2.36387e-07	0.1661	0.218667
1419923_at	NA	NA	43.08	69.48	1.61281	0.00213892	0.514352	0.933089
1450685_at	Arpp19	cAMP-regulated phosphoprotein 19	216.43	348.4	1.60976	3.83893e-07	0.724448	0.0807101
1425726_x_at	Ppp2r5c	protein phosphatase 2, regulatory subunit B (B56), gamma isoform	39.52	63.59	1.60906	0.135059	0.0585142	0.985687
1455578_x_at	Rpl41	ribosomal protein L41	3385.4	5444.54	1.60824	8.04629e-05	0.501908	0.620692
1442878_at	Prdx6	peroxiredoxin 6	42.34	68.09	1.60817	0.00049203	0.632112	0.242733
1424842_a_at	Arhgap24	Rho GTPase activating protein 24	71.79	115.29	1.60593	0.00050565	0.0745726	0.811716
1425202_a_at	Ank3	ankyrin 3, epithelial	43.79	70.31	1.60562	0.00510682	0.579881	0.0122462
1423348_at	Fzd8	frizzled homolog 8 (Drosophila)	114.73	184.06	1.60429	0.000195474	0.0092632	0.785207
1420363_at	Bik	BCL2-interacting killer	55.95	89.6	1.60143	0.0305779	0.428006	0.333188
1427422_at	Gm6484	predicted gene 6484	553.12	885.28	1.60052	0.128075	0.378755	0.275616
1432219_at	Nol9	nucleolar protein 9	61.05	97.7	1.60033	0.00353436	0.311821	0.276075
1445892_at	NA	NA	34.75	55.56	1.59885	0.0152693	0.719682	0.62025
1424025_at	BC013529	cDNA sequence BC013529	680.38	1087.6	1.59852	2.26614e-09	0.0867725	0.296886
1454930_at	Tbcel	tubulin folding cofactor E-like	343.57	548.95	1.59778	0.0001289	0.377977	0.31071
1438622_x_at	NA	NA	32.01	51.04	1.5945	0.00845287	0.667779	0.221128
1440522_at	Gm10454	predicted gene 10454	159.55	254.37	1.5943	6.71474e-05	0.291045	0.654943
1431137_at	Rusc1	RUN and SH3 domain containing 1	33.07	52.58	1.58996	0.00526308	0.70781	0.736019
1438033_at	Tef	thyrotroph embryonic factor	52.05	82.67	1.58828	0.00736067	0.706334	0.0536374
1453397_at	9130016M20Rik	RIKEN cDNA 9130016M20 gene	1406.4	2232.12	1.58712	1.40922e-06	0.308069	0.0317573
1430619_a_at	NA	NA	61.69	97.85	1.58616	0.00235897	0.119907	0.957423
1453306_at	6330531I01Rik	RIKEN cDNA 6330531I01 gene	45.13	71.41	1.58232	0.00471007	0.135555	0.548131
1418979_at	Akr1c14	aldo-keto reductase family 1, member C14	3751.23	5933.95	1.58187	1.65279e-06	0.179446	0.700948
1452179_at	Phf17	PHD finger protein 17	148.99	235.49	1.58058	0.000850694	0.567416	0.55469
1458850_at	NA	NA	39.82	62.88	1.57911	0.0318627	0.280726	0.330654
1421262_at	Lipg	lipase, endothelial	36.43	57.49	1.57809	0.0145569	0.71125	0.207204
1417991_at	Dio1	deiodinase, iodothyronine, type I	1816.22	2865.2	1.57756	0.000456387	0.0216195	0.5062
1449418_s_at	Fbxo36	F-box protein 36	84.79	133.73	1.57719	3.38144e-05	0.410978	0.749784
1429692_s_at	Gch1	GTP cyclohydrolase 1	924.31	1457.17	1.57649	1.25287e-06	0.00141776	0.0656607
1421852_at	Kcnk5	potassium channel, subfamily K, member 5	100.82	158.92	1.57627	0.0679105	0.034675	0.280742
1440899_at	NA	NA	959.59	1511.85	1.57552	0.00015931	0.687221	0.848579
1424383_at	Tmem51	transmembrane protein 51	102.85	161.94	1.57453	0.000249997	0.0225872	0.722707
1456718_at	Tmem56	transmembrane protein 56	144.27	227.13	1.57434	0.000639735	0.403022	0.972998
1449273_at	Cyfip2	cytoplasmic FMR1 interacting protein 2	32.73	51.52	1.57409	0.00664931	0.0249165	0.329122
1436759_x_at	NA	NA	757.81	1192.52	1.57364	0.000898369	0.0218472	0.0253105
1425304_s_at	Prima1	proline rich membrane anchor 1	31.92	50.2	1.57268	0.041608	0.0899873	0.144545
1420807_a_at	Dlk2	delta-like 2 homolog (Drosophila)	33.15	52.04	1.56983	0.00497384	0.379463	0.716904
1456377_x_at	Limd2	LIM domain containing 2	450.71	707.02	1.56868	0.00106869	0.225771	0.0709012
1431342_at	NA	NA	32.26	50.57	1.56758	0.0454886	0.730946	0.206523
1422670_at	Rnd2	Rho family GTPase 2	144.85	227.06	1.56755	0.000863722	0.663387	0.486003
1421987_at	Papss2	3'-phosphoadenosine 5'-phosphosulfate synthase 2	269.02	421.56	1.56702	7.79117e-05	0.68563	0.932974
1456100_at	BC089491	cDNA sequence BC089491	35.36	55.39	1.56646	0.158003	0.426084	0.485241
1415893_at	Sgpl1	sphingosine phosphate lyase 1	39.64	62.04	1.56509	0.000180199	0.248526	0.473478
1455996_x_at	Prap1	proline-rich acidic protein 1	39.07	61.14	1.56488	0.0452143	0.771924	0.980449
1435058_x_at	Stxbp3a	syntaxin binding protein 3A	59.03	92.32	1.56395	0.00131823	0.954041	0.738788
1455383_at	NA	NA	758.47	1185.88	1.56352	0.00489084	0.694787	0.50489
1453075_at	1600012P17Rik	RIKEN cDNA 1600012P17 gene	32.65	51.04	1.56325	0.0342406	0.65866	0.178856
1417429_at	Fmo1	flavin containing monooxygenase 1	1393.45	2177.26	1.5625	1.13466e-08	0.554417	0.184693
1429212_a_at	Lrrc51	leucine rich repeat containing 51	37.6	58.7	1.56117	0.00215617	0.31455	0.627042
1423860_at	Ptgds	prostaglandin D2 synthase (brain)	63.35	98.83	1.56006	0.0189655	0.845626	0.0350775
1456590_x_at	Akr1b3	aldo-keto reductase family 1, member B3 (aldose reductase)	121.41	189.29	1.5591	0.000502609	0.902926	0.785066
1416521_at	Sepw1	selenoprotein W, muscle 1	316.72	493.64	1.5586	1.17785e-06	0.860618	0.929279
1437146_x_at	Coro7	coronin 7	148.15	230.89	1.55849	6.99054e-05	0.203816	0.777588
1416893_at	Fam107b	family with sequence similarity 107, member B	156.04	242.75	1.55569	0.0563173	6.63883e-05	0.717779
1423437_at	Gsta3	glutathione S-transferase, alpha 3	2863.54	4453.47	1.55523	1.13458e-05	0.459242	0.947199
1417883_at	Gstt2	glutathione S-transferase, theta 2	402.91	625.81	1.55323	0.000581644	0.162759	0.554036
1419523_at	Cyp3a13	cytochrome P450, family 3, subfamily a, polypeptide 13	1359.98	2111.24	1.55241	6.05378e-06	0.363981	0.169672
1460180_at	Hexb	hexosaminidase B	111.24	172.6	1.5516	5.00044e-08	0.432333	0.460843
1434520_at	Sc5d	sterol-C5-desaturase (fungal ERG3, delta-5-desaturase) homolog (S. cerevisae)	986.21	1530.18	1.55158	0.000546582	0.463364	0.94397
1448911_at	Atp4b	ATPase, H+/K+ exchanging, beta polypeptide	37.07	57.5	1.55112	0.0388306	0.61402	0.563874
1423166_at	Cd36	CD36 antigen	57.07	88.47	1.5502	0.00372291	0.347137	0.503324
1442916_at	NA	NA	34.82	53.97	1.54997	0.000292285	0.392126	0.721871
1454766_at	Amn1	antagonist of mitotic exit network 1 homolog (S. cerevisiae)	94.19	145.98	1.54985	0.000265296	0.515072	0.00932071
1420284_at	Bat4	HLA-B associated transcript 4	197.59	306.08	1.54907	0.000313182	9.33218e-05	0.813461
1460687_at	Setd8	SET domain containing (lysine methyltransferase) 8	121.94	188.85	1.54871	3.35857e-08	0.723704	0.0393376
1433241_at	9430013L17Rik	RIKEN cDNA 9430013L17 gene	33.79	52.32	1.54839	0.000801358	0.294254	0.293566
1457904_at	Car8	carbonic anhydrase 8	53.95	83.51	1.54791	5.2117e-06	0.378961	0.319979
1429083_at	Agl	amylo-1,6-glucosidase, 4-alpha-glucanotransferase	106.46	164.56	1.54574	3.75127e-05	0.0332918	0.998921
1449081_at	Ces3	carboxylesterase 3	2623.88	4055.66	1.54567	0.000122671	0.360288	0.106235
1416193_at	Car1	carbonic anhydrase 1	114.6	177.12	1.54555	2.54133e-06	0.96	0.575646
1453101_at	Klhl25	kelch-like 25 (Drosophila)	148.78	229.93	1.54544	0.0163916	0.55437	0.893993
1435829_at	Zmat1	zinc finger, matrin type 1	117.04	180.83	1.54503	0.00187143	0.894348	0.929063
1436213_a_at	1110028C15Rik	RIKEN cDNA 1110028C15 gene	57.78	88.95	1.53946	0.00249065	0.519492	0.657837
1451190_a_at	Sbk1	SH3-binding kinase 1	278.33	427.95	1.53756	0.087103	0.80459	0.0207681
1434553_at	Tmem56	transmembrane protein 56	1971.22	3027.27	1.53573	8.30454e-06	0.0627603	0.340282
1442243_at	Per3	period homolog 3 (Drosophila)	47.3	72.62	1.53531	0.00602977	0.563122	0.071051
1460318_at	Csrp3	cysteine and glycine-rich protein 3	316.36	485.48	1.53458	3.35977e-06	0.999865	0.739659
1436216_s_at	2610204M08Rik	RIKEN cDNA 2610204M08 gene	277.81	426.23	1.53425	1.00371e-05	0.50068	0.17288
1427229_at	Hmgcr	3-hydroxy-3-methylglutaryl-Coenzyme A reductase	150.29	230.37	1.53284	0.00907755	0.0827921	0.609065
1421578_at	Ccl4	chemokine (C-C motif) ligand 4	44.71	68.5	1.5321	0.000960216	0.722105	0.987449
1448281_a_at	RP23-395H4.4	elastase 2A	43.4	66.42	1.53041	0.234339	0.696074	8.51568e-06
1427349_x_at	2810021G02Rik	RIKEN cDNA 2810021G02 gene	138.61	212.13	1.53041	0.000928299	0.976853	0.809143
1419040_at	Cyp2d22	cytochrome P450, family 2, subfamily d, polypeptide 22	804.61	1230.45	1.52925	3.2211e-07	0.363169	0.0552204
1425091_at	Rarres2	retinoic acid receptor responder (tazarotene induced) 2	42.68	65.25	1.52882	0.00220163	0.102784	0.0837309
1451229_at	Hdac11	histone deacetylase 11	225.93	345.25	1.52813	2.91149e-05	0.765139	0.259807
1422608_at	NA	NA	931.11	1422.35	1.52759	8.28853e-10	0.790842	0.134454
1451306_at	Cdca7l	cell division cycle associated 7 like	40.84	62.36	1.52693	0.00929135	0.272122	0.21872
1416308_at	Ugdh	UDP-glucose dehydrogenase	2329.92	3555.36	1.52596	3.84968e-06	0.632135	0.00883246
1428522_at	Ttf2	transcription termination factor, RNA polymerase II	59.46	90.73	1.5259	0.000311425	0.189423	0.545402
1416108_a_at	Tmed3	transmembrane emp24 domain containing 3	635.4	969.2	1.52534	1.12572e-08	0.606484	0.330565
1436532_at	Dclk3	doublecortin-like kinase 3	72.58	110.67	1.5248	0.0189405	0.633681	0.700093
1454686_at	NA	NA	115.37	175.91	1.52475	9.12489e-05	0.671292	0.630242
1437261_at	Mblac2	metallo-beta-lactamase domain containing 2	61.59	93.73	1.52184	0.00210727	0.365324	0.427118
1434348_at	Fez2	fasciculation and elongation protein zeta 2 (zygin II)	192.73	293.09	1.52073	7.62393e-07	0.827778	0.212048
1457980_x_at	Uck2	uridine-cytidine kinase 2	34.45	52.34	1.5193	0.016274	0.303001	0.652345
1427482_a_at	Car8	carbonic anhydrase 8	1383.1	2101.22	1.51921	2.42211e-06	0.564331	0.567102
1436994_a_at	Hist1h1c	histone cluster 1, H1c	1256.76	1908.15	1.51831	6.3605e-05	0.172486	0.496662
1428904_at	Ammecr1l	AMME chromosomal region gene 1-like	171.29	260.02	1.51801	3.65171e-06	0.392521	0.471452
1423627_at	Nqo1	NAD(P)H dehydrogenase, quinone 1	67.19	101.99	1.51793	8.4615e-05	0.363656	0.594054
1428586_at	Tmem41b	transmembrane protein 41B	230.98	350.31	1.51662	0.00948636	0.48422	0.979088
1450262_at	Clcf1	cardiotrophin-like cytokine factor 1	34.47	52.23	1.51523	0.0734347	0.948141	0.0776356
1458107_at	NA	NA	38.22	57.9	1.51491	0.0166901	0.795266	0.358011
1448718_at	2400001E08Rik	RIKEN cDNA 2400001E08 gene	264.59	400.28	1.51283	1.56518e-05	0.507309	0.644902
1458346_x_at	NA	NA	40.38	61.05	1.51189	0.155765	0.12144	0.288899
1422435_at	2210010C04Rik	RIKEN cDNA 2210010C04 gene	35.12	53.03	1.50997	0.139376	0.00195788	0.000170104
1441241_at	9630013D21Rik	RIKEN cDNA 9630013D21 gene	333.39	502.66	1.50772	2.51729e-05	0.380456	0.658423
1418952_at	Txlnb	taxilin beta	71.17	107.13	1.50527	0.0580798	0.903743	0.33813
1436736_x_at	D0H4S114	DNA segment, human D4S114	406.83	612.19	1.50478	0.101531	0.021804	0.472025
1450918_s_at	Src	Rous sarcoma oncogene	47.49	71.41	1.50368	0.0191274	0.415977	0.177511
1449145_a_at	Cav1	caveolin 1, caveolae protein	118.82	178.55	1.50269	0.00253821	0.0504111	0.0180088
1446928_at	NA	NA	163.19	245.1	1.50193	0.00221496	0.651055	0.921434
1441051_at	Trim27	tripartite motif-containing 27	35.75	53.66	1.50098	0.000832707	0.496729	0.249466
1448961_at	Plscr2	phospholipid scramblase 2	113.53	170.4	1.50092	0.000499739	0.389957	0.136489
1445630_at	NA	NA	55.63	83.43	1.49973	0.0983439	0.0475623	0.434438
1431061_s_at	Peli1	pellino 1	59.27	88.83	1.49873	0.00010084	0.170058	0.413484
1436317_at	Pgap1	post-GPI attachment to proteins 1	122.15	183	1.49816	4.5186e-05	0.495199	0.772394
1418260_at	Hunk	hormonally upregulated Neu-associated kinase	37.08	55.5	1.49676	0.00144805	0.549238	0.418933
1424737_at	Thrsp	thyroid hormone responsive SPOT14 homolog (Rattus)	5393.3	8069.09	1.49613	0.0150539	0.580061	0.496389
1442448_at	1810064F22Rik	RIKEN cDNA 1810064F22 gene	37.76	56.48	1.49576	0.0453274	0.75304	0.717365
1418025_at	Bhlhe40	basic helix-loop-helix family, member e40	428.3	640.55	1.49556	0.0352837	0.18752	0.0916828
1447986_at	D17892	expressed sequence D17892	45.4	67.83	1.49405	0.0194742	0.667057	0.665277
1417313_at	Lsm7	LSM7 homolog, U6 small nuclear RNA associated (S. cerevisiae)	281.8	420.56	1.49241	0.0827359	0.0325611	0.184234
1418042_a_at	Abcc5	ATP-binding cassette, sub-family C (CFTR/MRP), member 5	33.88	50.55	1.49203	0.0727288	0.208796	0.047604
1426965_at	Rap2a	RAS related protein 2a	135.11	201.58	1.49197	2.33462e-05	0.160187	0.631431
1426166_at	Mup5	major urinary protein 5	613.94	915.45	1.49111	0.00172355	0.652656	0.0389502
1433843_at	Hs1bp3	HCLS1 binding protein 3	60.48	90.18	1.49107	0.00317086	0.156757	0.00298172
1449486_at	Ces1	carboxylesterase 1	1381.09	2057.22	1.48956	5.63955e-06	0.839395	0.728752
1424026_s_at	BC013529	cDNA sequence BC013529	678.82	1009.91	1.48774	1.38592e-07	0.205771	0.473678
1449519_at	Gadd45a	growth arrest and DNA-damage-inducible 45 alpha	84.09	125.09	1.48757	0.0204061	0.763634	0.567232
1427059_at	Tmem184b	transmembrane protein 184b	74.39	110.62	1.48703	0.00587856	0.961659	0.0208408
1423078_a_at	Sc4mol	sterol-C4-methyl oxidase-like	2428.98	3609.59	1.48605	0.0119181	0.00160091	0.854423
1433924_at	NA	NA	73.94	109.86	1.4858	0.00153932	0.652832	0.871314
1430934_at	Naaladl2	N-acetylated alpha-linked acidic dipeptidase-like 2	37.43	55.56	1.48437	0.0264228	0.877946	0.0855516
1419134_at	Rhbg	Rhesus blood group-associated B glycoprotein	156.52	232.16	1.48326	1.19353e-05	0.671151	0.230814
1434372_at	AW112010	expressed sequence AW112010	2483.91	3682.89	1.4827	2.09204e-08	0.794795	0.123143
1416593_at	Glrx	glutaredoxin	501.03	742.68	1.48231	9.42256e-05	0.0274132	0.0834445
1423104_at	Irs1	insulin receptor substrate 1	492.04	729.21	1.48201	0.000186018	0.14623	0.495513
1449816_at	Sult5a1	sulfotransferase family 5A, member 1	595.24	881.45	1.48083	2.14195e-05	0.399195	0.597332
1425688_a_at	Dpys	dihydropyrimidinase	576.02	852.97	1.4808	1.12445e-06	0.718192	0.926399
1427055_at	Them4	thioesterase superfamily member 4	238.11	352.59	1.48079	0.0024307	0.56176	0.277712
1442977_at	NA	NA	35.55	52.62	1.48017	0.00573108	0.222106	0.990494
1448441_at	Cks1b	CDC28 protein kinase 1b	139.68	206.7	1.47981	0.0021291	0.392306	0.21245
1426658_x_at	Phgdh	3-phosphoglycerate dehydrogenase	67.32	99.62	1.4798	0.187914	0.26923	0.163937
1453761_at	Phf6	PHD finger protein 6	54.54	80.7	1.47965	0.00109235	0.992747	0.823622
1460373_a_at	Setd4	SET domain containing 4	48.74	72.09	1.47907	0.014579	0.721758	0.498473
1419121_at	Tpmt	thiopurine methyltransferase	132.55	195.95	1.47831	3.85209e-05	0.106998	0.493849
1456696_x_at	Rmi1	RMI1, RecQ mediated genome instability 1, homolog (S. cerevisiae)	43.87	64.81	1.47732	0.000320729	0.368169	0.535585
1456769_at	Dusp3	dual specificity phosphatase 3 (vaccinia virus phosphatase VH1-related)	62.29	92.01	1.47712	0.00115493	0.806141	0.0735405
1424565_at	Polr3d	polymerase (RNA) III (DNA directed) polypeptide D	41.22	60.87	1.47671	0.0928929	0.651882	0.410429
1443827_x_at	Fam20c	family with sequence similarity 20, member C	83.35	123.08	1.47666	0.0459359	0.0796195	0.421729
1432189_a_at	Sox5	SRY-box containing gene 5	37.58	55.49	1.47658	0.0209587	0.0402634	0.0136581
1452609_at	1190005I06Rik	RIKEN cDNA 1190005I06 gene	81.21	119.86	1.47593	0.000774583	0.970037	0.353821
1455860_at	Pigh	phosphatidylinositol glycan anchor biosynthesis, class H	111.04	163.87	1.47577	0.00016488	0.887556	0.34379
1449579_at	Sh3yl1	Sh3 domain YSC-like 1	144.72	213.41	1.47464	4.52722e-05	0.442309	0.131493
1416468_at	Aldh1a1	aldehyde dehydrogenase family 1, subfamily A1	10633.3	15680.2	1.47463	6.37416e-08	0.22808	0.709912
1420118_s_at	Galm	galactose mutarotase	60.04	88.53	1.47452	0.0102721	0.08884	0.909583
1417750_a_at	Slc25a37	solute carrier family 25, member 37	260.2	383.64	1.4744	2.86545e-05	0.698497	0.327939
1442700_at	Pde4b	phosphodiesterase 4B, cAMP specific	77.75	114.54	1.47318	0.0108801	0.675849	0.349397
1426323_x_at	Siva1	SIVA1, apoptosis-inducing factor	101.11	148.94	1.47305	0.000392089	0.144439	0.133864
1424969_s_at	Upp2	uridine phosphorylase 2	1228.16	1808.45	1.47249	0.0479887	0.510698	0.0181279
1425281_a_at	Tsc22d3	TSC22 domain family, member 3	309.1	454.92	1.47176	0.00655476	0.351869	0.34626
1438976_x_at	Mat2a	methionine adenosyltransferase II, alpha	425.5	626.13	1.47152	0.0271169	0.00839968	0.116274
1449836_x_at	Bik	BCL2-interacting killer	101.91	149.89	1.47081	0.052117	0.268283	0.453977
1451177_at	Dnajb4	DnaJ (Hsp40) homolog, subfamily B, member 4	575.95	846.69	1.47008	5.83335e-05	0.931492	0.0402111
1431087_at	Spc24	SPC24, NDC80 kinetochore complex component, homolog (S. cerevisiae)	103.27	151.49	1.46693	0.00346114	0.81418	0.229618
1417569_at	Ncald	neurocalcin delta	93.92	137.67	1.46582	5.66879e-05	0.155158	0.664017
1436033_at	BC031353	cDNA sequence BC031353	558.69	818.78	1.46554	0.0226363	0.739188	0.191072
1455570_x_at	NA	NA	884.2	1294.82	1.4644	0.000134791	0.718179	0.0939095
1429034_at	Eme2	essential meiotic endonuclease 1 homolog 2 (S. pombe)	51.02	74.7	1.46413	0.00663463	0.600194	0.969404
1456465_at	Slc25a44	solute carrier family 25, member 44	65.83	96.36	1.46377	0.0207515	0.462696	0.736739
1460559_at	Kank2	KN motif and ankyrin repeat domains 2	281.57	412	1.46322	7.55561e-06	0.81437	0.69215
1439152_at	Mthfsd	methenyltetrahydrofolate synthetase domain containing	85.65	125.31	1.46305	0.000339011	0.863187	0.337649
1450332_s_at	NA	NA	3217.49	4704.46	1.46215	3.33164e-07	0.698333	0.00781068
1416158_at	Nr2f2	nuclear receptor subfamily 2, group F, member 2	68.55	100.18	1.46142	0.000703337	0.163883	0.665608
1419821_s_at	Idh1	isocitrate dehydrogenase 1 (NADP+), soluble	2817.24	4116.2	1.46108	8.13735e-07	0.00507556	0.640772
1442864_at	Esrra	estrogen related receptor, alpha	39.6	57.8	1.4596	0.0276763	0.7371	0.855756
1454743_at	Nup205	nucleoporin 205	102.71	149.87	1.45916	0.000798948	0.0735489	0.326067
1460561_x_at	Sepw1	selenoprotein W, muscle 1	1962.43	2862.32	1.45856	2.31977e-06	0.733235	0.806978
1456941_at	Tert	telomerase reverse transcriptase	41.5	60.53	1.45855	0.0259924	0.998955	0.576814
1455654_at	Hjurp	Holliday junction recognition protein	76.71	111.85	1.45809	0.0354062	0.0486018	0.995144
1447982_at	1110008P14Rik	RIKEN cDNA 1110008P14 gene	97.23	141.55	1.45583	0.0135494	0.0467455	0.439098
1432572_at	4931406H21Rik	RIKEN cDNA 4931406H21 gene	39.13	56.95	1.45541	0.0236178	0.795091	0.706923
1426911_at	Dsc2	desmocollin 2	167.75	244.11	1.4552	0.0205047	0.145761	0.0203932
1454803_a_at	Hdac11	histone deacetylase 11	151.13	219.83	1.45458	0.00510596	0.549233	0.617924
1455063_at	Fam82a1	family with sequence similarity 82, member A1	325.17	472.64	1.45352	6.40063e-05	0.333653	0.714823
1422473_at	Pde4b	phosphodiesterase 4B, cAMP specific	57.44	83.42	1.4523	0.0451338	0.96931	0.704796
1447741_x_at	Acad10	acyl-Coenzyme A dehydrogenase family, member 10	77.98	113.21	1.45178	0.0647939	0.540252	0.519072
1453419_at	Mras	muscle and microspikes RAS	40	58.07	1.45175	0.0819441	0.282584	0.948017
1427345_a_at	Sult1a1	sulfotransferase family 1A, phenol-preferring, member 1	3717.12	5394.36	1.45122	2.45734e-05	0.876583	0.364186
1457368_at	Fam65c	family with sequence similarity 65, member C	36.87	53.48	1.4505	0.0132272	0.460864	0.477
1458738_at	NA	NA	39.79	57.65	1.44886	0.0305486	0.230173	0.571794
1417382_at	Entpd5	ectonucleoside triphosphate diphosphohydrolase 5	1165.25	1687.74	1.44839	4.03748e-07	0.180098	0.138633
1438955_x_at	Ppif	peptidylprolyl isomerase F (cyclophilin F)	184.48	266.98	1.4472	0.0272124	0.828187	0.160681
1425037_at	Fgd4	FYVE, RhoGEF and PH domain containing 4	40.45	58.53	1.44697	0.00635404	0.459863	0.329007
1418091_at	Tcfcp2l1	transcription factor CP2-like 1	38.92	56.28	1.44604	0.02141	0.108612	0.219079
1438165_x_at	Vat1	vesicle amine transport protein 1 homolog (T californica)	61.57	89.03	1.446	0.00170613	0.706047	0.697414
1429809_at	Tmtc2	transmembrane and tetratricopeptide repeat containing 2	65.18	94.23	1.44569	0.00310617	0.000689503	0.935037
1438863_at	A530079E22Rik	RIKEN cDNA A530079E22 gene	40.1	57.95	1.44514	0.0466257	0.546256	0.477002
1420772_a_at	Tsc22d3	TSC22 domain family, member 3	589.89	852.11	1.44452	0.0491435	0.421821	0.163669
1422779_at	Smpd3	sphingomyelin phosphodiesterase 3, neutral	35.69	51.55	1.44438	0.00840541	0.519518	0.915792
1420362_a_at	Bik	BCL2-interacting killer	107.59	155.39	1.44428	0.0420273	0.173882	0.52411
1418052_at	Mvk	mevalonate kinase	181.8	262.56	1.44422	4.203e-06	0.940137	0.0962066
1450567_a_at	Col2a1	collagen, type II, alpha 1	52.26	75.47	1.44413	0.00234666	0.896736	0.0139669
1439374_x_at	Rps10	ribosomal protein S10	1326.1	1913.82	1.44319	0.0080079	0.252132	0.120654
1452828_at	Fbxo21	F-box protein 21	426.92	615.94	1.44275	5.37142e-05	0.269794	0.78368
1419757_at	Pitpnm2	phosphatidylinositol transfer protein, membrane-associated 2	118.85	171.3	1.44131	0.000152539	0.00710525	0.0969183
1455091_at	Ppp2r3a	protein phosphatase 2, regulatory subunit B'', alpha	56.45	81.34	1.44092	0.000555986	0.806638	0.894478
1433694_at	Pde3b	phosphodiesterase 3B, cGMP-inhibited	1153.12	1661.22	1.44063	7.35278e-06	0.0040927	0.85795
1438055_at	Rarres1	retinoic acid receptor responder (tazarotene induced) 1	1937.98	2790.36	1.43983	4.38846e-05	0.751298	0.92272
1425239_at	Setd4	SET domain containing 4	56.36	81.14	1.43967	0.0440716	0.507652	0.852497
1424317_at	Slc25a19	solute carrier family 25 (mitochondrial thiamine pyrophosphate carrier), member 19	41.6	59.83	1.43822	0.0387386	0.986351	0.773261
1442402_at	Sh3rf1	SH3 domain containing ring finger 1	39.24	56.38	1.4368	0.00252157	0.568808	0.848652
1419109_at	Hrc	histidine rich calcium binding protein	40.24	57.8	1.43638	0.000421741	0.626188	0.436563
1450552_at	Atp6v1e2	ATPase, H+ transporting, lysosomal V1 subunit E2	55.13	79.17	1.43606	7.78155e-05	0.895106	0.875817
1445377_at	NA	NA	54.72	78.53	1.43512	0.0015799	0.600199	0.904996
1423878_at	Gypc	glycophorin C	58.87	84.46	1.43469	0.00531594	0.962528	0.0811725
1425365_a_at	Cyp2d13	cytochrome P450, family 2, subfamily d, polypeptide 13	913.61	1310.28	1.43418	2.7153e-05	0.853488	0.838026
1452124_at	Ank3	ankyrin 3, epithelial	99.67	142.91	1.43383	0.0056347	0.629828	0.154539
1429001_at	Pir	pirin	213.33	305.75	1.43323	5.45581e-06	0.00593607	0.102728
1416572_at	Mmp14	matrix metallopeptidase 14 (membrane-inserted)	39.6	56.74	1.43283	0.00840629	0.605961	0.68498
1428565_at	Unkl	unkempt-like (Drosophila)	270.05	386.69	1.43192	6.9609e-06	0.549206	0.832515
1458028_at	1810012P15Rik	RIKEN cDNA 1810012P15 gene	45.03	64.44	1.43105	0.000524422	0.108953	0.902519
1421364_at	Lrfn1	leucine rich repeat and fibronectin type III domain containing 1	62.5	89.4	1.4304	0.00855084	0.234104	0.641519
1429971_at	Txnrd2	thioredoxin reductase 2	64.96	92.89	1.42996	0.000425059	0.979695	0.804109
1450409_a_at	Slc48a1	solute carrier family 48 (heme transporter), member 1	163.2	233.33	1.42972	3.39318e-05	0.90399	0.501635
1427316_s_at	AA881470	EST AA881470	42.01	60.06	1.42966	0.0333604	0.573518	0.303412
1416101_a_at	Hist1h1c	histone cluster 1, H1c	1146.32	1637.73	1.42868	0.00089215	0.525571	0.497891
1457312_at	NA	NA	36.35	51.91	1.42806	0.00209298	0.654735	0.00761896
1447708_x_at	Pde2a	phosphodiesterase 2A, cGMP-stimulated	75.97	108.43	1.42727	0.098636	0.104212	0.420913
1425938_a_at	Fkbp11	FK506 binding protein 11	70.72	100.93	1.42718	0.0364679	0.61826	0.328894
1435838_at	Agxt2	alanine-glyoxylate aminotransferase 2	1518.94	2164.94	1.4253	2.04186e-06	0.709478	0.376112
1445550_at	Klhl32	kelch-like 32 (Drosophila)	39.38	56.12	1.42509	0.0285723	0.359769	0.821623
1435737_a_at	Nde1	nuclear distribution gene E homolog 1 (A nidulans)	59.39	84.63	1.42499	0.00217241	0.387663	0.15873
1418838_at	Abcd1	ATP-binding cassette, sub-family D (ALD), member 1	170.31	242.67	1.42487	5.04069e-05	0.358978	0.0192374
1435073_a_at	Armc9	armadillo repeat containing 9	64.54	91.9	1.42392	0.0371594	0.222921	0.417498
1454919_at	Nmt2	N-myristoyltransferase 2	211.83	301.53	1.42345	1.36684e-05	0.488032	0.349736
1443056_at	NA	NA	172.59	245.57	1.42285	0.00746476	0.944735	0.763404
1418611_at	Gpr162	G protein-coupled receptor 162	62.7	89.19	1.42249	0.0012349	0.758542	0.253384
1452180_at	Phf17	PHD finger protein 17	59.98	85.32	1.42247	0.048331	0.0325499	0.628667
1419450_at	Ormdl3	ORM1-like 3 (S. cerevisiae)	381.06	542	1.42235	0.000344546	0.878619	0.270182
1439293_at	BC031353	cDNA sequence BC031353	362.45	515.35	1.42185	0.0770504	0.633928	0.429946
1417877_at	Eepd1	endonuclease/exonuclease/phosphatase family domain containing 1	78.17	111.09	1.42113	0.00500149	0.64712	0.20043
1452944_at	Afmid	arylformamidase	750.51	1066.5	1.42103	0.000115006	0.0886329	0.884099
1422660_at	Rbm3	RNA binding motif protein 3	388.65	552.04	1.4204	4.84544e-05	0.217452	0.660161
1440280_at	Ccdc45	coiled-coil domain containing 45	42.12	59.82	1.42023	0.0850241	0.596673	0.623393
1430681_at	Cryl1	crystallin, lambda 1	68.02	96.6	1.42017	0.0424863	0.107087	0.392809
1452853_at	Shpk	sedoheptulokinase	91.42	129.81	1.41993	2.86389e-05	0.52515	0.484193
1452602_a_at	1700001C19Rik	RIKEN cDNA 1700001C19 gene	60.19	85.46	1.41984	0.00134428	0.952191	0.572164
1427215_at	NA	NA	36.27	51.43	1.41798	0.060124	0.707749	0.211255
1418649_at	Egln3	EGL nine homolog 3 (C. elegans)	194.77	276.13	1.41772	5.79553e-05	0.934496	0.567981
1451456_at	Hjurp	Holliday junction recognition protein	50.77	71.96	1.41737	0.019531	0.481969	0.869491
1449510_at	Zfp467	zinc finger protein 467	49.23	69.77	1.41723	0.00351923	0.186821	0.659868
1428163_at	Sar1b	SAR1 gene homolog B (S. cerevisiae)	5642.06	7991.26	1.41637	3.19867e-08	0.523093	0.743031
1455116_at	Relt	RELT tumor necrosis factor receptor	67.88	96.13	1.41618	0.193871	0.29884	0.17962
1420499_at	Gch1	GTP cyclohydrolase 1	1292.41	1829.62	1.41567	0.000280108	0.809257	0.86954
1452219_at	NA	NA	235.62	333.37	1.41486	7.49816e-05	0.604975	0.934997
1426261_s_at	NA	NA	6750.1	9549.97	1.41479	9.06009e-09	0.0104963	0.589873
1447700_x_at	Ss18l1	synovial sarcoma translocation gene on chromosome 18-like 1	78.65	111.22	1.41411	0.18622	0.146918	0.547603
1423581_at	Nmt2	N-myristoyltransferase 2	39.28	55.53	1.4137	0.00298494	0.934253	0.59672
1429445_at	Efcab3	EF-hand calcium binding domain 3	37.76	53.38	1.41367	0.0346432	0.514515	0.357225
1425525_a_at	P2rx4	purinergic receptor P2X, ligand-gated ion channel 4	611.28	863.98	1.41339	8.44872e-06	0.184667	0.960522
1417636_at	Slc6a9	solute carrier family 6 (neurotransmitter transporter, glycine), member 9	244.12	344.61	1.41164	1.32774e-05	0.979995	0.382565
1417355_at	Peg3	paternally expressed 3	56.2	79.25	1.41014	0.0680559	0.533432	0.988799
1438195_at	Gpd1l	glycerol-3-phosphate dehydrogenase 1-like	373.36	525.79	1.40827	6.6092e-06	0.751004	0.543474
1422477_at	Cables1	CDK5 and Abl enzyme substrate 1	42.49	59.83	1.4081	0.0355939	0.610627	0.511652
1440097_at	NA	NA	81.09	114.15	1.4077	0.0224228	0.858695	0.523065
1447937_a_at	NA	NA	41.84	58.87	1.40703	0.0453067	0.699409	0.329993
1428004_at	Snrnp25	small nuclear ribonucleoprotein 25 (U11/U12)	46.03	64.76	1.40691	0.0645762	0.39436	0.179509
1437308_s_at	F2r	coagulation factor II (thrombin) receptor	1159.74	1631.51	1.40679	4.92398e-05	0.46228	0.86683
1426816_at	Ccdc64	coiled-coil domain containing 64	35.8	50.36	1.4067	0.0426035	0.974936	0.10383
1441099_at	AI463170	expressed sequence AI463170	37.12	52.21	1.40652	0.0447729	0.47608	0.916388
1426440_at	Dhrs7	dehydrogenase/reductase (SDR family) member 7	284.91	400.71	1.40644	0.00224761	0.134842	0.362594
1428657_at	Rreb1	ras responsive element binding protein 1	358.48	504.15	1.40635	0.0105745	0.789578	0.608349
1416958_at	Nr1d2	nuclear receptor subfamily 1, group D, member 2	856.77	1204.6	1.40598	0.0401514	0.37274	0.180983
1438354_x_at	Cnn3	calponin 3, acidic	82.93	116.55	1.4054	0.00879328	0.0778064	0.108475
1457934_at	NA	NA	38.1	53.53	1.40499	0.0125548	0.799015	0.246109
1459497_at	NA	NA	52.85	74.25	1.40492	0.132282	0.0824415	0.567439
1428849_at	Rps6kb1	ribosomal protein S6 kinase, polypeptide 1	55.99	78.65	1.40472	0.0200846	0.171875	0.304276
1416139_at	Reg2	regenerating islet-derived 2	38.77	54.44	1.40418	0.0181979	0.299182	0.0369859
1430983_at	Pdia6	protein disulfide isomerase associated 6	44.17	62.02	1.40412	0.0245274	0.657929	0.35006
1422804_at	Serpinb6b	serine (or cysteine) peptidase inhibitor, clade B, member 6b	50.67	71.13	1.40379	0.00052965	0.59865	0.337845
1434687_at	C730026J16	hypothetical protein C730026J16	85.62	120.18	1.40364	0.0341232	0.702547	0.274029
1423266_at	2810405K02Rik	RIKEN cDNA 2810405K02 gene	656.77	921.63	1.40328	1.80993e-05	0.598489	0.730868
1458327_x_at	Slc26a1	solute carrier family 26 (sulfate transporter), member 1	348.02	488.35	1.40322	0.00112179	0.987933	0.579827
1453429_at	NA	NA	42.93	60.24	1.40321	0.0118987	0.980479	0.204963
1452460_at	Ankrd26	ankyrin repeat domain 26	41.92	58.8	1.40267	0.00682564	0.677167	0.62552
1428632_at	1810006K21Rik	RIKEN cDNA 1810006K21 gene	70.2	98.4	1.40171	0.0157069	0.982644	0.317402
1421912_at	Slc23a1	solute carrier family 23 (nucleobase transporters), member 1	561.86	787.5	1.40159	1.39035e-05	0.419566	0.963923
1460115_at	NA	NA	36.66	51.38	1.40153	0.16419	0.767299	0.869832
1424054_at	Btbd2	BTB (POZ) domain containing 2	59.05	82.74	1.40119	0.0747712	0.861506	0.549286
1457009_at	Rhobtb3	Rho-related BTB domain containing 3	56.42	79.03	1.40074	0.0319409	0.043884	0.761689
1450037_at	Usp9x	ubiquitin specific peptidase 9, X chromosome	80.38	112.57	1.40047	0.000315907	0.251351	0.347697
1425147_at	2410075B13Rik	RIKEN cDNA 2410075B13 gene	41.81	58.54	1.40014	0.0101149	0.83482	0.796657
1437916_at	NA	NA	79.41	111.16	1.39982	0.0110787	0.573958	0.766968
1424783_a_at	NA	NA	6594.11	9230.44	1.3998	1.85956e-09	0.00127447	0.720129
1428885_at	Afmid	arylformamidase	335.53	469.61	1.39961	5.80745e-05	0.0117687	0.864211
1456357_at	A930041I02Rik	RIKEN cDNA A930041I02 gene	85.14	119.16	1.39958	0.00387038	0.394931	0.0485004
1455079_at	Dcun1d4	DCN1, defective in cullin neddylation 1, domain containing 4 (S. cerevisiae)	269.9	377.69	1.39937	3.92701e-05	0.48437	0.462047
1452008_at	Ttc39b	tetratricopeptide repeat domain 39B	140.78	196.99	1.39928	0.000120532	0.0905275	0.328273
1439693_a_at	Fbxw16	F-box and WD-40 domain protein 16	45.29	63.37	1.39921	0.0270075	0.271211	0.365953
1428601_at	1700003E16Rik	RIKEN cDNA 1700003E16 gene	74.8	104.6	1.3984	0.0162107	0.992822	0.447415
1429257_at	NA	NA	38.19	53.38	1.39775	0.0470869	0.142802	0.379829
1452390_at	AA881470	EST AA881470	71.05	99.29	1.39747	0.00905601	0.99614	0.169726
1417017_at	Cyp17a1	cytochrome P450, family 17, subfamily a, polypeptide 1	92.87	129.78	1.39744	0.0523675	0.161112	0.589418
1418780_at	Cyp39a1	cytochrome P450, family 39, subfamily a, polypeptide 1	278.33	388.83	1.39701	4.73698e-06	0.815398	0.114119
1440134_at	Cyp4a31	cytochrome P450, family 4, subfamily a, polypeptide 31	64.28	89.75	1.39624	0.00708687	0.967002	0.378726
1429520_a_at	Acer3	alkaline ceramidase 3	87.96	122.68	1.39472	0.000157817	0.0319576	0.275467
1455689_at	Fzd10	frizzled homolog 10 (Drosophila)	42.68	59.51	1.39433	0.0467964	0.696842	0.339094
1428147_at	Coro7	coronin 7	94.49	131.73	1.39412	0.000273418	0.338207	0.267292
1450048_a_at	Idh2	isocitrate dehydrogenase 2 (NADP+), mitochondrial	463.66	646.32	1.39395	0.000151894	0.35877	0.274513
1417502_at	Tspan7	tetraspanin 7	74.96	104.45	1.39341	0.000521453	0.220105	0.11105
1453069_at	Pik3cb	phosphatidylinositol 3-kinase, catalytic, beta polypeptide	44.67	62.24	1.39333	0.00236396	0.513927	0.19826
1447841_x_at	St3gal6	ST3 beta-galactoside alpha-2,3-sialyltransferase 6	60.22	83.89	1.39306	0.446506	0.0166332	0.124584
1421821_at	Ldlr	low density lipoprotein receptor	752.26	1047.6	1.3926	0.000789405	0.682222	0.620417
1448385_at	Slc15a4	solute carrier family 15, member 4	149.29	207.87	1.39239	0.00448616	0.173134	0.275747
1422638_s_at	Rassf5	Ras association (RalGDS/AF-6) domain family member 5	127.48	177.46	1.39206	0.0166858	0.888071	0.219952
1447845_s_at	Vnn1	vanin 1	42.64	59.31	1.39095	0.0147049	0.381639	0.834076
1458280_at	NA	NA	73.75	102.49	1.38969	0.00757387	0.464855	0.050643
1416592_at	Glrx	glutaredoxin	598.09	831	1.38942	0.000232384	0.1397	0.883305
1443331_at	NA	NA	49.89	69.27	1.38845	0.00163191	0.829147	0.175538
1437850_a_at	Cnbp	cellular nucleic acid binding protein	1259.31	1747.49	1.38766	0.0443861	0.198601	0.983193
1418804_at	Sucnr1	succinate receptor 1	638.06	885.22	1.38736	0.177735	0.706751	0.831127
1451548_at	Upp2	uridine phosphorylase 2	829.47	1150.68	1.38725	0.090306	0.68698	0.0143727
1418332_a_at	Agtpbp1	ATP/GTP binding protein 1	133.61	185.25	1.3865	0.0333126	0.720053	0.0166141
1434917_at	Cobl	cordon-bleu	140.52	194.82	1.38642	0.0158061	0.050033	0.255097
1437704_at	Mblac2	metallo-beta-lactamase domain containing 2	120.46	166.87	1.38527	0.00145882	0.504228	0.895411
1416542_at	Phf1	PHD finger protein 1	90.64	125.53	1.38493	0.000213704	0.813175	0.036313
1437040_at	Etnk2	ethanolamine kinase 2	932.72	1291.33	1.38448	0.000164864	0.00451935	0.913645
1443820_x_at	Elovl1	elongation of very long chain fatty acids (FEN1/Elo2, SUR4/Elo3, yeast)-like 1	55.07	76.23	1.38424	0.00115391	0.903475	0.249034
1460196_at	Cbr1	carbonyl reductase 1	585.21	809.92	1.38398	6.73496e-05	0.23849	0.561272
1436199_at	Trim14	tripartite motif-containing 14	493.14	682.25	1.38348	0.00116388	0.676078	0.449086
1455787_x_at	Minpp1	multiple inositol polyphosphate histidine phosphatase 1	294.04	406.78	1.38342	0.00279673	0.535108	0.386993
1428738_a_at	NA	NA	648.67	897.32	1.38332	0.000308432	0.306316	0.216602
1450707_at	Doc2g	double C2, gamma	40.44	55.94	1.38328	0.00428895	0.799912	0.217977
1425154_a_at	Csf1	colony stimulating factor 1 (macrophage)	89.26	123.46	1.38315	0.0151321	0.435414	0.156252
1450955_s_at	Sort1	sortilin 1	61.71	85.34	1.38292	0.0045515	0.486714	0.211147
1430889_a_at	Tpmt	thiopurine methyltransferase	1023.87	1415.16	1.38217	4.6295e-07	0.448134	0.512722
1455599_at	Gfod1	glucose-fructose oxidoreductase domain containing 1	45.29	62.58	1.38176	0.0933527	0.759589	0.377684
1452494_s_at	Slco1b2	solute carrier organic anion transporter family, member 1b2	4323.51	5973.75	1.38169	1.18491e-05	0.117587	0.371842
1451038_at	Apln	apelin	40.09	55.39	1.38164	0.0326387	0.662476	0.0649167
1451511_at	Hibch	3-hydroxyisobutyryl-Coenzyme A hydrolase	172.51	238.32	1.38149	0.0112195	0.129462	0.286579
1449187_at	Pdgfa	platelet derived growth factor, alpha	87.02	120.2	1.38129	0.00618566	0.971544	0.397154
1452020_a_at	Siva1	SIVA1, apoptosis-inducing factor	115.93	160.12	1.38118	0.000170067	0.150364	0.834374
1417813_at	Ikbke	inhibitor of kappaB kinase epsilon	227.78	314.6	1.38116	0.0166293	0.0732706	0.92787
1434684_at	Rin3	Ras and Rab interactor 3	63.23	87.3	1.38067	0.000158337	0.67416	0.46918
1447233_at	D330027H18Rik	RIKEN cDNA D330027H18 gene	59.14	81.64	1.38045	0.113387	0.0553378	0.0106271
1418486_at	Vnn1	vanin 1	161.93	223.46	1.37998	0.0166147	0.377531	0.138048
1427009_at	Lama5	laminin, alpha 5	134.77	185.96	1.37983	0.0449774	0.230222	0.273013
1439143_at	A930018M24Rik	RIKEN cDNA A930018M24 gene	37.24	51.37	1.37943	0.0145554	0.822885	0.876448
1454796_at	Ficd	FIC domain containing	144.83	199.72	1.379	0.00296233	0.953729	0.67536
1436545_at	Dtx4	deltex 4 homolog (Drosophila)	190.36	262.49	1.37891	0.0073619	0.355543	0.636034
1456510_x_at	NA	NA	636.39	877.23	1.37845	0.000114209	0.347371	0.95889
1440381_at	2410085M17Rik	RIKEN cDNA 2410085M17 gene	82.93	114.3	1.37827	6.51761e-05	0.884965	0.84844
1442029_at	Kcnq1ot1	KCNQ1 overlapping transcript 1	74.29	102.39	1.37825	0.191213	0.599215	0.00122996
1446582_at	Poln	DNA polymerase N	40.72	56.11	1.37795	0.00385422	0.959548	0.202103
1419017_at	Corin	corin	59.76	82.32	1.37751	0.0307426	0.341321	0.864101
1456209_x_at	NA	NA	83.41	114.87	1.37717	0.00552854	0.845916	0.0442941
1438435_at	Acer3	alkaline ceramidase 3	159.66	219.84	1.37693	2.31037e-05	0.285789	0.175412
1449394_at	Slco1b2	solute carrier organic anion transporter family, member 1b2	5385.7	7414.09	1.37663	3.56739e-06	0.0198618	0.707861
1459044_at	AU015558	expressed sequence AU015558	56.45	77.7	1.37644	0.00535252	0.386363	0.0434681
1422716_a_at	Acp1	acid phosphatase 1, soluble	155.45	213.82	1.37549	0.0546179	0.406321	0.0391661
1445514_at	NA	NA	37.74	51.9	1.3752	0.0822569	0.143917	0.492962
1417463_a_at	NA	NA	2405.19	3307.14	1.375	2.79636e-07	0.0542717	0.418237
1432184_a_at	2610204M08Rik	RIKEN cDNA 2610204M08 gene	84.31	115.9	1.37469	0.000872075	0.154499	0.64575
1431520_at	4933406J09Rik	RIKEN cDNA 4933406J09 gene	45.74	62.86	1.37429	0.00576884	0.249699	0.831012
1456742_x_at	Tm9sf2	transmembrane 9 superfamily member 2	46.41	63.76	1.37384	0.0122529	0.776566	0.555881
1425689_at	Dpys	dihydropyrimidinase	72	98.91	1.37375	0.000616619	0.201294	0.277754
1448265_x_at	Mpzl2	myelin protein zero-like 2	726.37	997.26	1.37294	0.014145	0.387244	0.670999
1429390_at	Acpl2	acid phosphatase-like 2	102.03	140.01	1.37224	0.000569866	0.507798	0.579556
1429884_at	Srgap2	SLIT-ROBO Rho GTPase activating protein 2	120.95	165.85	1.37123	0.00172613	0.264986	0.0398325
1457801_at	9930024M15Rik	RIKEN cDNA 9930024M15 gene	51.22	70.18	1.37017	0.0347606	0.788626	0.855576
1452630_at	Treml1	triggering receptor expressed on myeloid cells-like 1	43.28	59.26	1.36922	0.0828141	0.322817	0.396422
1452114_s_at	Igfbp5	insulin-like growth factor binding protein 5	62.01	84.9	1.36913	0.122554	0.527018	0.00283753
1444457_at	NA	NA	45.67	62.52	1.36895	0.071795	0.559253	0.890669
1429178_at	Odz3	odd Oz/ten-m homolog 3 (Drosophila)	82.38	112.74	1.36854	0.000838232	0.156286	0.700892
1448663_s_at	Mvd	mevalonate (diphospho) decarboxylase	151.08	206.72	1.36828	0.0644953	0.192955	0.69554
1435180_at	Podn	podocan	72.23	98.82	1.36813	0.0125085	0.93277	0.109197
1422234_at	Tacr2	tachykinin receptor 2	49.97	68.36	1.36802	0.0163113	0.826787	0.0265641
1436189_at	Nqo2	NAD(P)H dehydrogenase, quinone 2	205.29	280.81	1.36787	0.0771316	0.695212	0.167665
1454423_at	Tmem180	transmembrane protein 180	50.69	69.3	1.36713	0.0104945	0.452949	0.142767
1425212_a_at	Tnfrsf19	tumor necrosis factor receptor superfamily, member 19	37.69	51.52	1.36694	0.0177655	0.389425	0.826508
1426690_a_at	Srebf1	sterol regulatory element binding transcription factor 1	1141	1559.41	1.3667	0.0342871	0.409219	0.329938
1450949_at	Katna1	katanin p60 (ATPase-containing) subunit A1	246.78	337.25	1.3666	1.33266e-05	0.161183	0.543501
1440624_at	NA	NA	111.26	152.02	1.36635	0.153735	0.410948	0.605118
1455850_at	2310003H01Rik	RIKEN cDNA 2310003H01 gene	50.37	68.8	1.36589	0.014607	0.365239	0.484378
1451628_a_at	Ank3	ankyrin 3, epithelial	78.1	106.67	1.36581	0.00373566	0.0191368	0.826107
1452009_at	Ttc39b	tetratricopeptide repeat domain 39B	172.43	235.5	1.36577	0.000635883	0.0231062	0.21249
1425826_a_at	Sorbs1	sorbin and SH3 domain containing 1	183.84	251.02	1.36543	5.9529e-05	0.966247	0.899911
1428490_at	C1galt1	core 1 synthase, glycoprotein-N-acetylgalactosamine 3-beta-galactosyltransferase, 1	411.13	561.35	1.36538	4.05867e-05	0.338592	0.744971
1441110_at	Lrit1	leucine-rich repeat, immunoglobulin-like and transmembrane domains 1	79.19	108.11	1.3652	0.0212934	0.8608	0.360296
1423832_at	Prkag2	protein kinase, AMP-activated, gamma 2 non-catalytic subunit	50.83	69.38	1.36494	0.00209656	0.920991	0.633319
1449824_at	Prg4	proteoglycan 4 (megakaryocyte stimulating factor, articular superficial zone protein)	584.39	797.38	1.36447	0.00196811	0.558585	0.327668
1416639_at	Slc2a5	solute carrier family 2 (facilitated glucose transporter), member 5	72.5	98.85	1.36345	0.00738555	0.150333	0.635308
1456003_a_at	Slc1a4	solute carrier family 1 (glutamate/neutral amino acid transporter), member 4	52.78	71.96	1.3634	0.100445	0.944258	0.389345
1424550_at	Zfyve27	zinc finger, FYVE domain containing 27	39.48	53.82	1.36322	0.0623567	0.221411	0.852472
1435266_at	A930041I02Rik	RIKEN cDNA A930041I02 gene	53.88	73.43	1.36284	0.0185746	0.767766	0.804421
1436964_at	D7Ertd715e	DNA segment, Chr 7, ERATO Doi 715, expressed	36.8	50.15	1.36277	0.0478067	0.618943	0.0545351
1439352_at	Trim7	tripartite motif-containing 7	83.41	113.65	1.36255	0.000446533	0.0442802	0.567617
1452433_at	NA	NA	65.16	88.75	1.36203	0.00788765	0.10907	0.295768
1419834_x_at	Mark1	MAP/microtubule affinity-regulating kinase 1	68.34	93.03	1.36128	0.0167714	0.652408	0.586451
1438105_at	2010-03-01	membrane-associated ring finger (C3HC4) 10	51.71	70.39	1.36125	0.0503871	0.981681	0.301001
1455901_at	Chpt1	choline phosphotransferase 1	619.11	842.32	1.36053	0.000268803	0.830715	0.663117
1449302_at	Abca2	ATP-binding cassette, sub-family A (ABC1), member 2	72.99	99.3	1.36046	0.0637191	0.506559	0.542333
1433658_x_at	Pcbp4	poly(rC) binding protein 4	120.52	163.96	1.36044	0.000598481	0.982648	0.530101
1438121_at	Sec24a	Sec24 related gene family, member A (S. cerevisiae)	81.5	110.86	1.36025	0.00258983	0.294016	0.908837
1425057_at	Pbld	phenazine biosynthesis-like protein domain containing	807.65	1097.88	1.35935	0.000461338	0.822198	0.88802
1429089_s_at	2900026A02Rik	RIKEN cDNA 2900026A02 gene	660.64	897.9	1.35914	0.00339144	0.952777	0.169468
1436768_x_at	E130112L23Rik	RIKEN cDNA E130112L23 gene	47.33	64.32	1.35897	0.111394	0.484274	0.797516
1451543_at	Fbxo21	F-box protein 21	128.8	175	1.3587	0.00183424	0.0421046	0.838886
1421709_a_at	NA	NA	719.2	977.08	1.35857	4.65418e-05	0.172957	0.451866
1428780_at	Tha1	threonine aldolase 1	75.96	103.19	1.35848	0.00619738	0.383636	0.439502
1443904_at	Fads6	fatty acid desaturase domain family, member 6	590.05	801.48	1.35833	5.32114e-05	0.262072	0.988589
1449741_at	Dsg2	desmoglein 2	118.13	160.43	1.35808	0.00134634	0.33743	0.679572
1425857_at	Fbxw9	F-box and WD-40 domain protein 9	42.01	57.05	1.35801	0.081936	0.666774	0.439927
1436503_at	BC048546	cDNA sequence BC048546	551.53	748.97	1.35799	0.0126473	0.0429032	0.399211
1445079_at	NA	NA	43.66	59.28	1.35776	0.0155778	0.591488	0.143431
1427816_at	Sfrs2	splicing factor, arginine/serine-rich 2 (SC-35)	63.87	86.72	1.35776	0.0103931	0.112414	0.168384
1435816_at	NA	NA	534.14	725.07	1.35745	0.00194714	0.698812	0.702963
1451964_at	Mia2	melanoma inhibitory activity 2	43.18	58.61	1.35734	0.0434907	0.0706772	0.957642
1450702_at	Hfe	hemochromatosis	76.74	104.16	1.35731	0.00527256	0.270439	0.327864
1455812_x_at	Vasn	vasorin	117.33	159.25	1.35728	0.128836	0.853852	0.608557
1448509_at	Fam107b	family with sequence similarity 107, member B	214.84	291.52	1.35692	0.135435	7.12976e-06	0.639402
1434748_at	Ckap2	cytoskeleton associated protein 2	39.52	53.62	1.35678	0.0340441	0.499995	0.260338
1454547_at	2310045N14Rik	RIKEN cDNA 2310045N14 gene	45.16	61.25	1.35629	0.0642058	0.994281	0.419357
1433941_at	Inpp5j	inositol polyphosphate 5-phosphatase J	311.16	421.99	1.35618	0.0098436	0.2301	0.264526
1439680_at	Tnfsf10	tumor necrosis factor (ligand) superfamily, member 10	89.23	120.98	1.35582	0.0211324	0.983897	0.347531
1438232_at	Foxp2	forkhead box P2	59.78	81.03	1.35547	0.0111351	0.875343	0.833896
1451477_at	NA	NA	40.05	54.28	1.35531	0.00346902	0.217458	0.370222
1421848_at	Slc22a5	solute carrier family 22 (organic cation transporter), member 5	47.46	64.3	1.35483	0.0215094	0.241798	0.373852
1442004_at	Trim65	tripartite motif-containing 65	49.07	66.46	1.35439	0.0215976	0.083137	0.674169
1416840_at	Mid1ip1	Mid1 interacting protein 1 (gastrulation specific G12-like (zebrafish))	761.26	1030.75	1.35401	0.0666783	0.44486	0.102349
1436731_at	Zfp385b	zinc finger protein 385B	97.73	132.32	1.35393	0.00928809	0.0464033	0.0738334
1431812_a_at	Slc6a9	solute carrier family 6 (neurotransmitter transporter, glycine), member 9	146.95	198.94	1.35379	0.0406583	0.161529	0.842866
1458729_at	NA	NA	46.42	62.83	1.35351	0.044687	0.973171	0.777235
1435828_at	Maf	avian musculoaponeurotic fibrosarcoma (v-maf) AS42 oncogene homolog	66	89.31	1.35318	7.50656e-05	0.457256	0.389113
1438087_at	Tpmt	thiopurine methyltransferase	137.95	186.64	1.35295	0.000893737	0.503332	0.895139
1436890_at	Uap1l1	UDP-N-acteylglucosamine pyrophosphorylase 1-like 1	52.46	70.97	1.35284	0.0196572	0.155348	0.767619
1415947_at	Creg1	cellular repressor of E1A-stimulated genes 1	4442.03	6007.1	1.35233	1.49153e-06	0.52932	0.762601
1434472_at	Dusp3	dual specificity phosphatase 3 (vaccinia virus phosphatase VH1-related)	235.92	319.04	1.35232	0.000407207	0.633024	0.189907
1426987_at	5430417L22Rik	RIKEN cDNA 5430417L22 gene	83.28	112.61	1.35219	0.00385482	0.0351147	0.634402
1452652_at	Tmem158	transmembrane protein 158	48.8	65.97	1.35184	0.033093	0.400442	0.202178
1438550_x_at	Srr	serine racemase	137.24	185.48	1.3515	0.0123096	0.399196	0.908504
1419393_at	Abcg5	ATP-binding cassette, sub-family G (WHITE), member 5	499.9	675.37	1.35101	0.00048301	0.992643	0.887005
1441765_at	NA	NA	335.75	453.44	1.35053	3.91837e-05	0.901159	0.304535
1422447_at	Ins1	insulin I	77.69	104.86	1.34972	0.030713	0.791201	0.0163321
1441851_x_at	Ly6g6c	lymphocyte antigen 6 complex, locus G6C	37.82	51.02	1.34902	0.0430512	0.335804	0.453277
1422645_at	Hfe	hemochromatosis	635.26	856.95	1.34898	2.89966e-06	0.0569421	0.608307
1456470_x_at	NA	NA	108.85	146.83	1.34892	0.00716543	0.722088	0.619714
1425428_at	Hif3a	hypoxia inducible factor 3, alpha subunit	50.63	68.29	1.34881	0.0474099	0.485186	0.965537
1434109_at	Sh3bgrl2	SH3 domain binding glutamic acid-rich protein like 2	179.07	241.4	1.34808	0.0020171	0.821958	0.370719
1437663_at	Pigv	phosphatidylinositol glycan anchor biosynthesis, class V	74.53	100.47	1.34805	7.53995e-05	0.40843	0.0633567
1425334_at	Gorasp1	golgi reassembly stacking protein 1	75.97	102.4	1.3479	0.00162555	0.404992	0.454957
1452747_at	NA	NA	38.04	51.26	1.34753	0.0182909	0.0496725	0.381819
1431722_a_at	Afmid	arylformamidase	111.34	150	1.34722	0.00692112	0.0126459	0.683999
1416698_a_at	Cks1b	CDC28 protein kinase 1b	904.57	1218.46	1.347	0.0115672	0.895474	0.749113
1426933_at	Oxsr1	oxidative-stress responsive 1	127.7	172.01	1.34699	0.00214331	0.471463	0.678859
1456825_at	NA	NA	39.56	53.25	1.34606	0.144987	0.573762	0.127169
1438360_x_at	NA	NA	1354.85	1823.6	1.34598	0.0138804	0.655572	0.55941
1438224_at	Zswim5	zinc finger, SWIM domain containing 5	38.13	51.32	1.34592	0.0460562	0.409645	0.627815
1421184_a_at	NA	NA	531.38	715.09	1.34572	0.000733879	0.548258	0.483084
1447878_s_at	NA	NA	455.87	613.31	1.34536	0.000290921	0.952975	0.362388
1432016_a_at	Idh3a	isocitrate dehydrogenase 3 (NAD+) alpha	782.88	1053.15	1.34523	0.00152343	0.709002	0.838155
1425303_at	Gck	glucokinase	413.72	556.51	1.34514	0.134814	0.123802	0.70917
1452362_at	Trim16	tripartite motif-containing 16	39.46	53.07	1.34491	0.0713919	0.0254021	0.898329
1419039_at	Cyp2d22	cytochrome P450, family 2, subfamily d, polypeptide 22	1277.61	1718.15	1.34482	6.4621e-05	0.999495	0.0928245
1419224_at	Cecr6	cat eye syndrome chromosome region, candidate 6 homolog (human)	39.3	52.85	1.34478	0.123857	0.976276	0.410472
1417797_a_at	1810019J16Rik	RIKEN cDNA 1810019J16 gene	100.64	135.33	1.34469	0.00112467	0.163906	0.0804627
1442620_at	NA	NA	46.42	62.4	1.34425	0.117377	0.593488	0.768194
1438199_at	AI316807	expressed sequence AI316807	207.81	279.19	1.34349	0.000101974	0.126374	0.471823
1450921_at	Aptx	aprataxin	91.97	123.56	1.34348	2.64724e-05	0.910731	0.0918894
1440506_at	NA	NA	97.07	130.39	1.34326	0.451845	0.0441983	0.0152116
1437461_s_at	Rnpc3	RNA-binding region (RNP1, RRM) containing 3	128.79	172.99	1.34319	0.0071622	0.516077	0.720546
1435300_at	Letm1	leucine zipper-EF-hand containing transmembrane protein 1	68.57	92.07	1.34272	0.0317991	0.0681699	0.981573
1436835_at	Crk	v-crk sarcoma virus CT10 oncogene homolog (avian)	50.51	67.82	1.3427	0.0547118	0.825588	0.763461
1439259_x_at	Abhd4	abhydrolase domain containing 4	1096.73	1472.45	1.34258	8.78217e-06	0.827309	0.570088
1433763_at	Entpd5	ectonucleoside triphosphate diphosphohydrolase 5	271.8	364.88	1.34246	0.00190301	0.560542	0.469704
1455227_at	Nceh1	arylacetamide deacetylase-like 1	130.82	175.62	1.34246	0.0238302	0.886422	0.244604
1450404_at	Slc23a1	solute carrier family 23 (nucleobase transporters), member 1	49.51	66.46	1.34236	0.00015926	0.174132	0.511
1420451_at	Accn5	amiloride-sensitive cation channel 5, intestinal	292.96	393.25	1.34233	0.0103744	0.995076	0.928258
1449151_at	Pctk3	PCTAIRE-motif protein kinase 3	137.92	185.09	1.34201	0.000139837	0.147252	0.85815
1416892_s_at	Fam107b	family with sequence similarity 107, member B	744.71	999.35	1.34193	0.204701	2.64995e-06	0.0473365
1454346_at	4930540E01Rik	RIKEN cDNA 4930540E01 gene	44.6	59.81	1.34103	0.00499627	0.567115	0.386852
1417818_at	Wwtr1	WW domain containing transcription regulator 1	147.34	197.54	1.34071	6.86692e-05	0.724346	0.481027
1422474_at	Pde4b	phosphodiesterase 4B, cAMP specific	113.48	152.14	1.34068	0.00490766	0.872399	0.168853
1430994_at	2005-03-01	membrane-associated ring finger (C3HC4) 5	52.87	70.88	1.34065	0.0424773	0.474907	0.0451673
1416345_at	Timm8a1	translocase of inner mitochondrial membrane 8 homolog a1 (yeast)	851.2	1140.57	1.33996	9.32203e-06	0.587118	0.433538
1457248_x_at	Hsd17b7	hydroxysteroid (17-beta) dehydrogenase 7	429.97	576.06	1.33977	0.000704809	0.523618	0.853763
1416776_at	Crym	crystallin, mu	68.54	91.82	1.33966	0.000292573	0.642175	0.544357
1454771_at	NA	NA	103.49	138.64	1.33965	0.00077136	0.574729	0.279261
1454003_at	Afg3l2	AFG3(ATPase family gene 3)-like 2 (yeast)	64.77	86.73	1.33905	0.00275523	0.270275	0.572505
1423223_a_at	Prdx6	peroxiredoxin 6	4168.08	5580.64	1.3389	5.59266e-05	0.188131	0.132021
1429325_at	Wdr51b	WD repeat domain 51B	38.72	51.84	1.33884	0.0570474	0.867404	0.0431796
1417414_at	2003-09-01	septin 3	45.58	61.02	1.33875	0.0183872	0.525018	0.158205
1422301_at	NA	NA	627.6	840.09	1.33858	0.0179281	0.196844	0.628392
1429145_at	Nhlrc2	NHL repeat containing 2	93.43	125.05	1.33844	0.00710668	0.466715	0.937001
1438036_x_at	Fam82a1	family with sequence similarity 82, member A1	644.38	862.22	1.33806	0.0021219	0.387828	0.886273
1435446_a_at	Chpt1	choline phosphotransferase 1	1803.68	2411.69	1.33709	7.96367e-07	0.686991	0.773316
1418646_at	Gnal1	guanine nucleotide binding protein-like 1	107.19	143.32	1.33707	0.0105237	0.334694	0.649643
1455842_x_at	Usp15	ubiquitin specific peptidase 15	38.07	50.89	1.33675	0.012823	0.412581	0.914386
1441498_at	NA	NA	145.99	195.09	1.33632	0.252481	0.489492	0.164635
1431240_at	Clec2h	C-type lectin domain family 2, member h	54.18	72.4	1.33629	0.202079	0.491424	0.657925
1416868_at	Cdkn2c	cyclin-dependent kinase inhibitor 2C (p18, inhibits CDK4)	144.92	193.62	1.33605	0.00805156	0.435417	0.557083
1437521_s_at	Ammecr1l	AMME chromosomal region gene 1-like	1910.25	2551.68	1.33578	1.17153e-05	0.419271	0.790677
1451827_a_at	Nox4	NADPH oxidase 4	319.33	426.54	1.33573	0.000248216	0.544435	0.765486
1448913_at	Smarcd1	SWI/SNF related, matrix associated, actin dependent regulator of chromatin, subfamily d, member 1	46.61	62.24	1.33534	0.0690244	0.169644	0.729521
1421063_s_at	NA	NA	107.17	143.08	1.33508	0.00812647	0.427799	0.689426
1457017_at	Fam82b	family with sequence similarity 82, member B	40.22	53.68	1.33466	0.0579521	0.316304	0.629139
1418739_at	Sgk2	serum/glucocorticoid regulated kinase 2	741.68	989.42	1.33403	0.0288343	0.0993418	0.290793
1416712_at	Pepd	peptidase D	477.34	636.7	1.33385	1.27976e-06	0.507421	0.18582
1447538_at	NA	NA	62.7	83.57	1.33285	0.0111764	0.868319	0.494676
1426260_a_at	NA	NA	11092.1	14784	1.33283	9.90868e-07	0.704537	0.658412
1442999_at	B930036G03Rik	RIKEN cDNA B930036G03 gene	97.78	130.31	1.33269	0.025625	0.742086	0.315712
1424673_at	Clec2h	C-type lectin domain family 2, member h	86.71	115.55	1.3326	0.243648	0.0617828	0.289809
1428612_at	Atg7	autophagy-related 7 (yeast)	192.58	256.58	1.33233	4.77799e-06	0.383663	0.93749
1437262_x_at	Bcas2	breast carcinoma amplified sequence 2	108.7	144.82	1.33229	0.124896	0.596946	0.072655
1429140_at	Spns3	spinster homolog 3 (Drosophila)	66.12	88.08	1.33212	0.00336529	0.57913	0.163415
1436194_at	Prelid2	PRELI domain containing 2	93.37	124.38	1.33212	0.0480557	0.000623686	0.360555
1428386_at	Acsl3	acyl-CoA synthetase long-chain family member 3	40.37	53.76	1.33168	0.022474	0.445749	0.0580229
1427402_at	Polr2f	polymerase (RNA) II (DNA directed) polypeptide F	40.18	53.48	1.33101	0.418214	0.00549973	0.00517634
1453483_at	1700023E05Rik	RIKEN cDNA 1700023E05 gene	85.12	113.26	1.33059	0.0431599	0.0348725	0.678632
1434021_at	C230096C10Rik	RIKEN cDNA C230096C10 gene	208.62	277.43	1.32983	0.000222725	0.684795	0.407731
1434156_at	Rab11fip4	RAB11 family interacting protein 4 (class II)	66.85	88.88	1.32954	0.0759604	0.168564	0.262624
1423639_at	Hrh2	histamine receptor H2	38.15	50.7	1.32896	0.12031	0.158875	0.466765
1451561_at	Prr12	proline rich 12	66.59	88.49	1.32888	0.00428897	0.742497	0.905397
1447655_x_at	Sox6	SRY-box containing gene 6	96.56	128.28	1.3285	0.00100295	0.3051	0.465586
1438196_at	Gpd1l	glycerol-3-phosphate dehydrogenase 1-like	66.1	87.8	1.32829	0.0155936	0.281907	0.0350063
1432589_at	NA	NA	42.75	56.77	1.32795	0.115122	0.160255	0.37261
1434065_at	Cwf19l1	CWF19-like 1, cell cycle control (S. pombe)	162.64	215.97	1.3279	0.000194185	0.259248	0.220343
1423157_at	Gnpnat1	glucosamine-phosphate N-acetyltransferase 1	327.89	435.27	1.32749	6.38529e-05	0.726872	0.997963
1416346_at	Timm8a1	translocase of inner mitochondrial membrane 8 homolog a1 (yeast)	233.56	310.01	1.32732	8.13676e-05	0.425177	0.795537
1427223_a_at	Acsm2	acyl-CoA synthetase medium-chain family member 2	53.81	71.42	1.32726	0.105587	0.353169	0.1118
1417707_at	N4bp2l1	NEDD4 binding protein 2-like 1	315.1	418.22	1.32726	0.0827948	0.732743	0.476986
1455108_at	Eif4e2	eukaryotic translation initiation factor 4E member 2	79.02	104.87	1.32713	0.000764225	0.889647	0.923894
1425778_at	Ido2	indoleamine 2,3-dioxygenase 2	89.52	118.79	1.32697	0.0107364	0.0283142	0.612977
1428297_at	Map4k2	mitogen-activated protein kinase kinase kinase kinase 2	46.44	61.61	1.32666	0.0201103	0.302986	0.624507
1449382_at	Slc6a12	solute carrier family 6 (neurotransmitter transporter, betaine/GABA), member 12	310.58	411.84	1.32604	0.00014983	0.518893	0.724743
1426464_at	Nr1d1	nuclear receptor subfamily 1, group D, member 1	118.01	156.48	1.32599	0.105763	0.984379	0.724177
1432261_at	2310039D24Rik	RIKEN cDNA 2310039D24 gene	53.41	70.82	1.32597	0.0228928	0.886461	0.137055
1419070_at	Cys1	cystin 1	142.29	188.63	1.32567	0.009729	0.0265528	0.209786
1446205_at	NA	NA	39.88	52.86	1.32548	0.0290639	0.532993	0.501129
1453587_at	Ggt6	gamma-glutamyltransferase 6	187.04	247.91	1.32544	0.000951005	0.419549	0.893507
1422772_at	C1galt1	core 1 synthase, glycoprotein-N-acetylgalactosamine 3-beta-galactosyltransferase, 1	140.58	186.32	1.32537	0.00433327	0.0926596	0.0268755
1419376_at	Fibin	fin bud initiation factor homolog (zebrafish)	41.87	55.49	1.32529	0.0381411	0.609298	0.925852
1427042_at	Mal2	mal, T-cell differentiation protein 2	727.81	964.55	1.32528	0.0145488	0.0356006	0.248925
1435257_at	Klhl17	kelch-like 17 (Drosophila)	73.6	97.54	1.32527	0.00266546	0.996776	0.685977
1452527_a_at	P2rx4	purinergic receptor P2X, ligand-gated ion channel 4	357.17	473.32	1.3252	0.00222468	0.854156	0.685615
1417515_at	Lsm10	U7 snRNP-specific Sm-like protein LSM10	327.63	434.15	1.32512	0.00276443	0.0868857	0.0937842
1460659_at	NA	NA	39.59	52.44	1.32458	0.13573	0.195585	0.948002
1416999_at	Smpd2	sphingomyelin phosphodiesterase 2, neutral	262.87	348.18	1.32453	0.0105582	0.818896	0.0186803
1422852_at	Cib2	calcium and integrin binding family member 2	79.85	105.76	1.32448	0.00911214	0.526674	0.685374
1460053_at	Smyd4	SET and MYND domain containing 4	47.77	63.25	1.32405	0.00739898	0.136945	0.352205
1453442_at	2310043M15Rik	RIKEN cDNA 2310043M15 gene	41.15	54.48	1.32394	0.163969	0.502024	0.193722
1432120_at	4921513D11Rik	RIKEN cDNA 4921513D11 gene	59.95	79.29	1.3226	0.023454	0.501721	0.500619
1459888_at	LOC545261	hypothetical protein LOC545261	51.63	68.27	1.32229	0.00145292	0.906286	0.484658
1431972_a_at	Gcap14	granule cell antiserum positive 14	62.26	82.32	1.3222	0.100249	0.637059	0.214079
1424990_at	Orai1	ORAI calcium release-activated calcium modulator 1	143.25	189.38	1.32202	0.000266163	0.46129	0.362325
1435495_at	Adora1	adenosine A1 receptor	52.2	69	1.32184	0.0329558	0.0298388	0.41084
1448319_at	Akr1b3	aldo-keto reductase family 1, member B3 (aldose reductase)	174.91	231.2	1.32182	0.000258016	0.170172	0.265284
1417946_at	Abhd3	abhydrolase domain containing 3	862.23	1139.47	1.32154	1.87365e-06	0.901074	0.508598
1433167_at	4930444E06Rik	RIKEN cDNA 4930444E06 gene	40.57	53.61	1.32142	0.187892	0.704304	0.896001
1417568_at	Ncald	neurocalcin delta	142.63	188.37	1.32069	0.00638388	0.123339	0.767026
1444318_at	Chchd7	coiled-coil-helix-coiled-coil-helix domain containing 7	51.02	67.38	1.32066	0.0433187	0.519573	0.234156
1419967_at	Seh1l	SEH1-like (S. cerevisiae	38.96	51.45	1.32059	0.0897485	0.232997	0.257164
1417871_at	Hsd17b7	hydroxysteroid (17-beta) dehydrogenase 7	166.89	220.39	1.32057	0.00797573	0.228639	0.214419
1436208_at	Asb1	ankyrin repeat and SOCS box-containing 1	81.66	107.83	1.32048	0.00271058	0.505515	0.989875
1419204_at	Dll1	delta-like 1 (Drosophila)	61.1	80.67	1.32029	0.0010881	0.808837	0.915797
1438786_a_at	NA	NA	102.56	135.4	1.3202	0.0179301	0.897879	0.904228
1444028_s_at	Dock9	dedicator of cytokinesis 9	101.02	133.35	1.32004	0.0724126	0.475735	0.0533368
1455322_at	Ttc21b	tetratricopeptide repeat domain 21B	69.32	91.5	1.31997	0.00148851	0.915191	0.857313
1425079_at	Tm6sf2	transmembrane 6 superfamily member 2	286.95	378.76	1.31995	0.000375657	0.31586	0.0736317
1443923_at	Akap13	A kinase (PRKA) anchor protein 13	87.13	114.99	1.31975	0.0088692	0.430482	0.983332
1432212_at	A1cf	APOBEC1 complementation factor	110.01	145.15	1.31943	0.000159187	0.0949133	0.208254
1440301_at	NA	NA	51.63	68.12	1.31939	0.0260023	0.701732	0.70401
1427496_at	Cep152	centrosomal protein 152	42.28	55.78	1.3193	0.222752	0.244202	0.277513
1426259_at	Pank3	pantothenate kinase 3	161.99	213.69	1.31916	0.000117867	0.0538064	0.923615
1443734_at	D5Wsu148e	DNA segment, Chr 5, Wayne State University 148, expressed	38.76	51.12	1.31889	0.194107	0.335346	0.732877
1424506_at	Zfp768	zinc finger protein 768	109.8	144.81	1.31885	0.00517567	0.776905	0.357614
1441930_x_at	Vat1	vesicle amine transport protein 1 homolog (T californica)	223.89	295.24	1.31868	0.000416425	0.360116	0.56599
1454457_at	4930439G18Rik	RIKEN cDNA 4930439G18 gene	53.41	70.42	1.31848	0.0256279	0.0321346	0.911336
1452817_at	Smyd3	SET and MYND domain containing 3	42.17	55.6	1.31847	0.00270552	0.110489	0.811181
1446871_at	D7Ertd481e	DNA segment, Chr 7, ERATO Doi 481, expressed	43.95	57.94	1.31832	0.0976747	0.245188	0.584916
1452224_at	Morc3	microrchidia 3	101.95	134.39	1.3182	0.0110182	0.920026	0.983803
1429223_a_at	Hfe2	hemochromatosis type 2 (juvenile) (human homolog)	335.31	441.96	1.31806	0.00141181	0.381487	0.196706
1451912_a_at	NA	NA	105	138.37	1.31781	0.000572946	0.49454	0.950091
1459593_x_at	Ppp1r13l	protein phosphatase 1, regulatory (inhibitor) subunit 13 like	193.24	254.64	1.31774	0.00153545	0.557586	0.229789
1426149_at	Spi15	serine protease inhibitor 15	54.47	71.76	1.31742	0.0190652	0.308368	0.942302
1426752_at	Phf17	PHD finger protein 17	503.5	663.19	1.31716	0.00993896	0.407566	0.244895
1418673_at	Snai2	snail homolog 2 (Drosophila)	40.03	52.72	1.31701	0.213044	0.982424	0.0280329
1439050_at	NA	NA	819.49	1079.21	1.31693	5.67585e-06	0.783099	0.132071
1419436_at	Cfhr1	complement factor H-related 1	1473.63	1940.57	1.31686	0.000218441	0.175541	0.102603
1459314_at	NA	NA	38.38	50.53	1.31657	0.0804867	0.948192	0.799053
1448375_at	Tm9sf3	transmembrane 9 superfamily member 3	63.08	83.04	1.31642	0.00878566	0.403753	0.665663
1432843_at	5730405O12Rik	RIKEN cDNA 5730405O12 gene	42.95	56.53	1.31618	0.0145521	0.909333	0.330522
1427056_at	Adamts15	a disintegrin-like and metallopeptidase (reprolysin type) with thrombospondin type 1 motif, 15	38.77	51.02	1.31597	0.0282466	0.584606	0.428877
1448310_at	Ick	intestinal cell kinase	144.77	190.5	1.31588	0.00204266	0.770609	0.737607
1426146_a_at	Chpt1	choline phosphotransferase 1	597.97	786.79	1.31577	0.000410264	0.120624	0.673215
1454181_at	Fam164b	family with sequence similarity 164, member B	42.81	56.32	1.31558	0.054977	0.682541	0.964436
1442670_at	NA	NA	50.07	65.87	1.31556	0.0397637	0.426033	0.00179528
1449066_a_at	Arhgef7	Rho guanine nucleotide exchange factor (GEF7)	130.4	171.46	1.31488	0.000185709	0.397554	0.769709
1458511_at	2410025L10Rik	RIKEN cDNA 2410025L10 gene	38.8	51.01	1.31469	0.0811523	0.292563	0.0682051
1429955_at	5031434O11Rik	RIKEN cDNA 5031434O11 gene	41.31	54.3	1.31445	0.092897	0.806085	0.334419
1424417_at	Vps36	vacuolar protein sorting 36 (yeast)	38.55	50.67	1.3144	0.0122287	0.36797	0.512668
1447219_at	NA	NA	42.15	55.4	1.31435	0.104781	0.179362	0.0609415
1456500_at	Aph1b	anterior pharynx defective 1b homolog (C. elegans)	83.86	110.21	1.31421	0.00821802	0.519475	0.115015
1448046_at	Rabepk	Rab9 effector protein with kelch motifs	50.45	66.3	1.31417	0.000147878	0.300063	0.456354
1423877_at	Chaf1b	chromatin assembly factor 1, subunit B (p60)	39.03	51.29	1.31412	0.00889936	0.469164	0.60432
1424277_at	NA	NA	95.87	125.97	1.31397	0.00854032	0.583203	0.365887
1426406_at	Setd8	SET domain containing (lysine methyltransferase) 8	177.88	233.71	1.31386	0.00466216	0.51967	0.608312
1451765_a_at	Entpd5	ectonucleoside triphosphate diphosphohydrolase 5	482.06	633.17	1.31347	2.40894e-09	0.52496	0.304042
1424284_at	Pomt1	protein-O-mannosyltransferase 1	116.83	153.45	1.31345	0.000238412	0.329329	0.0934519
1437069_at	Osbpl8	oxysterol binding protein-like 8	233.67	306.84	1.31313	0.03369	0.107453	0.0145607
1434138_at	Prune	prune homolog (Drosophila)	97.7	128.28	1.313	1.72582e-05	0.00525598	0.326071
1441362_at	NA	NA	39	51.2	1.31282	0.0153705	0.922622	0.815817
1421888_x_at	Aplp2	amyloid beta (A4) precursor-like protein 2	127.9	167.9	1.31274	0.00244277	0.192626	0.935422
1453220_at	Fam55b	family with sequence similarity 55, member B	122.09	160.22	1.31231	0.00167438	0.477081	0.220985
1426129_at	Brms1	breast cancer metastasis-suppressor 1	44.01	57.74	1.31197	0.0385263	0.597056	0.424634
1452090_a_at	Olfm3	olfactomedin 3	49.79	65.31	1.31171	0.0467694	0.768822	0.496136
1439884_at	Nudt16	nudix (nucleoside diphosphate linked moiety X)-type motif 16	130.43	171.08	1.31166	0.00162691	0.143702	0.274078
1422500_at	Idh3a	isocitrate dehydrogenase 3 (NAD+) alpha	79.58	104.38	1.31164	0.00104519	0.160088	0.853192
1451011_at	Zfp358	zinc finger protein 358	56.41	73.98	1.31147	0.076406	0.86277	0.563186
1453042_at	Anks4b	ankyrin repeat and sterile alpha motif domain containing 4B	333.9	437.86	1.31135	0.00669326	0.180878	0.56676
1451502_at	Pla2g10	phospholipase A2, group X	43.82	57.46	1.31127	0.0844428	0.660531	0.942245
1437225_x_at	Gnai3	guanine nucleotide binding protein (G protein), alpha inhibiting 3	231.39	303.28	1.31069	0.0165385	0.349141	0.347952
1437381_x_at	Gpr172b	G protein-coupled receptor 172B	92.72	121.52	1.31061	0.0183272	0.183625	0.649478
1437585_x_at	Zfp161	zinc finger protein 161	86.16	112.86	1.30989	0.0170125	0.173124	0.832
1451239_a_at	Slc26a1	solute carrier family 26 (sulfate transporter), member 1	679.81	890.34	1.30969	0.0013006	0.166215	0.14099
1457477_at	NA	NA	85.17	111.54	1.30962	0.0378327	0.262499	0.365743
1438922_x_at	NA	NA	985.31	1289.68	1.30891	0.0574179	0.175789	0.383582
1424422_s_at	NA	NA	85.1	111.38	1.30881	0.00158285	0.653308	0.430585
1439373_x_at	Wnt5b	wingless-related MMTV integration site 5B	43.06	56.35	1.30864	0.0300451	0.813928	0.182436
1452572_at	Camk4	calcium/calmodulin-dependent protein kinase IV	40.58	53.08	1.30803	0.00112085	0.29231	0.909887
1448795_a_at	NA	NA	222.15	290.57	1.30799	0.0159754	0.815301	0.979593
1424056_at	Usp48	ubiquitin specific peptidase 48	140.96	184.33	1.30768	0.00314069	0.214275	0.6379
1427249_x_at	Mup3	major urinary protein 3	64.97	84.95	1.30753	0.0404159	0.775604	0.733971
1439611_at	Chrm1	cholinergic receptor, muscarinic 1, CNS	58.64	76.67	1.30747	0.038805	0.306847	0.245964
1460006_at	Zfhx3	zinc finger homeobox 3	94.24	123.18	1.30709	0.00189691	0.890893	0.763281
1451123_at	C330016O10Rik	RIKEN cDNA C330016O10 gene	64.07	83.74	1.30701	0.0394794	0.0304558	0.87411
1438544_at	1700001G11Rik	RIKEN cDNA 1700001G11 gene	53.67	70.14	1.30688	0.0594866	0.284084	0.192916
1441856_x_at	Tysnd1	trypsin domain containing 1	145.5	190.12	1.30667	0.00124463	0.318219	0.31255
1459948_at	NA	NA	308.79	403.48	1.30665	0.190262	0.911054	0.210281
1447977_x_at	NA	NA	95.57	124.86	1.30648	0.0165209	0.153156	0.41935
1435260_at	Akt3	thymoma viral proto-oncogene 3	40.04	52.31	1.30644	0.0199497	0.949856	0.391016
1419583_at	Cbx4	chromobox homolog 4 (Drosophila Pc class)	426.38	557.03	1.30642	0.0176198	0.372096	0.573591
1421422_at	5033411D12Rik	RIKEN cDNA 5033411D12 gene	208.78	272.68	1.30606	0.0182392	0.966791	0.65878
1443681_at	Fbll1	fibrillarin-like 1	69.1	90.23	1.30579	0.0376912	0.886678	0.0382766
1456172_at	NA	NA	80	104.45	1.30563	0.072213	0.983947	0.25986
1418455_at	Copz2	coatomer protein complex, subunit zeta 2	233.6	304.93	1.30535	0.00063687	0.333102	0.440999
1426288_at	Lrp4	low density lipoprotein receptor-related protein 4	58.45	76.28	1.30505	0.00112417	0.0713858	0.558243
1451508_at	Larp2	La ribonucleoprotein domain family, member 2	831.38	1084.9	1.30494	5.09723e-07	0.2288	0.727801
1426540_at	Endod1	endonuclease domain containing 1	57.32	74.79	1.30478	0.00701981	0.700129	0.476716
1439560_x_at	Gm5480	predicted gene 5480	210.46	274.6	1.30476	0.00470141	0.772102	0.826302
1443396_at	NA	NA	45.95	59.95	1.30468	0.0160497	0.303744	0.965592
1457711_at	Ranbp3	RAN binding protein 3	87.87	114.64	1.30465	0.00131381	0.196851	0.700598
1451936_a_at	Txnrd2	thioredoxin reductase 2	122.14	159.33	1.30449	0.000444923	0.376646	0.00499208
1415948_at	Creg1	cellular repressor of E1A-stimulated genes 1	2903.75	3787.01	1.30418	1.43705e-05	0.947977	0.530254
1455932_at	Mtdh	metadherin	47.79	62.32	1.30404	0.105067	0.620403	0.694091
1426908_at	Galnt7	UDP-N-acetyl-alpha-D-galactosamine: polypeptide N-acetylgalactosaminyltransferase 7	47.77	62.29	1.30396	0.0140167	0.296222	0.785455
1419221_a_at	Rgs14	regulator of G-protein signaling 14	67.13	87.51	1.30359	0.0640791	0.878338	0.911834
1441635_at	NA	NA	45.85	59.74	1.30294	0.0113413	0.967076	0.618697
1423897_at	Rnf187	ring finger protein 187	1112.43	1449.41	1.30292	0.000610231	0.63951	0.384363
1455680_at	9630025H16Rik	RIKEN cDNA 9630025H16 gene	213.3	277.9	1.30286	0.00249886	0.272475	0.0539768
1431734_a_at	Dnajb4	DnaJ (Hsp40) homolog, subfamily B, member 4	190.92	248.71	1.30269	0.0135918	0.971088	0.777196
1438035_at	Fam82a1	family with sequence similarity 82, member A1	668.49	870.81	1.30265	0.00916768	0.255192	0.32631
1431030_a_at	Rnf14	ring finger protein 14	63.57	82.79	1.30234	0.0117366	0.924674	0.952787
1419880_x_at	NA	NA	104.66	136.29	1.30222	0.0998778	0.461258	0.336563
1436585_at	BB182297	expressed sequence BB182297	51.59	67.18	1.30219	0.00344381	0.0919204	0.466839
1418129_at	Dhcr24	24-dehydrocholesterol reductase	1294.14	1685.19	1.30217	0.00137015	0.979499	0.529472
1424612_at	Nipal2	NIPA-like domain containing 2	45.11	58.74	1.30215	0.0865458	0.327312	0.565928
1422501_s_at	Idh3a	isocitrate dehydrogenase 3 (NAD+) alpha	89.31	116.28	1.30198	0.00704705	0.0274236	0.406842
1443613_x_at	NA	NA	83.57	108.76	1.30142	0.021802	0.116766	0.537731
1433639_at	Fam117a	family with sequence similarity 117, memberA	85.5	111.27	1.3014	0.0292148	0.668402	0.677498
1429713_at	Sumf2	sulfatase modifying factor 2	65.45	85.17	1.3013	0.0102952	0.570819	0.843
1437965_at	Heatr1	HEAT repeat containing 1	54.61	71.04	1.30086	0.191883	0.894502	0.559119
1430404_at	NA	NA	72.15	93.85	1.30076	0.0093781	0.718678	0.697508
1429267_at	Acot11	acyl-CoA thioesterase 11	67.33	87.58	1.30076	0.00953614	0.964954	0.659061
1416755_at	Dnajb1	DnaJ (Hsp40) homolog, subfamily B, member 1	505.28	657.23	1.30072	0.41646	3.59646e-05	0.000691818
1423345_at	Degs1	degenerative spermatocyte homolog 1 (Drosophila)	676.17	879.27	1.30037	0.000312438	0.109464	0.258275
1441906_x_at	Syap1	synapse associated protein 1	332.92	432.81	1.30004	0.00198695	0.586512	0.0654725
1456009_x_at	Top3b	topoisomerase (DNA) III beta	234.24	304.46	1.29978	8.5706e-05	0.0444182	0.382237
1425898_x_at	Olfm3	olfactomedin 3	60.98	79.26	1.29977	0.0206273	0.186327	0.825334
1429712_at	NA	NA	610.49	793.02	1.29899	0.0297984	0.934989	0.120432
1423725_at	Pls3	plastin 3 (T-isoform)	1163.36	1511.12	1.29893	0.000303281	0.398415	0.141547
1423904_a_at	Pvr	poliovirus receptor	71.29	92.59	1.29878	0.0072997	0.128282	0.989242
1453389_a_at	Sh2b2	SH2B adaptor protein 2	40.64	52.78	1.29872	0.132042	0.986549	0.869229
1456048_at	Cpeb3	cytoplasmic polyadenylation element binding protein 3	43.54	56.54	1.29858	0.0288245	0.887599	0.225542
1449947_s_at	Zfhx3	zinc finger homeobox 3	140.63	182.57	1.29823	0.00673183	0.308739	0.92433
1420996_at	Plxna3	plexin A3	52.04	67.55	1.29804	0.0180101	0.508694	0.124174
1451322_at	Cmbl	carboxymethylenebutenolidase-like (Pseudomonas)	1588.96	2062.48	1.29801	0.000605866	0.778983	0.992099
1427685_a_at	Synj2	synaptojanin 2	57.37	74.46	1.29789	0.0210323	0.304889	0.775341
1425614_x_at	NA	NA	44.48	57.73	1.29789	0.100195	0.469687	0.464088
1447821_at	Cux2	cut-like homeobox 2	137.54	178.49	1.29773	0.0057885	0.673671	0.957585
1460088_at	6430531B16Rik	RIKEN cDNA 6430531B16 gene	47.52	61.66	1.29756	0.0569299	0.0335413	0.385866
1455279_at	Gm1060	predicted gene 1060	41.27	53.55	1.29755	0.0715545	0.0605881	0.24397
1447757_x_at	NA	NA	99.88	129.59	1.29746	0.0731354	0.463508	0.137123
1456315_a_at	Ptpla	protein tyrosine phosphatase-like (proline instead of catalytic arginine), member a	407.51	528.7	1.29739	0.000137587	0.220581	0.51249
1428671_at	2200002D01Rik	RIKEN cDNA 2200002D01 gene	197.55	256.29	1.29734	0.00105154	0.56542	0.475961
1426515_a_at	Tor1a	torsin family 1, member A (torsin A)	335.32	434.97	1.29718	2.51009e-05	0.176745	0.0134085
1443941_at	Gm447	predicted gene 447	70.25	91.09	1.29665	0.0656802	0.603228	0.295473
1451768_a_at	Slc20a2	solute carrier family 20, member 2	276.99	359.16	1.29665	0.0470167	0.269748	0.000383654
1451063_at	Stxbp4	syntaxin binding protein 4	43.09	55.87	1.29659	0.0308597	0.627323	0.662116
1439859_at	9630033F20Rik	RIKEN cDNA 9630033F20 gene	126.24	163.68	1.29658	0.00497752	0.509359	0.912888
1454862_at	Phldb2	pleckstrin homology-like domain, family B, member 2	369.97	479.55	1.29619	2.99458e-06	0.266374	0.388716
1457142_at	Necab1	N-terminal EF-hand calcium binding protein 1	97.07	125.82	1.29618	0.0276925	0.393043	0.880404
1425746_at	D730039F16Rik	RIKEN cDNA D730039F16 gene	198.59	257.4	1.29614	0.00657618	0.222193	0.46472
1420595_at	Dlx4	distal-less homeobox 4	42.39	54.94	1.29606	0.0847921	0.196713	0.576776
1430130_at	Vwce	von Willebrand factor C and EGF domains	363.25	470.79	1.29605	0.0409932	0.0723269	0.209984
1421477_at	Cplx2	complexin 2	60.77	78.76	1.29603	0.134351	0.0478894	0.091358
1439386_x_at	Mat2a	methionine adenosyltransferase II, alpha	77.06	99.87	1.296	0.147904	0.11841	0.434392
1436785_a_at	1110069O07Rik	RIKEN cDNA 1110069O07 gene	44.91	58.2	1.29593	0.0250249	0.934026	0.775607
1421954_at	Crkl	v-crk sarcoma virus CT10 oncogene homolog (avian)-like	38.73	50.19	1.29589	0.0185869	0.0676724	0.0856421
1427024_at	Slain2	SLAIN motif family, member 2	43.67	56.59	1.29586	0.0124673	0.870151	0.0805954
1450883_a_at	Cd36	CD36 antigen	79.19	102.61	1.29574	0.0184686	0.595415	0.243002
1431101_a_at	Srd5a1	steroid 5 alpha-reductase 1	200.82	260.21	1.29574	0.000128814	0.328997	0.411472
1448587_at	Tbc1d10a	TBC1 domain family, member 10a	82.37	106.68	1.29513	0.0374956	0.739884	0.869045
1421504_at	Sp4	trans-acting transcription factor 4	44.36	57.44	1.29486	0.0840621	0.327071	0.19721
1430291_at	Dock5	dedicator of cytokinesis 5	107.41	139.08	1.29485	0.00724372	0.851045	0.202492
1460450_at	Ammecr1l	AMME chromosomal region gene 1-like	408.46	528.89	1.29484	0.000436623	0.317985	0.119322
1431437_at	Foxp4	forkhead box P4	66.62	86.26	1.29481	0.00828009	0.869336	0.214851
1457150_at	AI428301	expressed sequence AI428301	55.27	71.56	1.29473	0.0103074	0.933312	0.898262
1435966_x_at	Mrpl13	mitochondrial ribosomal protein L13	207.2	268.23	1.29455	0.00135691	0.408076	0.169938
1439381_x_at	Marveld1	MARVEL (membrane-associating) domain containing 1	477.61	618.22	1.2944	0.00364817	0.950379	0.525969
1453742_at	Vps33a	vacuolar protein sorting 33A (yeast)	40.84	52.86	1.29432	0.0152572	0.925107	0.0893388
1440452_at	Drp2	dystrophin related protein 2	39.93	51.68	1.29426	0.117845	0.00377236	0.815071
1442905_at	NA	NA	45.88	59.37	1.29403	0.0796588	0.960398	0.16191
1421976_at	Mmp19	matrix metallopeptidase 19	67.62	87.5	1.294	0.00203786	0.435708	0.593
1421535_a_at	Pde4a	phosphodiesterase 4A, cAMP specific	43.99	56.91	1.2937	0.00519966	0.256831	0.270523
1453286_at	Plxna2	plexin A2	140.45	181.67	1.29349	0.0901123	0.00328245	0.844598
1448120_at	Gdf9	growth differentiation factor 9	40.09	51.85	1.29334	0.0265019	0.473492	0.702597
1435135_at	Nceh1	arylacetamide deacetylase-like 1	118.7	153.46	1.29284	0.0351585	0.906315	0.985407
1433593_at	Ypel5	yippee-like 5 (Drosophila)	173.2	223.89	1.29267	0.00597366	0.561753	0.424249
1418118_at	Slc22a1	solute carrier family 22 (organic cation transporter), member 1	2907.02	3757.78	1.29266	9.87596e-05	0.976933	0.358118
1453852_at	Ddx50	DEAD (Asp-Glu-Ala-Asp) box polypeptide 50	61.96	80.08	1.29245	0.00925836	0.0589155	0.284739
1439251_at	Gm3932	predicted gene 3932	79.72	103.03	1.2924	0.000931862	0.281086	0.476967
1428095_a_at	C2cd2l	C2 calcium-dependent domain containing 2-like	169.14	218.59	1.29236	6.12445e-05	0.248571	0.841196
1421476_a_at	Cant1	calcium activated nucleotidase 1	51.86	67.02	1.29233	0.00868522	0.342512	0.805537
1425103_at	Ace2	angiotensin I converting enzyme (peptidyl-dipeptidase A) 2	43.61	56.35	1.29213	0.0340716	0.569977	0.94617
1449910_at	2210418O10Rik	RIKEN cDNA 2210418O10 gene	111.17	143.63	1.29199	0.0175305	0.534486	0.74454
1436012_s_at	Scrn2	secernin 2	97.45	125.89	1.29184	0.0302105	0.120611	0.277361
1449130_at	Cd1d1	CD1d1 antigen	4459.21	5760.24	1.29176	0.000999279	0.297325	0.313018
1436590_at	Ppp1r3b	protein phosphatase 1, regulatory (inhibitor) subunit 3B	1417.62	1830.96	1.29157	0.0604324	0.498472	0.932406
1442062_at	7120426M23Rik	RIKEN cDNA 7120426M23 gene	51.33	66.29	1.29145	0.0406293	0.0639842	0.86099
1424578_at	Arrdc1	arrestin domain containing 1	153.12	197.74	1.29141	0.00869126	0.21606	0.509267
1452283_at	Rassf8	Ras association (RalGDS/AF-6) domain family (N-terminal) member 8	312.22	403.09	1.29104	3.63745e-05	0.173741	0.0308534
1452882_at	Pgrmc2	progesterone receptor membrane component 2	122.5	158.14	1.29094	0.00853115	0.851696	0.304876
1435142_at	Sft2d2	SFT2 domain containing 2	90.4	116.7	1.29093	0.00176428	0.392925	0.00771532
1439931_at	Gsk3b	glycogen synthase kinase 3 beta	51.47	66.43	1.29065	0.0160233	0.539341	0.958785
1432845_at	NA	NA	47.34	61.09	1.29045	0.0259878	0.54993	0.457105
1460319_at	Fut8	fucosyltransferase 8	52.41	67.63	1.2904	0.0391459	0.862008	0.0993573
1435731_x_at	Prdx4	peroxiredoxin 4	524.28	676.48	1.2903	0.0594409	0.402266	0.266612
1440827_x_at	Sox5	SRY-box containing gene 5	41.8	53.93	1.29019	0.0669473	0.325261	0.823347
1426460_a_at	Ugp2	UDP-glucose pyrophosphorylase 2	376.36	485.54	1.29009	0.0284625	0.6656	0.0337098
1419697_at	Cxcl11	chemokine (C-X-C motif) ligand 11	121.83	157.14	1.28983	0.00455611	0.698155	0.875656
1445188_at	NA	NA	50.68	65.36	1.28966	0.0233864	0.00800106	0.517645
1418782_at	Rxrg	retinoid X receptor gamma	51.13	65.94	1.28965	0.0209357	0.212387	0.208474
1438957_x_at	Cds2	CDP-diacylglycerol synthase (phosphatidate cytidylyltransferase) 2	1149.59	1482.45	1.28955	0.00012122	0.0711393	0.109881
1446759_at	Lin52	lin-52 homolog (C. elegans)	46.69	60.2	1.28936	0.139635	0.182647	0.511998
1455938_x_at	Rad21	RAD21 homolog (S. pombe)	338.38	436.21	1.28911	0.111824	0.276066	0.368422
1453080_at	Apol7a	apolipoprotein L 7a	1400.75	1805.52	1.28897	0.0138237	0.629815	0.372316
1450410_a_at	Slc48a1	solute carrier family 48 (heme transporter), member 1	236.38	304.62	1.28869	1.56522e-05	0.143497	0.479518
1435749_at	Gda	guanine deaminase	368.44	474.76	1.28857	0.0048092	0.185551	0.00498836
1442342_at	Sp6	trans-acting transcription factor 6	48.01	61.86	1.28848	0.090232	0.274994	0.237782
1458128_at	1110028C15Rik	RIKEN cDNA 1110028C15 gene	47.81	61.6	1.28843	0.172387	0.108206	0.205452
1418997_at	Lyrm5	LYR motif containing 5	74.79	96.36	1.28841	0.0169474	0.684347	0.314659
1450965_at	Tex261	testis expressed gene 261	237.94	306.54	1.28831	8.50191e-05	0.230657	0.277401
1436737_a_at	Sorbs1	sorbin and SH3 domain containing 1	709.29	913.77	1.28829	0.00853959	0.436786	0.165972
1416313_at	Mllt11	myeloid/lymphoid or mixed-lineage leukemia (trithorax homolog, Drosophila); translocated to, 11	38.93	50.14	1.28795	0.0152207	0.166876	0.0461746
1423574_s_at	Srd5a3	steroid 5 alpha-reductase 3	61.42	79.1	1.28785	0.00491662	0.369657	0.622856
1427113_s_at	Ttl	tubulin tyrosine ligase	47.56	61.25	1.28785	0.0527437	0.420769	0.805608
1423513_at	NA	NA	65.49	84.34	1.28783	0.00322437	0.456329	0.254356
1437473_at	Maf	avian musculoaponeurotic fibrosarcoma (v-maf) AS42 oncogene homolog	78.41	100.97	1.28772	0.149368	0.308035	0.0511739
1416637_at	Slc4a2	solute carrier family 4 (anion exchanger), member 2	163.46	210.48	1.28765	0.00163245	0.389316	0.812536
1457774_at	2310079N02Rik	RIKEN cDNA 2310079N02 gene	49.82	64.15	1.28764	0.0458472	0.897418	0.107854
1422637_at	Rassf5	Ras association (RalGDS/AF-6) domain family member 5	65.77	84.67	1.28737	0.0990056	0.881365	0.563867
1443544_at	NA	NA	42.82	55.11	1.28702	0.23631	0.471861	0.0782675
1451352_s_at	Mta3	metastasis associated 3	63.97	82.32	1.28685	0.024895	0.32798	0.656901
1427846_x_at	Fgfr4	fibroblast growth factor receptor 4	81.3	104.62	1.28684	0.00267632	0.857499	0.660736
1458144_at	NA	NA	58.52	75.3	1.28674	0.143874	0.191502	0.487735
1452005_at	Dlat	dihydrolipoamide S-acetyltransferase (E2 component of pyruvate dehydrogenase complex)	93.04	119.7	1.28654	0.0201486	0.896325	0.135372
1437035_x_at	Rnf14	ring finger protein 14	173.71	223.48	1.28651	0.00228466	0.618875	0.947417
1439887_at	NA	NA	95.26	122.55	1.28648	0.186776	0.00101638	0.328713
1457430_at	NA	NA	78.88	101.43	1.28588	0.0198031	0.551441	0.835267
1431002_x_at	Fahd2a	fumarylacetoacetate hydrolase domain containing 2A	139.87	179.85	1.28584	0.000808477	0.0684952	0.66945
1424460_s_at	Lpcat1	lysophosphatidylcholine acyltransferase 1	59.37	76.33	1.28567	0.075754	0.630175	0.897405
1451152_a_at	Atp1b1	ATPase, Na+/K+ transporting, beta 1 polypeptide	200	257.09	1.28545	0.00195218	0.017808	0.588502
1443916_at	2900026A02Rik	RIKEN cDNA 2900026A02 gene	74.18	95.31	1.28485	0.00345249	0.627787	0.801284
1459695_at	NA	NA	56.19	72.19	1.28475	0.0715393	0.2776	0.538913
1456087_at	Nfia	nuclear factor I/A	431.24	553.74	1.28406	0.000544062	0.919987	0.292649
1454604_s_at	Tspan12	tetraspanin 12	1201.83	1543.09	1.28395	0.00392247	0.852921	0.154603
1426679_at	Zfp706	zinc finger protein 706	872.1	1119.69	1.2839	2.56365e-06	0.369126	0.286141
1436291_a_at	Dpys	dihydropyrimidinase	1741.81	2236.11	1.28379	2.055e-06	0.0982234	0.880166
1454373_x_at	Ubc	ubiquitin C	109.11	140.03	1.28338	0.0509214	0.405877	0.920495
1436770_x_at	Psma1	proteasome (prosome, macropain) subunit, alpha type 1	45.41	58.27	1.2832	0.0490313	0.469482	0.463028
1459403_at	Ldlr	low density lipoprotein receptor	66.77	85.64	1.28261	0.00485788	0.889628	0.448107
1430914_at	5330426L24Rik	RIKEN cDNA 5330426L24 gene	41.61	53.36	1.28238	0.220674	0.62916	0.853939
1439816_at	Gm10567	predicted gene 10567	133.16	170.76	1.28237	0.137786	0.179216	0.637252
1450374_at	Pth2	parathyroid hormone 2	61.58	78.96	1.28223	0.0449877	0.187873	0.868523
1416290_a_at	Psmc4	proteasome (prosome, macropain) 26S subunit, ATPase, 4	1802.97	2311.83	1.28223	0.000519568	0.971863	0.331358
1424670_s_at	Zfyve21	zinc finger, FYVE domain containing 21	730.79	936.81	1.28191	0.00709768	0.487307	0.0909975
1453601_at	Idh2	isocitrate dehydrogenase 2 (NADP+), mitochondrial	43.11	55.26	1.28184	0.0893437	0.848936	0.350426
1429466_s_at	NA	NA	52.45	67.23	1.28179	0.049782	0.776486	0.183138
1459646_at	Hs3st6	heparan sulfate (glucosamine) 3-O-sulfotransferase 6	48.52	62.19	1.28174	0.0240802	0.212383	0.536432
1455167_at	Cox8c	cytochrome c oxidase, subunit VIIIc	196.79	252.22	1.28167	0.000426521	0.852777	0.522469
1446090_at	NA	NA	47.81	61.27	1.28153	0.0187331	0.086565	0.836592
1451790_a_at	Tfpi	tissue factor pathway inhibitor	56.91	72.92	1.28132	0.0191236	0.719742	0.745407
1434407_at	Srgap2	SLIT-ROBO Rho GTPase activating protein 2	49.78	63.77	1.28104	0.0170322	0.982644	0.279313
1451428_x_at	Egfl7	EGF-like domain 7	142.4	182.41	1.28097	0.00359228	0.906314	0.922543
1442418_at	B930096F20Rik	RIKEN cDNA B930096F20 gene	50.4	64.56	1.28095	0.0914708	0.36997	0.125899
1451989_a_at	Mapre2	microtubule-associated protein, RP/EB family, member 2	248.14	317.78	1.28065	0.0112428	0.634544	0.672239
1459817_at	NA	NA	82.11	105.15	1.2806	0.10279	0.3196	0.0699228
1430241_at	Fbxl17	F-box and leucine-rich repeat protein 17	70.91	90.79	1.28036	0.0636431	0.958216	0.725488
1417358_s_at	Sorbs1	sorbin and SH3 domain containing 1	57.99	74.22	1.27988	0.00211651	0.267068	0.499589
1434736_at	Hlf	hepatic leukemia factor	149.3	191.04	1.27957	0.0201	0.688743	0.83715
1418890_a_at	Rab3d	RAB3D, member RAS oncogene family	53.82	68.86	1.27945	0.0204247	0.811207	0.839207
1427533_at	Als2cl	ALS2 C-terminal like	55.41	70.89	1.27937	0.0525304	0.574293	0.780501
1448865_at	Hsd17b7	hydroxysteroid (17-beta) dehydrogenase 7	222.03	284.03	1.27924	0.000225809	0.487652	0.0113177
1448982_at	Klk6	kallikrein related-peptidase 6	47.92	61.3	1.27922	0.135086	0.799582	0.0190306
1439189_at	Fnip2	folliculin interacting protein 2	192.19	245.82	1.27905	0.0956452	0.0460754	0.00751743
1460592_at	Epb4.1l1	erythrocyte protein band 4.1-like 1	49.65	63.5	1.27895	0.00419366	0.784168	0.207389
1428072_a_at	Dolpp1	dolichyl pyrophosphate phosphatase 1	152.41	194.89	1.27872	0.00594979	0.704303	0.678029
1433568_at	Papd4	PAP associated domain containing 4	96.93	123.92	1.27845	0.126764	0.137827	0.0827313
1425247_a_at	NA	NA	53.44	68.32	1.27844	0.0641449	0.82524	0.593101
1459909_at	Nfix	nuclear factor I/X	70.8	90.51	1.27839	0.0293795	0.0138532	0.609836
1417303_at	Mvd	mevalonate (diphospho) decarboxylase	167.8	214.49	1.27825	0.0446551	0.558147	0.569862
1423995_at	Kif1b	kinesin family member 1B	169.22	216.28	1.2781	0.00150881	0.228583	0.285967
1437929_at	Dact2	dapper homolog 2, antagonist of beta-catenin (xenopus)	69.39	88.66	1.27771	0.0511411	0.936492	0.548722
1436664_a_at	Slc35a2	solute carrier family 35 (UDP-galactose transporter), member A2	70.37	89.9	1.27753	0.0305886	0.0459631	0.0635517
1425764_a_at	Bcat2	branched chain aminotransferase 2, mitochondrial	64.08	81.85	1.27731	0.0250864	0.577379	0.00108343
1418463_at	Pik3r2	phosphatidylinositol 3-kinase, regulatory subunit, polypeptide 2 (p85 beta)	119.85	153.06	1.2771	0.00558071	0.355887	0.273785
1438953_at	NA	NA	49.35	63.02	1.277	0.023132	0.370912	0.492725
1424521_at	Zfand2b	zinc finger, AN1 type domain 2B	145.07	185.25	1.27697	2.83058e-05	0.670678	0.499901
1441033_at	Tmtc2	transmembrane and tetratricopeptide repeat containing 2	60.82	77.66	1.27688	0.114474	0.0502813	0.0396448
1438703_at	Ankrd26	ankyrin repeat domain 26	59.13	75.5	1.27685	0.00634026	0.154964	0.928499
1421946_at	Crp	C-reactive protein, pentraxin-related	7041.37	8990.68	1.27684	2.66502e-06	0.139929	0.149642
1428148_s_at	Coro7	coronin 7	99.77	127.39	1.27684	0.00208662	0.520674	0.0426382
1437884_at	Arl5b	ADP-ribosylation factor-like 5B	64.68	82.58	1.27675	0.0738237	0.339182	0.320167
1448460_at	Acvr1	activin A receptor, type 1	282.22	360.29	1.27663	0.00497849	0.940076	0.233326
1444531_at	NA	NA	128.15	163.59	1.27655	0.0156731	0.319941	0.927379
1427504_s_at	Sfrs2	splicing factor, arginine/serine-rich 2 (SC-35)	1640.93	2093.74	1.27595	0.000718051	0.425107	0.517682
1423978_at	Sbk1	SH3-binding kinase 1	50.89	64.93	1.27589	0.315142	0.737176	0.00864515
1441372_at	5930405F01Rik	RIKEN cDNA 5930405F01 gene	44.1	56.25	1.27551	0.246718	0.172461	0.467377
1450531_at	H2-Bl	histocompatibility 2, blastocyst	126.91	161.86	1.27539	0.0188632	0.998718	0.871649
1421344_a_at	Jub	ajuba	119.02	151.77	1.27516	0.0552908	0.221445	0.000220007
1419074_at	Chac2	ChaC, cation transport regulator homolog 2 (E. coli)	995.09	1268.9	1.27516	0.0264623	0.645958	0.684893
1432027_a_at	Tbc1d14	TBC1 domain family, member 14	40.72	51.92	1.27505	0.0978092	0.354118	0.191146
1421800_at	Phxr1	per-hexamer repeat gene 1	63.44	80.87	1.27475	0.0713122	0.162039	0.374858
1425518_at	Rapgef4	Rap guanine nucleotide exchange factor (GEF) 4	1208.28	1539.61	1.27422	0.00364627	0.0677867	0.0253449
1426812_a_at	Fam129b	family with sequence similarity 129, member B	158.86	202.41	1.27414	0.000926759	0.42126	0.0367693
1449845_a_at	Ephb4	Eph receptor B4	67.13	85.53	1.2741	0.0103327	0.859512	0.325272
1428428_at	Abhd11	abhydrolase domain containing 11	476.43	607	1.27406	2.97202e-05	0.0735932	0.2616
1415910_s_at	Ciapin1	cytokine induced apoptosis inhibitor 1	350.37	446.24	1.27363	0.0262864	0.953701	0.523221
1446521_at	NA	NA	67.17	85.52	1.27319	0.0390481	0.202567	0.339651
1422609_at	Arpp19	cAMP-regulated phosphoprotein 19	81.51	103.76	1.27297	0.0347936	0.241016	0.43144
1447112_s_at	Cryl1	crystallin, lambda 1	283.04	360.18	1.27254	0.0654292	0.0938726	0.186492
1435902_at	Nudt18	nudix (nucleoside diphosphate linked moiety X)-type motif 18	126.59	161.08	1.27245	0.00105886	0.565619	0.425167
1418925_at	Celsr1	cadherin, EGF LAG seven-pass G-type receptor 1 (flamingo homolog, Drosophila)	42.04	53.48	1.27212	0.135048	0.562131	0.724746
1438022_at	Rab11fip3	RAB11 family interacting protein 3 (class II)	48.36	61.51	1.27192	0.171225	0.471517	0.523927
1434151_at	Mettl7a1	methyltransferase like 7A1	3254.9	4137.2	1.27107	4.77176e-05	0.00680301	0.157585
1449014_at	Lactb	lactamase, beta	618.48	786.12	1.27105	3.276e-05	0.835093	0.484655
1436607_a_at	Kidins220	kinase D-interacting substrate 220	41.95	53.32	1.27104	0.139908	0.442232	0.132977
1444208_at	NA	NA	41.67	52.96	1.27094	0.0378598	0.270396	0.466112
1458355_x_at	Wdr92	WD repeat domain 92	155.36	197.43	1.27079	0.0157264	0.454702	0.653783
1422978_at	Cybb	cytochrome b-245, beta polypeptide	43.38	55.12	1.27063	0.0691974	0.927638	0.681972
1437791_s_at	Eml5	echinoderm microtubule associated protein like 5	58.79	74.7	1.27062	0.0105866	0.0613448	0.0207515
1450726_at	Asah2	N-acylsphingosine amidohydrolase 2	209.8	266.57	1.27059	0.000554996	0.378043	0.0477116
1454708_at	Ablim1	actin-binding LIM protein 1	206.27	262.06	1.27047	0.0174811	0.247018	0.995013
1427108_at	9530068E07Rik	RIKEN cDNA 9530068E07 gene	817.76	1038.58	1.27003	1.31263e-06	0.00898185	0.87013
1457671_at	9330120H11Rik	RIKEN cDNA 9330120H11 gene	93.99	119.37	1.27003	0.0115579	0.955509	0.117912
1442107_at	Flnb	filamin, beta	80.22	101.87	1.26988	0.0399078	0.352344	0.28928
1416315_at	Abhd4	abhydrolase domain containing 4	260.18	330.39	1.26985	3.20088e-05	0.875694	0.902408
1448244_at	Lypla1	lysophospholipase 1	2077.29	2637.09	1.26949	0.000943258	0.421819	0.4824
1442786_s_at	Rufy3	RUN and FYVE domain containing 3	85.02	107.93	1.26947	0.10963	0.829819	0.64975
1432628_at	Cbx3	chromobox homolog 3 (Drosophila HP1 gamma)	40.6	51.54	1.26946	0.0206195	0.32168	0.393472
1420091_s_at	Morc3	microrchidia 3	181.36	230.21	1.26935	0.0229963	0.583141	0.778568
1455462_at	Adcy2	adenylate cyclase 2	48.98	62.17	1.26929	0.012401	0.617661	0.442896
1420638_at	Prps2	phosphoribosyl pyrophosphate synthetase 2	49.13	62.34	1.26888	0.0141818	0.39113	0.673252
1426397_at	Tgfbr2	transforming growth factor, beta receptor II	226.37	287.14	1.26845	0.00499824	0.24096	0.994642
1458313_at	Cdc2l5	cell division cycle 2-like 5 (cholinesterase-related cell division controller)	43.28	54.89	1.26825	0.186676	0.917469	0.887463
1439400_x_at	5430433E21Rik	RIKEN cDNA 5430433E21 gene	364.55	462.28	1.26808	0.000538026	0.040002	0.191437
1430066_at	Fam184a	family with sequence similarity 184, member A	56.97	72.24	1.26804	0.0706793	0.303558	0.90622
1436253_at	Pex16	peroxisomal biogenesis factor 16	54.86	69.56	1.26795	0.0173418	0.29881	0.269283
1423032_at	Rpl39	ribosomal protein L39	148.65	188.44	1.26768	0.160581	0.196098	0.202663
1449131_s_at	Cd1d1	CD1d1 antigen	2775.5	3518.4	1.26766	4.9749e-06	0.3749	0.701312
1418496_at	Foxa1	forkhead box A1	464.4	588.64	1.26753	0.259635	0.0440186	0.0203645
1429199_s_at	Saal1	serum amyloid A-like 1	141.53	179.39	1.26751	0.00165987	0.738063	0.809977
1442146_at	NA	NA	60.23	76.34	1.26747	0.128384	0.310622	0.747968
1420965_a_at	Enc1	ectodermal-neural cortex 1	61.55	78.01	1.26742	0.00744781	0.256601	0.588622
1455213_at	NA	NA	44.47	56.36	1.26737	0.0380948	0.667203	0.819219
1427151_at	Qser1	glutamine and serine rich 1	43.8	55.5	1.26712	0.0346878	0.982451	0.624796
1421013_at	Pitpnb	phosphatidylinositol transfer protein, beta	144.9	183.59	1.26701	0.0027106	0.328335	0.663576
1432719_at	4833412K13Rik	RIKEN cDNA 4833412K13 gene	82.78	104.88	1.26697	0.0172598	0.127722	0.510504
1456380_x_at	NA	NA	241.99	306.53	1.26671	0.0329767	0.66288	0.449242
1439226_at	Dock8	dedicator of cytokinesis 8	55.35	70.11	1.26667	0.0594873	0.249834	0.775341
1439096_at	Ddo	D-aspartate oxidase	243.12	307.92	1.26654	0.195673	0.738071	0.0200196
1424867_a_at	Glyat	glycine-N-acyltransferase	2320.41	2938.43	1.26634	0.000447161	0.251012	0.483811
1427573_at	Chic1	cysteine-rich hydrophobic domain 1	72.07	91.25	1.26613	0.0298624	0.838642	0.0687857
1446372_at	NA	NA	61.36	77.67	1.26581	0.0150431	0.956794	0.794072
1417203_at	Ethe1	ethylmalonic encephalopathy 1	1273.7	1612.13	1.26571	0.00689412	0.268549	0.0216155
1436570_at	NA	NA	151.14	191.29	1.26565	0.0429054	0.607883	0.157458
1438740_at	Nmt2	N-myristoyltransferase 2	55.41	70.12	1.26548	0.0179701	0.654079	0.7668
1420074_at	D8Ertd738e	DNA segment, Chr 8, ERATO Doi 738, expressed	59.76	75.62	1.26539	0.0263183	0.712693	0.534345
1448034_at	Inca1	inhibitor of CDK, cyclin A1 interacting protein 1	327.07	413.85	1.26533	0.00248993	0.944841	0.798885
1417978_at	Eif4e3	eukaryotic translation initiation factor 4E member 3	47.65	60.29	1.26527	0.0801193	0.0342361	0.140942
1435797_at	D5Wsu178e	DNA segment, Chr 5, Wayne State University 178, expressed	374.08	473.3	1.26524	0.00287016	0.203387	0.0743686
1437311_at	Snhg11	small nucleolar RNA host gene 11 (non-protein coding)	45.3	57.31	1.26512	0.132213	0.959251	0.193476
1429714_at	NA	NA	52.38	66.26	1.26499	0.0135323	0.509773	0.0443927
1427096_s_at	Ssr4	signal sequence receptor, delta	47.22	59.73	1.26493	0.27691	0.266735	0.908908
1421770_a_at	Tlx2	T-cell leukemia, homeobox 2	66.87	84.58	1.26484	0.0418019	0.860731	0.00372142
1455596_a_at	BC029214	cDNA sequence BC029214	263.13	332.75	1.26458	0.00697022	0.789422	0.900122
1430893_at	Mup10	major urinary protein 10	5104.03	6454.09	1.26451	0.059549	0.633679	0.556608
1419395_at	Acot12	acyl-CoA thioesterase 12	355.66	449.71	1.26444	0.000231903	0.156609	0.185149
1453422_a_at	1110020G09Rik	RIKEN cDNA 1110020G09 gene	396.78	501.69	1.2644	0.00120053	0.918702	0.854494
1428326_s_at	Hrsp12	heat-responsive protein 12	7223.81	9133.51	1.26436	0.000234696	0.215421	0.078673
1459973_x_at	Dpp4	dipeptidylpeptidase 4	265.7	335.92	1.26428	6.85056e-05	0.27267	0.970227
1425139_at	Sesn2	sestrin 2	59.57	75.31	1.26423	0.0850062	0.734531	0.74326
1435991_at	Nr3c2	nuclear receptor subfamily 3, group C, member 2	53.82	68.04	1.26421	0.0275821	0.189195	0.774368
1425836_a_at	Limk1	LIM-domain containing, protein kinase	63.15	79.83	1.26413	0.0952859	0.190983	0.199944
1418062_at	Eef1a2	eukaryotic translation elongation factor 1 alpha 2	157.33	198.86	1.26397	0.0940166	0.561178	0.246556
1428478_at	Reep4	receptor accessory protein 4	49.57	62.64	1.26367	0.0830691	0.64788	0.516756
1437908_a_at	Ergic1	endoplasmic reticulum-golgi intermediate compartment (ERGIC) 1	342.45	432.71	1.26357	0.000228643	0.527209	0.288949
1434720_at	Zfp652	zinc finger protein 652	44.81	56.61	1.26333	0.102776	0.875595	0.378803
1448568_a_at	Slc20a1	solute carrier family 20, member 1	305.53	385.97	1.26328	0.0886621	0.496596	0.472948
1454815_at	Sertad2	SERTA domain containing 2	148.25	187.28	1.26327	0.0267262	0.641377	0.351752
1453012_at	Tsc22d2	TSC22 domain family, member 2	63	79.57	1.26302	0.0651196	0.421929	0.549115
1450667_a_at	Cs	citrate synthase	1139.56	1439.22	1.26296	3.38133e-05	0.814418	0.612908
1419952_at	NA	NA	59.59	75.24	1.26263	0.0708952	0.0986749	0.0560029
1442881_at	NA	NA	83.96	106	1.26251	0.00939254	0.547215	0.746137
1455659_at	Tmcc1	transmembrane and coiled coil domains 1	139.18	175.71	1.26247	0.0459267	0.761136	0.434509
1441565_at	LOC100039111	similar to cadherin 11	43.41	54.8	1.26238	0.114343	0.883235	0.186808
1416236_a_at	Mpzl2	myelin protein zero-like 2	602.68	760.81	1.26238	0.0169585	0.415821	0.201538
1449013_at	Eef2k	eukaryotic elongation factor-2 kinase	52.44	66.18	1.26201	0.126637	0.979787	0.994932
1455915_at	Galnt4	UDP-N-acetyl-alpha-D-galactosamine:polypeptide N-acetylgalactosaminyltransferase 4	257.01	324.35	1.26201	0.000125748	0.197344	0.217432
1416727_a_at	Cyb5	cytochrome b-5	13554.7	17105.9	1.26198	5.84006e-08	0.951345	0.0271891
1442174_at	Tspan18	tetraspanin 18	52.26	65.95	1.26196	0.0512821	0.458789	0.305266
1416896_at	Rps6ka1	ribosomal protein S6 kinase polypeptide 1	60.47	76.29	1.26162	0.115225	0.0972277	0.000545446
1417407_at	Fbxl14	F-box and leucine-rich repeat protein 14	53.44	67.41	1.26141	0.00436399	0.751395	0.319538
1425268_a_at	Pear1	platelet endothelial aggregation receptor 1	44.62	56.28	1.26132	0.0738451	0.319541	0.00893727
1421402_at	Mta3	metastasis associated 3	68.17	85.98	1.26126	0.0299441	0.382108	0.8215
1444623_at	E530011L22Rik	RIKEN cDNA E530011L22 gene	44.46	56.07	1.26113	0.185021	0.146365	0.526735
1415955_x_at	Prm1	protamine 1	262.29	330.77	1.26109	0.056273	0.417673	0.0451762
1434783_at	Tmem106c	transmembrane protein 106C	125.31	158.01	1.26095	0.0373485	0.0392835	0.131911
1416745_x_at	NA	NA	42.89	54.08	1.2609	0.0498055	0.312202	0.786862
1426913_at	Lss	lanosterol synthase	131.68	166.02	1.26078	0.050655	0.148222	0.0178417
1452298_a_at	Myo5b	myosin VB	126.24	159.14	1.26061	0.000973786	0.778119	0.744638
1418245_a_at	Rbm9	RNA binding motif protein 9	41.94	52.87	1.26061	0.0803735	0.222081	0.970965
1440217_at	Fam169b	family with sequence similarity 169, member B	92.48	116.57	1.26049	0.00920941	0.598796	0.155104
1431406_at	Agxt2l1	alanine-glyoxylate aminotransferase 2-like 1	97.24	122.56	1.26039	0.636785	0.09449	0.00254616
1420059_at	Fam54b	family with sequence similarity 54, member B	59.63	75.15	1.26027	0.0138862	0.502306	0.222866
1439930_at	NA	NA	71.44	90.03	1.26022	0.00368015	0.730614	0.854197
1434219_at	Stim2	stromal interaction molecule 2	256.54	323.24	1.26	0.00250255	0.475355	0.620869
1431947_at	Ldlr	low density lipoprotein receptor	56.32	70.96	1.25994	0.104031	0.539725	0.0180271
1434291_a_at	Serf1	small EDRK-rich factor 1	131.49	165.66	1.25987	0.0033403	0.361674	0.625583
1427531_a_at	Slc22a18	solute carrier family 22 (organic cation transporter), member 18	431.22	543.23	1.25975	4.25728e-05	0.343272	0.333393
1436032_at	NA	NA	77.42	97.52	1.25962	0.00478592	0.326513	0.182134
1421600_a_at	Trim26	tripartite motif-containing 26	58.47	73.65	1.25962	0.0271895	0.938772	0.102738
1429723_at	6330409N04Rik	RIKEN cDNA 6330409N04 gene	312.5	393.61	1.25955	0.000316038	0.0276315	0.090392
1452597_at	2310061C15Rik	RIKEN cDNA 2310061C15 gene	328.59	413.84	1.25944	0.00210006	0.229659	0.812588
1456528_x_at	Ncl	nucleolin	100.44	126.49	1.25936	0.138653	0.687682	0.874491
1420197_at	Gadd45b	growth arrest and DNA-damage-inducible 45 beta	63.16	79.53	1.25918	0.0214193	0.285442	0.0889831
1419710_at	Nxph3	neurexophilin 3	110.58	139.24	1.25918	0.0130776	0.73554	0.990341
1427986_a_at	Col16a1	collagen, type XVI, alpha 1	79.6	100.21	1.25892	0.0164016	0.883822	0.617822
1426558_x_at	NA	NA	294.08	370.22	1.25891	0.0451571	0.0233964	0.593916
1428543_at	Ppat	phosphoribosyl pyrophosphate amidotransferase	82.93	104.4	1.25889	0.0365222	0.834064	0.0402733
1424132_at	Hras1	Harvey rat sarcoma virus oncogene 1	125.32	157.76	1.25886	0.0188348	0.339613	0.329993
1458454_at	NA	NA	40.37	50.81	1.25861	0.176528	0.639448	0.643524
1423288_s_at	Cbln1	cerebellin 1 precursor protein	51.06	64.26	1.25852	0.154586	0.81049	0.0463754
1418794_at	Cds2	CDP-diacylglycerol synthase (phosphatidate cytidylyltransferase) 2	241.77	304.26	1.25847	0.00018957	0.713449	0.299845
1441444_at	Nbeal1	neurobeachin like 1	40.01	50.34	1.25819	0.0926593	0.106338	0.80073
1433940_at	Spag7	sperm associated antigen 7	317.19	399.06	1.25811	0.00616366	0.950251	0.243613
1441293_at	NA	NA	45.78	57.58	1.25775	0.0164376	0.0539252	0.818665
1418627_at	Gclm	glutamate-cysteine ligase, modifier subunit	2171.55	2730.72	1.2575	2.65378e-05	0.991905	0.0958755
1430316_at	4930579E17Rik	RIKEN cDNA 4930579E17 gene	60.53	76.1	1.25723	0.00539048	0.747532	0.176559
1432431_s_at	Macrod2	MACRO domain containing 2	55.44	69.69	1.25703	0.0782051	0.815668	0.630187
1453608_at	Cspp1	centrosome and spindle pole associated protein 1	45.28	56.91	1.25685	0.0708173	0.788909	0.878069
1452962_at	Tmem25	transmembrane protein 25	126.36	158.8	1.25673	0.0296031	0.913728	0.296733
1438322_x_at	Fdft1	farnesyl diphosphate farnesyl transferase 1	1643.8	2065.61	1.25661	0.0211374	0.0319474	0.863198
1424658_at	Taok1	TAO kinase 1	42.14	52.95	1.25653	0.0357908	0.000135563	0.24842
1430725_at	4933432I09Rik	RIKEN cDNA 4933432I09 gene	74.58	93.71	1.2565	0.0524594	0.0185266	0.396912
1442097_at	NA	NA	108.33	136.06	1.25598	0.186651	0.913219	0.184576
1438515_at	Zfp207	zinc finger protein 207	41.12	51.64	1.25584	0.026617	0.174091	0.720992
1422762_at	Kif17	kinesin family member 17	43.86	55.07	1.25559	0.372552	0.689538	0.320002
1416599_at	Glis2	GLIS family zinc finger 2	138.37	173.72	1.25547	0.00240398	0.450501	0.880615
1435924_at	Tfb1m	transcription factor B1, mitochondrial	104.57	131.28	1.25543	0.0033696	0.00931031	0.157058
1450195_at	Ndst4	N-deacetylase/N-sulfotransferase (heparin glucosaminyl) 4	42.3	53.1	1.25532	0.0183786	0.13266	0.860268
1434106_at	Epm2aip1	EPM2A (laforin) interacting protein 1	208.93	262.27	1.2553	0.00813903	0.522337	0.970628
1448754_at	Rbp1	retinol binding protein 1, cellular	814.12	1021.96	1.25529	0.00734743	0.613005	0.332215
1428583_at	Nufip2	nuclear fragile X mental retardation protein interacting protein 2	173.14	217.29	1.255	0.0251104	0.306608	0.964261
1448044_a_at	Gm10658	predicted gene 10658	97.43	122.25	1.25475	0.0704126	0.846712	0.761447
1428236_at	Acbd5	acyl-Coenzyme A binding domain containing 5	3625.9	4549.24	1.25465	0.00437931	0.371704	0.256191
1452094_at	P4ha1	procollagen-proline, 2-oxoglutarate 4-dioxygenase (proline 4-hydroxylase), alpha 1 polypeptide	111.25	139.57	1.25456	0.0967232	0.365784	0.0796208
1431921_a_at	NA	NA	315.49	395.75	1.2544	0.000932318	0.558658	0.313401
1459143_at	Chchd3	coiled-coil-helix-coiled-coil-helix domain containing 3	43.83	54.98	1.25439	0.0696469	0.0163659	0.642494
1435929_at	9630033F20Rik	RIKEN cDNA 9630033F20 gene	45.81	57.46	1.25431	0.0913354	0.508256	0.57248
1422144_at	Inhbe	inhibin beta E	180.81	226.78	1.25424	0.105722	0.753806	0.344141
1449983_a_at	Nqo2	NAD(P)H dehydrogenase, quinone 2	765.13	959.53	1.25407	0.0190161	0.620988	0.142554
1450242_at	Tlr5	toll-like receptor 5	58.1	72.86	1.25404	0.0471212	0.3795	0.27562
1436426_at	Cc2d2a	coiled-coil and C2 domain containing 2A	63.23	79.27	1.25368	0.0587983	0.382292	0.477221
1438171_x_at	Mettl9	methyltransferase like 9	1192.92	1495.39	1.25355	0.0224547	0.431845	0.034335
1453795_at	Fahd2a	fumarylacetoacetate hydrolase domain containing 2A	298.54	374.21	1.25347	0.0308832	0.802661	0.85404
1433210_at	Rptn	repetin	40.45	50.7	1.2534	0.11438	0.530452	0.522368
1440675_at	NA	NA	41.11	51.52	1.25322	0.0476123	0.476517	0.593279
1424339_at	Oasl1	2'-5' oligoadenylate synthetase-like 1	105.8	132.59	1.25321	0.00592464	0.1743	0.752882
1455247_at	Amotl1	angiomotin-like 1	56.34	70.6	1.25311	0.0501449	0.620997	0.00244804
1417778_at	Zfp35	zinc finger protein 35	184.88	231.66	1.25303	0.00113932	0.0781916	0.434556
1452439_s_at	Sfrs2	splicing factor, arginine/serine-rich 2 (SC-35)	305.82	383.16	1.25289	0.000142049	0.829607	0.450063
1416989_at	Vps53	vacuolar protein sorting 53 (yeast)	259.57	325.18	1.25276	0.00212409	0.00156882	0.0089569
1424116_x_at	Ppp5c	protein phosphatase 5, catalytic subunit	170.77	213.92	1.25268	0.0173572	0.840587	0.241927
1431016_at	Cwf19l1	CWF19-like 1, cell cycle control (S. pombe)	75.03	93.97	1.25243	0.0272334	0.494443	0.667401
1446093_at	NA	NA	55.73	69.78	1.25211	0.0541579	0.61993	0.904488
1428487_s_at	Coq10b	coenzyme Q10 homolog B (S. cerevisiae)	119.45	149.56	1.25207	0.164789	0.625104	0.022889
1426243_at	Cth	cystathionase (cystathionine gamma-lyase)	6211.31	7775.5	1.25183	0.013542	0.3219	0.180902
1436293_x_at	Ildr2	immunoglobulin-like domain containing receptor 2	284.94	356.69	1.25181	0.0232777	0.893182	0.0402138
1448130_at	Fdft1	farnesyl diphosphate farnesyl transferase 1	870.67	1089.81	1.25169	0.0609406	0.0103278	0.833173
1439616_at	NA	NA	730.16	913.87	1.2516	0.00301047	0.843006	0.0182322
1416992_at	NA	NA	40.66	50.89	1.2516	0.269325	0.29341	0.946241
1436756_x_at	Hadh	hydroxyacyl-Coenzyme A dehydrogenase	305.7	382.58	1.25149	0.159401	0.951795	0.00312427
1459865_x_at	Ces7	carboxylesterase 7	86.42	108.15	1.25145	0.245273	0.341361	0.661205
1437642_at	Agfg2	ArfGAP with FG repeats 2	152.86	191.29	1.25141	0.0167995	0.776208	0.957695
1434564_at	E2f3	E2F transcription factor 3	75.1	93.98	1.2514	0.01218	0.44096	0.168841
1434978_at	4933403F05Rik	RIKEN cDNA 4933403F05 gene	194.65	243.58	1.25137	0.00131186	0.227122	0.105109
1439461_x_at	Nsmce4a	non-SMC element 4 homolog A (S. cerevisiae)	151.93	190.11	1.2513	0.108716	0.00153529	0.341449
1452218_at	Ccdc117	coiled-coil domain containing 117	83.89	104.96	1.25116	0.0647824	0.588788	0.873949
1427191_at	Npr2	natriuretic peptide receptor 2	280.59	351.05	1.25111	0.0119374	0.602831	0.663988
1431465_s_at	Fyttd1	forty-two-three domain containing 1	49.88	62.4	1.251	0.0904867	0.915999	0.639234
1422629_s_at	Shroom3	shroom family member 3	104.75	131.04	1.25098	0.0123941	0.00696879	0.0517102
1438183_x_at	Sord	sorbitol dehydrogenase	3215.14	4021.74	1.25088	0.000165495	0.707374	0.371247
1417829_a_at	Rab15	RAB15, member RAS oncogene family	46.76	58.49	1.25086	0.242862	0.480673	0.166887
1450799_at	Adcyap1r1	adenylate cyclase activating polypeptide 1 receptor 1	44.77	56	1.25084	0.158121	0.0528524	0.00361578
1431803_at	Cyp2d13	cytochrome P450, family 2, subfamily d, polypeptide 13	436.44	545.75	1.25046	0.0102444	0.209015	0.964073
1444161_at	A530020G20Rik	RIKEN cDNA A530020G20 gene	41.41	51.76	1.24994	0.115302	0.247415	0.784318
1420396_at	Cd160	CD160 antigen	43.54	54.42	1.24989	0.058065	0.363555	0.611996
1435631_x_at	NA	NA	65.05	81.3	1.24981	0.0318086	0.659813	0.316926
1427251_at	Atp2a2	ATPase, Ca++ transporting, cardiac muscle, slow twitch 2	229.07	286.29	1.24979	0.0261734	0.554475	0.0207578
1427008_at	Rnf43	ring finger protein 43	67.82	84.75	1.24963	0.269671	0.943322	0.759997
1456253_s_at	NA	NA	104.29	130.32	1.24959	0.00386512	0.0432777	0.399455
1418602_at	Cdh15	cadherin 15	49.78	62.2	1.2495	0.0449932	0.0798678	0.460856
1425676_a_at	Elovl1	elongation of very long chain fatty acids (FEN1/Elo2, SUR4/Elo3, yeast)-like 1	797.41	996.31	1.24943	0.00484889	0.240202	0.333114
1452467_at	Mmab	methylmalonic aciduria (cobalamin deficiency) type B homolog (human)	74.13	92.62	1.24943	0.00275419	0.202028	0.456122
1456466_x_at	Atxn10	ataxin 10	324.99	406.02	1.24933	0.0010094	0.500266	0.12165
1424958_at	Car8	carbonic anhydrase 8	67.48	84.3	1.24926	0.0116129	0.0510238	0.0303431
1425884_at	Bxdc1	brix domain containing 1	89.89	112.28	1.24908	0.0952448	0.824505	0.417574
1424350_s_at	Lpgat1	lysophosphatidylglycerol acyltransferase 1	378.4	472.65	1.24908	0.0155597	0.00244183	0.815646
1426383_at	Cry2	cryptochrome 2 (photolyase-like)	102.51	128.04	1.24905	0.0243754	0.0358252	0.864889
1438630_x_at	Mat2a	methionine adenosyltransferase II, alpha	741.59	926.28	1.24905	0.00709931	0.181536	0.438443
1425799_at	Fmo4	flavin containing monooxygenase 4	50.61	63.21	1.24896	0.0953274	0.230334	0.94474
1451695_a_at	Gpx4	glutathione peroxidase 4	2694.56	3364.63	1.24868	2.01019e-05	0.676472	0.971473
1421579_at	Hoxa9	homeo box A9	45.12	56.34	1.24867	0.320294	0.0532212	0.16924
1416418_at	Gabarapl1	gamma-aminobutyric acid (GABA) A receptor-associated protein-like 1	1613.22	2014.26	1.2486	0.00119154	0.856996	0.296568
1437285_at	1110020G09Rik	RIKEN cDNA 1110020G09 gene	182.6	227.95	1.24836	0.0163228	0.197198	0.957362
1424583_at	Farp2	FERM, RhoGEF and pleckstrin domain protein 2	58.91	73.53	1.24818	0.20768	0.701933	0.431412
1460455_at	Ubr3	ubiquitin protein ligase E3 component n-recognin 3	372.62	465.08	1.24813	0.00122424	0.679434	0.567409
1421025_at	Agpat1	1-acylglycerol-3-phosphate O-acyltransferase 1 (lysophosphatidic acid acyltransferase, alpha)	70.01	87.38	1.24811	0.00556564	0.0913354	0.139257
1430128_a_at	Reep6	receptor accessory protein 6	5253.95	6557.06	1.24802	0.000139835	0.12232	0.909942
1421410_a_at	Pstpip2	proline-serine-threonine phosphatase-interacting protein 2	118.02	147.29	1.24801	0.0301488	0.0441478	0.0781744
1448235_s_at	NA	NA	160.18	199.88	1.24785	0.0736493	0.075107	0.314847
1434485_a_at	Ugp2	UDP-glucose pyrophosphorylase 2	2991.66	3732.79	1.24773	0.00684231	0.675237	0.736036
1455037_at	Plxna2	plexin A2	106.7	133.12	1.24761	0.22431	0.0326825	0.69274
1457952_at	NA	NA	53.88	67.22	1.24759	0.133086	0.699698	0.644255
1456930_at	Camsap1	calmodulin regulated spectrin-associated protein 1	53.06	66.19	1.24746	0.0689565	0.737838	0.587061
1436704_x_at	Mthfd1	methylenetetrahydrofolate dehydrogenase (NADP+ dependent), methenyltetrahydrofolate cyclohydrolase, formyltetrahydrofolate synthase	400.01	498.88	1.24717	0.116892	0.0298698	0.398141
1427064_a_at	Scrib	scribbled homolog (Drosophila)	88.09	109.86	1.24713	0.0255008	0.368052	0.561396
1434632_at	NA	NA	131.06	163.42	1.24691	0.089511	0.182768	0.921024
1460085_at	NA	NA	98.55	122.88	1.24688	0.0446583	0.257874	0.0432858
1428584_a_at	Haghl	hydroxyacylglutathione hydrolase-like	43.91	54.74	1.24664	0.178662	0.357858	0.434748
1453547_at	1810046K07Rik	RIKEN cDNA 1810046K07 gene	59.84	74.59	1.24649	0.100272	0.0517016	0.879003
1453420_at	Pou5f2	POU domain class 5, transcription factor 2	131.37	163.74	1.2464	0.0206972	0.191775	0.7996
1455940_x_at	Wdr6	WD repeat domain 6	252.53	314.73	1.24631	0.0213512	0.581663	0.427506
1435517_x_at	Ralb	v-ral simian leukemia viral oncogene homolog B (ras related)	84.29	105.04	1.24617	0.00655229	0.861758	0.145351
1451386_at	Blvrb	biliverdin reductase B (flavin reductase (NADPH))	849.73	1058.89	1.24615	0.00301348	0.976758	0.433247
1446688_at	NA	NA	42.13	52.5	1.24614	0.0116748	0.922607	0.705234
1423704_at	Pla2g15	phospholipase A2, group XV	130.6	162.72	1.24594	0.00991764	0.458856	0.737697
1449516_a_at	Rgs3	regulator of G-protein signaling 3	51.64	64.34	1.24593	0.00675059	0.185132	0.37482
1418311_at	Fn3k	fructosamine 3 kinase	112.65	140.35	1.24589	0.00270174	0.930928	0.682809
1451455_at	Thnsl2	threonine synthase-like 2 (bacterial)	308.85	384.77	1.24582	1.28455e-05	0.844571	0.0845085
1435352_at	Pigk	phosphatidylinositol glycan anchor biosynthesis, class K	112.18	139.75	1.24577	0.0127702	0.024818	0.0339333
1451618_at	Rho	rhodopsin	49.89	62.15	1.24574	0.144273	0.760537	0.563993
1428120_at	Fbxw9	F-box and WD-40 domain protein 9	195.3	243.29	1.24572	0.00314991	0.551011	0.351559
1419811_at	Adcy9	adenylate cyclase 9	192.55	239.84	1.2456	0.001518	0.418447	0.682473
1444403_at	NA	NA	46.81	58.3	1.24546	0.0146189	0.603503	0.445456
1441755_at	Mapk15	mitogen-activated protein kinase 15	63.7	79.33	1.24537	0.0116007	0.977122	0.205594
1449948_at	Ero1lb	ERO1-like beta (S. cerevisiae)	43.99	54.78	1.24528	0.110385	0.00744357	0.0599362
1425991_a_at	Kank2	KN motif and ankyrin repeat domains 2	44.73	55.7	1.24525	0.108852	0.639273	0.153672
1416854_at	Slc34a2	solute carrier family 34 (sodium phosphate), member 2	86.92	108.22	1.24505	0.119607	0.759196	0.565213
1437327_x_at	Enoph1	enolase-phosphatase 1	84.9	105.7	1.24499	0.000146105	0.536665	0.402963
1436911_at	Ss18l1	synovial sarcoma translocation gene on chromosome 18-like 1	73.57	91.59	1.24494	0.00324869	0.189169	0.935768
1424717_at	Mis12	MIS12 homolog (yeast)	126.73	157.76	1.24485	0.0156145	0.0629445	0.293914
1451117_a_at	Tom1l1	target of myb1-like 1 (chicken)	123.19	153.35	1.24483	0.00194289	0.300155	0.855309
1452109_at	Il17re	interleukin 17 receptor E	116.1	144.51	1.2447	0.0931089	0.651814	0.0481552
1450097_s_at	Gna12	guanine nucleotide binding protein, alpha 12	90.53	112.68	1.24467	0.155384	0.902704	0.693739
1436508_at	Mlec	malectin	104.82	130.46	1.24461	0.0309372	0.0942272	0.0169239
1422492_at	Cpox	coproporphyrinogen oxidase	671.29	835.43	1.24451	0.0595882	0.300717	0.781871
1438116_x_at	Slc9a3r1	solute carrier family 9 (sodium/hydrogen exchanger), member 3 regulator 1	3286.62	4089.98	1.24443	0.00129405	0.521408	0.540082
1457225_at	Olfr288	olfactory receptor 288	41.49	51.63	1.2444	0.306101	0.099412	0.891431
1438156_x_at	Cpt1a	carnitine palmitoyltransferase 1a, liver	361.5	449.84	1.24437	0.0668696	0.0899832	0.54172
1450749_a_at	Nr4a2	nuclear receptor subfamily 4, group A, member 2	44.85	55.81	1.24437	0.328651	0.645077	0.92304
1434183_at	NA	NA	65.6	81.63	1.24436	0.100849	0.4926	0.776493
1418930_at	Cxcl10	chemokine (C-X-C motif) ligand 10	75.55	94.01	1.24434	0.00193985	0.961365	0.689148
1451957_at	Il1f10	interleukin 1 family, member 10	69.47	86.44	1.24428	0.138842	0.833951	0.345976
1428687_at	Zfp687	zinc finger protein 687	103.47	128.74	1.24423	0.0169849	0.746029	0.942551
1421986_at	Eif4e2	eukaryotic translation initiation factor 4E member 2	57.63	71.7	1.24414	0.00351168	0.0500803	0.345617
1425163_at	AI661453	expressed sequence AI661453	168.46	209.55	1.24392	0.0187239	0.33418	0.866801
1428947_at	2010001M09Rik	RIKEN cDNA 2010001M09 gene	76.36	94.98	1.24384	0.0551435	0.15036	0.621317
1436219_at	4933403F05Rik	RIKEN cDNA 4933403F05 gene	186.14	231.52	1.24379	0.0167451	0.399884	0.786661
1424809_at	Crb3	crumbs homolog 3 (Drosophila)	141.6	176.07	1.24343	0.0135994	0.965052	0.416115
1456725_x_at	Ezr	ezrin	144.44	179.6	1.24342	0.136842	0.70677	0.284403
1425231_a_at	Zfp46	zinc finger protein 46	131.05	162.95	1.24342	0.030054	0.0581927	0.000656239
1448160_at	Lcp1	lymphocyte cytosolic protein 1	137.54	170.99	1.2432	0.00139275	0.787907	0.303642
1435891_x_at	NA	NA	94.23	117.14	1.24313	0.153519	0.154778	0.628415
1433454_at	Abtb2	ankyrin repeat and BTB (POZ) domain containing 2	98.31	122.21	1.24311	0.0565899	0.658001	0.052249
1460544_at	Mak10	MAK10 homolog, amino-acid N-acetyltransferase subunit, (S. cerevisiae)	124.08	154.24	1.24307	0.00192345	0.506489	0.103411
1424654_at	Acp2	acid phosphatase 2, lysosomal	281.93	350.42	1.24293	0.000244697	0.489573	0.512639
1420654_a_at	Gbe1	glucan (1,4-alpha-), branching enzyme 1	599.99	745.61	1.2427	0.00805145	0.191173	0.177981
1454625_at	Phf6	PHD finger protein 6	48.84	60.69	1.24263	0.0340572	0.443891	0.590525
1439451_x_at	Gpr172b	G protein-coupled receptor 172B	74.23	92.24	1.24262	0.057953	0.315552	0.739069
1455077_a_at	Morf4l1	mortality factor 4 like 1	1705.96	2119.79	1.24258	8.79996e-06	0.151777	0.588467
1444588_at	NA	NA	44.04	54.71	1.24228	0.0314177	0.0976029	0.0148099
1450021_at	Ubqln2	ubiquilin 2	571.03	709.36	1.24225	0.0002287	0.673119	0.878217
1423854_a_at	Rasl11b	RAS-like, family 11, member B	55.84	69.36	1.24212	0.0623844	0.884164	0.558486
1426024_a_at	Dbn1	drebrin 1	45.77	56.85	1.24208	0.132896	0.342049	0.0527309
1416953_at	Ctgf	connective tissue growth factor	74.56	92.59	1.24182	0.188972	0.808543	0.0573863
1426502_s_at	Gpt	glutamic pyruvic transaminase, soluble	1624.38	2017.11	1.24177	0.00167839	0.109743	0.0454432
1424898_at	Slc10a1	solute carrier family 10 (sodium/bile acid cotransporter family), member 1	8120.55	10082.2	1.24157	0.000283456	0.421385	0.558541
1456530_x_at	Elovl1	elongation of very long chain fatty acids (FEN1/Elo2, SUR4/Elo3, yeast)-like 1	1156.21	1435.37	1.24144	0.00798975	0.643081	0.469192
1450853_at	Tle4	transducin-like enhancer of split 4, homolog of Drosophila E(spl)	107.19	133.07	1.24144	0.0563103	0.712843	0.149102
1427515_at	Pion	pigeon homolog (Drosophila)	81.07	100.63	1.24127	0.0469174	0.591768	0.0215087
1420567_at	Prkd3	protein kinase D3	254.74	316.2	1.24127	0.162908	0.08228	0.0744309
1436298_x_at	Paics	phosphoribosylaminoimidazole carboxylase, phosphoribosylaminoribosylaminoimidazole, succinocarboxamide synthetase	2518.48	3125.91	1.24119	0.0579768	0.794195	0.569805
1428278_at	Zdhhc24	zinc finger, DHHC domain containing 24	46.11	57.23	1.24116	0.031143	0.549334	0.669485
1437498_at	Gm9971	predicted gene 9971	45.63	56.63	1.24107	0.217313	0.88376	0.0761256
1426600_at	Slc2a1	solute carrier family 2 (facilitated glucose transporter), member 1	71.9	89.23	1.24103	0.146609	0.173282	0.563116
1439071_at	5430416N02Rik	RIKEN cDNA 5430416N02 gene	49.36	61.24	1.24068	0.22098	0.496726	0.500892
1427448_at	Rabep1	rabaptin, RAB GTPase binding effector protein 1	184.74	229.17	1.2405	0.00602741	0.717717	0.263538
1457193_at	Mll3	myeloid/lymphoid or mixed-lineage leukemia 3	62.73	77.81	1.2404	0.0255332	0.179896	0.185346
1416980_at	Mettl7b	methyltransferase like 7B	4582.63	5683.97	1.24033	0.00243952	0.0324801	0.660931
1449760_at	NA	NA	52.14	64.66	1.24012	0.0617498	0.839759	0.38095
1434212_at	Ndufs8	NADH dehydrogenase (ubiquinone) Fe-S protein 8	227.48	282.08	1.24002	0.0032181	0.671173	0.690396
1435666_at	Mast3	microtubule associated serine/threonine kinase 3	144.55	179.22	1.23985	0.152602	0.762691	0.597603
1455770_at	NA	NA	3422.51	4242.55	1.2396	0.00690776	0.15204	0.0425247
1450111_a_at	Nudt8	nudix (nucleoside diphosphate linked moiety X)-type motif 8	297.83	369.18	1.23957	0.000930173	0.289404	0.852776
1425392_a_at	Nr1i3	nuclear receptor subfamily 1, group I, member 3	373.2	462.55	1.23942	0.00266107	0.846915	0.573886
1433655_at	Rnf141	ring finger protein 141	499.07	618.54	1.23939	3.82824e-05	0.557159	0.896985
1422146_at	Sema5b	sema domain, seven thrombospondin repeats (type 1 and type 1-like), transmembrane domain (TM) and short cytoplasmic domain, (semaphorin) 5B	42.17	52.25	1.23903	0.140046	0.1215	0.835719
1456394_at	Rint1	RAD50 interactor 1	110.74	137.21	1.23903	0.0386009	0.482362	0.604271
1423955_a_at	Lass2	LAG1 homolog, ceramide synthase 2	2548.96	3158.23	1.23903	2.68047e-05	0.79706	0.64464
1439858_at	NA	NA	51.17	63.4	1.23901	0.459626	0.029435	0.15495
1439005_x_at	Ywhaz	tyrosine 3-monooxygenase/tryptophan 5-monooxygenase activation protein, zeta polypeptide	115.44	143.03	1.239	0.0483454	0.547976	0.239782
1433215_at	9430024C03Rik	RIKEN cDNA 9430024C03 gene	51.28	63.53	1.23888	0.0260495	0.693432	0.870218
1460735_at	Svil	supervillin	493.74	611.67	1.23885	0.000500953	0.222352	0.338871
1452333_at	Smarca2	SWI/SNF related, matrix associated, actin dependent regulator of chromatin, subfamily a, member 2	103.25	127.91	1.23884	0.00796447	0.444825	0.819431
1458768_at	C79946	expressed sequence C79946	119.98	148.63	1.23879	0.00943056	0.279926	0.00110918
1449150_at	Krba1	KRAB-A domain containing 1	76.8	95.13	1.23867	0.0345331	0.105409	0.0154987
1450519_a_at	Prkaca	protein kinase, cAMP dependent, catalytic, alpha	168.66	208.91	1.23865	0.000524852	0.310232	0.776728
1426434_at	Tmem43	transmembrane protein 43	45.73	56.64	1.23857	0.126304	0.176823	0.157217
1425929_a_at	Rnf14	ring finger protein 14	151.12	187.17	1.23855	0.00103612	0.957936	0.718889
1427174_at	NA	NA	196.13	242.91	1.23852	0.0173203	0.842324	0.381562
1417688_at	Fam20c	family with sequence similarity 20, member C	246.65	305.46	1.23844	0.0184749	0.612102	0.00896275
1442195_at	BB283564	expressed sequence BB283564	60.38	74.77	1.23832	0.0625351	0.77038	0.63048
1426530_a_at	Klhl5	kelch-like 5 (Drosophila)	368.13	455.79	1.23812	0.00209803	0.846507	0.990137
1439317_at	Krit1	KRIT1, ankyrin repeat containing	60.29	74.64	1.23802	0.16208	0.238083	0.729915
1448810_at	Gne	glucosamine	842.03	1042.35	1.2379	0.0111095	0.478963	0.00580107
1435325_at	Usp46	ubiquitin specific peptidase 46	104.14	128.91	1.23785	0.00661041	0.924155	0.223091
1425362_at	Agfg2	ArfGAP with FG repeats 2	83.03	102.77	1.23775	0.124117	0.0780753	0.298416
1435326_at	Lpgat1	lysophosphatidylglycerol acyltransferase 1	1035.1	1281.16	1.23772	0.000164243	0.00854141	0.361432
1451453_at	Dapk2	death-associated protein kinase 2	110.42	136.65	1.23755	0.00112643	0.921352	0.0241431
1435471_at	Zfp708	zinc finger protein 708	52.73	65.25	1.23744	0.0632484	0.985162	0.217469
1425118_at	Spire2	spire homolog 2 (Drosophila)	42.92	53.11	1.23742	0.41186	0.0393178	0.126756
1458431_at	Eif4g2	eukaryotic translation initiation factor 4, gamma 2	45.27	56	1.23702	0.0556588	0.155515	0.206046
1417212_at	9530058B02Rik	RIKEN cDNA 9530058B02 gene	430.35	532.33	1.23697	0.000479381	0.0432712	0.90755
1430018_at	Cdc42ep5	CDC42 effector protein (Rho GTPase binding) 5	43.51	53.82	1.23696	0.281167	0.610665	0.221812
1429898_at	Ostc	oligosaccharyltransferase complex subunit	45.03	55.69	1.23673	0.112047	0.161777	0.138801
1434938_at	Rbm9	RNA binding motif protein 9	53.31	65.93	1.23673	0.0452168	0.531188	0.0228684
1445601_at	NA	NA	50.05	61.89	1.23656	0.0950842	0.42694	0.567962
1446990_at	Nfia	nuclear factor I/A	110.89	137.12	1.23654	0.0219038	0.149736	0.748134
1429967_at	2600002B07Rik	RIKEN cDNA 2600002B07 gene	49.2	60.83	1.23638	0.115095	0.397824	0.577603
1434454_at	Adcy9	adenylate cyclase 9	73.93	91.39	1.23617	0.0625496	0.708967	0.387651
1433712_at	AW555464	expressed sequence AW555464	225.8	279.12	1.23614	0.000963697	0.634791	0.2427
1428447_at	Tmem14a	transmembrane protein 14A	220.58	272.65	1.23606	0.0204586	0.635396	0.978828
1446640_at	NA	NA	50.17	62.01	1.236	0.0211297	0.855927	0.799182
1439420_x_at	Ggt5	gamma-glutamyltransferase 5	80.36	99.32	1.23594	0.286457	0.511399	0.68552
1454599_at	4930425F17Rik	RIKEN cDNA 4930425F17 gene	46.05	56.91	1.23583	0.0893672	0.895186	0.896597
1455854_a_at	Ssh1	slingshot homolog 1 (Drosophila)	195.11	241.12	1.23582	0.008552	0.958855	0.0285478
1457592_x_at	NA	NA	55.01	67.98	1.23578	0.113253	0.964365	0.445708
1425723_at	Nr1i2	nuclear receptor subfamily 1, group I, member 2	158.25	195.56	1.23577	0.0216038	0.972818	0.0722034
1452939_a_at	Pitpnc1	phosphatidylinositol transfer protein, cytoplasmic 1	62.2	76.86	1.23569	0.17882	0.415072	0.000476139
1454848_at	Ppp1r12c	protein phosphatase 1, regulatory (inhibitor) subunit 12C	53.89	66.59	1.23567	0.0659951	0.477231	0.615586
1428913_at	Dnlz	DNL-type zinc finger	231.31	285.82	1.23566	0.000169669	0.269606	0.677203
1451346_at	Mtap	methylthioadenosine phosphorylase	297.36	367.41	1.23557	1.93916e-05	0.975564	0.701183
1436372_a_at	Pdxdc1	pyridoxal-dependent decarboxylase domain containing 1	107.34	132.62	1.23551	0.00423684	0.271868	0.117558
1438115_a_at	Slc9a3r1	solute carrier family 9 (sodium/hydrogen exchanger), member 3 regulator 1	4273.29	5279.36	1.23543	1.16881e-06	0.607386	0.909398
1452368_at	Bcr	breakpoint cluster region	145.92	180.26	1.23533	0.0245824	0.397169	0.182454
1439445_x_at	Acly	ATP citrate lyase	44.6	55.09	1.2352	0.133696	0.393861	0.758497
1453134_at	Pik3ca	phosphatidylinositol 3-kinase, catalytic, alpha polypeptide	137.51	169.84	1.23511	0.0759379	0.390969	0.849496
1450398_at	Kcnk5	potassium channel, subfamily K, member 5	40.66	50.21	1.23487	0.156962	0.952885	0.083938
1428740_a_at	Pigt	phosphatidylinositol glycan anchor biosynthesis, class T	106.37	131.31	1.23446	0.0573154	0.390434	0.621327
1422578_at	Cs	citrate synthase	685.93	846.75	1.23446	2.98135e-05	0.281746	0.629574
1452557_a_at	NA	NA	41.57	51.31	1.2343	0.126723	0.256976	0.0234104
1434041_at	Appbp2	amyloid beta precursor protein (cytoplasmic tail) binding protein 2	55.28	68.22	1.23408	0.0371853	0.878788	0.425919
1442933_at	Foxk2	forkhead box K2	57.11	70.47	1.23393	0.0874242	0.451452	0.478877
1416032_at	Tmem109	transmembrane protein 109	132.81	163.87	1.23387	0.0236944	0.466233	0.912659
1436788_at	Acp2	acid phosphatase 2, lysosomal	189.26	233.52	1.23386	0.000295247	0.0510725	0.528656
1426405_at	Rnf11	ring finger protein 11	78.77	97.18	1.23372	0.0411849	0.676232	0.530798
1421501_a_at	NA	NA	48.06	59.28	1.23346	0.214608	0.321596	0.333621
1447666_x_at	NA	NA	80.74	99.58	1.23334	0.0592658	0.470072	0.0534606
1438776_x_at	NA	NA	2720.52	3355.16	1.23328	0.000763769	0.234539	0.895974
1455197_at	Rnd1	Rho family GTPase 1	76.2	93.96	1.23307	0.165031	0.683616	0.206215
1425822_a_at	Dtx1	deltex 1 homolog (Drosophila)	83.32	102.73	1.23296	0.0147482	0.528825	0.0781239
1447711_x_at	4933412E12Rik	RIKEN cDNA 4933412E12 gene	84.36	104	1.23281	0.0245967	0.970621	0.14385
1424531_a_at	Tcea3	transcription elongation factor A (SII), 3	263.31	324.57	1.23265	0.0304676	0.441299	0.335334
1427232_at	Tshz1	teashirt zinc finger family member 1	148.97	183.62	1.2326	0.0148072	0.683665	0.0500497
1426117_a_at	Slc19a2	solute carrier family 19 (thiamine transporter), member 2	161.84	199.47	1.23251	0.0193537	0.573211	0.224413
1436833_x_at	Ttll1	tubulin tyrosine ligase-like 1	133.65	164.69	1.23225	0.00314608	0.313998	0.461702
1430031_at	Ipmk	inositol polyphosphate multikinase	53.07	65.38	1.23196	0.0262407	0.253274	0.419244
1428692_at	Hddc3	HD domain containing 3	74.55	91.84	1.23192	0.034819	0.781431	0.636204
1416601_a_at	Rcan1	regulator of calcineurin 1	86.58	106.66	1.23192	0.270755	0.370764	0.775167
1451183_at	Myo19	myosin XIX	85	104.71	1.23188	0.00290819	0.625472	0.232361
1442585_at	B230220N19Rik	RIKEN cDNA B230220N19 gene	45.37	55.89	1.23187	0.235223	0.67225	0.7489
1441911_x_at	Gart	phosphoribosylglycinamide formyltransferase	62.5	76.99	1.23184	0.0651035	0.627707	0.151928
1423436_at	Gsta3	glutathione S-transferase, alpha 3	6908.05	8509.28	1.23179	0.000801498	0.194036	0.636583
1437907_a_at	Tbca	tubulin cofactor A	1287.45	1585.84	1.23177	0.00452543	0.789011	0.23618
1423913_at	Hectd3	HECT domain containing 3	220.19	271.21	1.23171	0.00865749	0.00344922	0.788459
1450947_at	2610528J11Rik	RIKEN cDNA 2610528J11 gene	262.41	323.21	1.2317	0.0613278	0.612854	0.674756
1430984_at	Azin1	antizyme inhibitor 1	77.19	95.06	1.23151	0.118685	0.214136	0.42158
1455604_at	Fzd5	frizzled homolog 5 (Drosophila)	75.3	92.73	1.23147	0.151486	0.675169	0.808772
1428139_at	Tmem180	transmembrane protein 180	108.51	133.61	1.23132	0.104909	0.740701	0.33901
1430813_at	Ppcdc	phosphopantothenoylcysteine decarboxylase	66.95	82.43	1.23122	0.0836688	0.755975	0.576057
1417146_at	Mri1	methylthioribose-1-phosphate isomerase homolog (S. cerevisiae)	212.41	261.5	1.23111	0.00184087	0.780164	0.940643
1421379_at	Zfp354b	zinc finger protein 354B	44.71	55.04	1.23104	0.0642835	0.284624	0.0276449
1435539_at	NA	NA	85.91	105.74	1.23082	0.0448242	0.360986	0.182442
1448376_at	Wrnip1	Werner helicase interacting protein 1	307.62	378.62	1.2308	0.00665004	0.473705	0.737157
1450074_at	Kif3b	kinesin family member 3B	64.87	79.84	1.23077	0.00853188	0.966664	0.3382
1438004_at	Pols	polymerase (DNA directed) sigma	143.84	177	1.23053	0.0294556	0.971326	0.889169
1454082_a_at	Giyd2	GIY-YIG domain containing 2	44.6	54.87	1.23027	0.04127	0.253695	0.814583
1428025_s_at	Pitpnc1	phosphatidylinositol transfer protein, cytoplasmic 1	51.78	63.7	1.2302	0.0326873	0.0352181	0.403365
1436376_s_at	Srbd1	S1 RNA binding domain 1	121.99	150.07	1.23018	0.014086	0.680988	0.790577
1435417_at	AI464131	expressed sequence AI464131	261.96	322.23	1.23007	0.074596	0.595154	0.549055
1432332_a_at	Nudt19	nudix (nucleoside diphosphate linked moiety X)-type motif 19	407.01	500.61	1.22997	0.000482644	0.30703	0.225657
1420132_s_at	Pttg1ip	pituitary tumor-transforming 1 interacting protein	109.79	135.02	1.2298	0.0219279	0.0840217	0.954003
1445565_at	Hist1h1e	histone cluster 1, H1e	56.49	69.47	1.22978	0.126573	0.912975	0.549139
1455994_x_at	Elovl1	elongation of very long chain fatty acids (FEN1/Elo2, SUR4/Elo3, yeast)-like 1	1035.73	1273.64	1.2297	0.0100892	0.444913	0.901687
1450816_at	Polg2	polymerase (DNA directed), gamma 2, accessory subunit	132.45	162.87	1.22967	0.0202015	0.232588	0.325097
1418028_at	Dct	dopachrome tautomerase	253.33	311.51	1.22966	0.033274	0.204978	0.203626
1459247_at	Agbl3	ATP/GTP binding protein-like 3	41.38	50.88	1.22958	0.0705285	0.364287	0.729981
1454858_x_at	Mettl7a1	methyltransferase like 7A1	2885.88	3548.33	1.22955	0.00270009	0.0510092	0.248752
1433649_at	Aof1	amine oxidase, flavin containing 1	368.54	453.13	1.22953	0.00251834	0.163703	0.967786
1433499_at	2010005J08Rik	RIKEN cDNA 2010005J08 gene	62.57	76.93	1.2295	0.0948718	0.30983	0.358535
1455706_at	Stxbp4	syntaxin binding protein 4	45.55	56	1.22942	0.113158	0.943447	0.0583856
1458818_at	D3Ertd162e	DNA segment, Chr 3, ERATO Doi 162, expressed	41.38	50.87	1.22934	0.127807	0.562353	0.962352
1437591_a_at	Wdr1	WD repeat domain 1	125.48	154.25	1.22928	0.0156265	0.901946	0.589859
1433504_at	Pygb	brain glycogen phosphorylase	57.57	70.76	1.22911	0.0518831	0.0236649	0.36207
1434191_at	Tmem195	transmembrane protein 195	1722.72	2117.34	1.22907	6.03097e-05	0.103482	0.477021
1436267_a_at	Mtor	mechanistic target of rapamycin (serine/threonine kinase)	79.28	97.43	1.22894	0.231547	0.329199	0.141693
1435159_at	9430038I01Rik	RIKEN cDNA 9430038I01 gene	44.93	55.21	1.2288	0.316156	0.445018	0.986359
1427097_at	Wwp1	WW domain containing E3 ubiquitin protein ligase 1	324.46	398.66	1.22869	0.000143367	0.386114	0.844939
1435283_s_at	Fam189a2	family with sequence similarity 189, member A2	53.17	65.32	1.22851	0.0804862	0.782534	0.174185
1423468_at	Steap3	STEAP family member 3	48.27	59.29	1.2283	0.136667	0.838396	0.102381
1428786_at	Nckap1l	NCK associated protein 1 like	81.95	100.64	1.22807	0.0194058	0.45054	0.750214
1415975_at	Carhsp1	calcium regulated heat stable protein 1	299.31	367.42	1.22756	0.00213935	0.62592	0.211532
1442359_at	Steap2	six transmembrane epithelial antigen of prostate 2	41.18	50.55	1.22754	0.142355	0.506464	0.15411
1447807_s_at	Plekhh1	pleckstrin homology domain containing, family H (with MyTH4 domain) member 1	77.65	95.31	1.22743	0.00702481	0.876795	0.897265
1435630_s_at	Acat2	acetyl-Coenzyme A acetyltransferase 2	1282.05	1573.5	1.22733	0.0449712	0.466794	0.258441
1455775_at	NA	NA	41.09	50.43	1.22731	0.0800791	0.56143	0.512189
1434831_a_at	Foxo3	forkhead box O3	226.3	277.73	1.22726	0.0808917	0.153369	0.117997
1437723_s_at	Derl1	Der1-like domain family, member 1	1266.7	1554.57	1.22726	0.00294756	0.619258	0.292987
1416632_at	NA	NA	782.52	960.27	1.22715	0.370421	0.556898	0.0905843
1431288_at	Car10	carbonic anhydrase 10	48.17	59.11	1.22711	0.0459488	0.502843	0.922453
1460462_at	Med18	mediator of RNA polymerase II transcription, subunit 18 homolog (yeast)	101.61	124.67	1.22695	0.192708	0.485691	0.943727
1436235_x_at	4732471D19Rik	RIKEN cDNA 4732471D19 gene	65.99	80.96	1.22685	0.0188974	0.724467	0.163172
1430526_a_at	Smarca2	SWI/SNF related, matrix associated, actin dependent regulator of chromatin, subfamily a, member 2	415.39	509.62	1.22685	0.00264425	0.569324	0.000455941
1430388_a_at	Sulf2	sulfatase 2	55.55	68.14	1.22664	0.083559	0.927738	0.637664
1439425_x_at	BC024814	cDNA sequence BC024814	42.89	52.61	1.22663	0.087783	0.206238	0.155526
1454022_at	Ephb2	Eph receptor B2	60.65	74.38	1.22638	0.0989191	0.839206	0.822443
1451898_a_at	Sema6c	sema domain, transmembrane domain (TM), and cytoplasmic domain, (semaphorin) 6C	258.87	317.47	1.22637	0.0193394	0.864196	0.326079
1417970_at	Atp5s	ATP synthase, H+ transporting, mitochondrial F0 complex, subunit s	143.89	176.46	1.22635	0.00198111	0.636612	0.967494
1417435_at	Large	like-glycosyltransferase	69.16	84.81	1.22629	0.0294135	0.937188	0.997114
1445629_at	Slc35d1	solute carrier family 35 (UDP-glucuronic acid/UDP-N-acetylgalactosamine dual transporter), member D1	87.59	107.41	1.22628	0.249076	0.00096041	0.458057
1440825_s_at	NA	NA	163.09	199.99	1.22626	0.00586402	0.113077	0.541447
1444057_at	NA	NA	145.51	178.43	1.22624	0.0142275	0.536055	0.20341
1425824_a_at	Pcsk4	proprotein convertase subtilisin/kexin type 4	72.21	88.54	1.22615	0.0434281	0.918709	0.894041
1438915_at	6720401G13Rik	RIKEN cDNA 6720401G13 gene	65.49	80.3	1.22614	0.00757292	0.877868	0.389707
1420390_s_at	Zfp354a	zinc finger protein 354A	54.66	67.02	1.22613	0.0542077	0.555446	0.799716
1452889_at	2310007H09Rik	RIKEN cDNA 2310007H09 gene	291.93	357.94	1.22612	0.0302068	0.13714	0.451584
1451409_at	2210021J22Rik	RIKEN cDNA 2210021J22 gene	61.84	75.81	1.22591	0.165023	0.0305619	0.520093
1418993_s_at	F10	coagulation factor X	487.39	597.49	1.2259	0.00538616	0.766179	0.141018
1421097_at	Endog	endonuclease G	492.33	603.52	1.22584	0.00021117	0.801482	0.699213
1423055_at	Nsg1	neuron specific gene family member 1	56.75	69.56	1.22573	0.0622177	0.551016	0.236145
1456215_at	Tfam	transcription factor A, mitochondrial	114.45	140.28	1.22569	0.00228355	0.977017	0.183101
1438623_x_at	NA	NA	82.47	101.08	1.22566	0.198779	0.715316	0.886645
1427677_a_at	Sox6	SRY-box containing gene 6	91.77	112.46	1.22545	0.00797923	0.59485	0.132517
1456746_a_at	Cd99l2	CD99 antigen-like 2	99.32	121.71	1.22543	0.0262932	0.544346	0.547457
1449420_at	Pde1b	phosphodiesterase 1B, Ca2+-calmodulin dependent	41.88	51.32	1.22541	0.223557	0.642712	0.369517
1431497_at	C330022C24Rik	RIKEN cDNA C330022C24 gene	45.74	56.05	1.2254	0.114735	0.605911	0.484191
1452554_at	Gm8479	thiopurine S-methyltransferase pseudogene	41.97	51.43	1.2254	0.231169	0.860392	0.950204
1418916_a_at	Spp2	secreted phosphoprotein 2	1809.59	2217.4	1.22536	3.16498e-05	0.594222	0.313239
1434294_at	NA	NA	91.36	111.94	1.22526	0.0205057	0.12495	0.123523
1423495_at	Decr2	2-4-dienoyl-Coenzyme A reductase 2, peroxisomal	621.96	762.05	1.22524	8.43076e-05	0.516956	0.279742
1451462_a_at	Ifnar2	interferon (alpha and beta) receptor 2	999.44	1224.53	1.22522	4.86167e-06	0.84688	0.876128
1424878_at	NA	NA	203.54	249.35	1.22507	0.00123939	0.399512	0.833748
1415935_at	Smoc2	SPARC related modular calcium binding 2	72.07	88.28	1.22492	0.0170449	0.0877691	0.923118
1454904_at	Mtm1	X-linked myotubular myopathy gene 1	56.94	69.73	1.22462	0.189926	0.414343	0.492941
1450839_at	D0H4S114	DNA segment, human D4S114	268.96	329.37	1.22461	0.33956	0.321977	0.584432
1418128_at	Adcy6	adenylate cyclase 6	95.51	116.96	1.22458	0.0298424	0.891306	0.497602
1434216_a_at	Nudt19	nudix (nucleoside diphosphate linked moiety X)-type motif 19	569.55	697.36	1.22441	0.000511723	0.877671	0.817963
1416946_a_at	NA	NA	2961.2	3625.56	1.22435	0.0205762	0.977419	0.510185
1427390_at	Bloc1s3	biogenesis of lysosome-related organelles complex-1, subunit 3	73.22	89.64	1.22426	0.201175	0.580503	0.606321
1456763_at	Mprip	myosin phosphatase Rho interacting protein	74.94	91.74	1.22418	0.00262101	0.0438539	0.955446
1447701_x_at	Idh3a	isocitrate dehydrogenase 3 (NAD+) alpha	60.76	74.38	1.22416	0.256268	0.473835	0.101384
1453470_a_at	Gna13	guanine nucleotide binding protein, alpha 13	63.98	78.32	1.22413	0.0060125	0.261881	0.96502
1438317_a_at	NA	NA	787.36	963.75	1.22403	8.65517e-08	0.139756	0.83538
1458527_at	NA	NA	75.58	92.5	1.22387	0.0458968	0.681005	0.130321
1436981_a_at	Ywhaz	tyrosine 3-monooxygenase/tryptophan 5-monooxygenase activation protein, zeta polypeptide	437.06	534.9	1.22386	0.0681979	0.447919	0.788675
1417809_at	Slc22a18	solute carrier family 22 (organic cation transporter), member 18	850.21	1040.51	1.22383	0.0343399	0.128857	0.778988
1427382_a_at	Suv39h1	suppressor of variegation 3-9 homolog 1 (Drosophila)	51.31	62.79	1.22374	0.0282612	0.921738	0.686801
1454878_at	Dzip3	DAZ interacting protein 3, zinc finger	54.5	66.69	1.22367	0.0326857	0.853882	0.889917
1447147_at	NA	NA	42.6	52.12	1.22347	0.00357615	0.720666	0.657099
1435798_a_at	Sfrs14	splicing factor, arginine/serine-rich 14	141.85	173.53	1.22333	0.0985526	0.0430853	0.54461
1417240_at	Zyx	zyxin	167.15	204.47	1.22327	0.0370238	0.60828	0.313211
1416795_at	Cryl1	crystallin, lambda 1	110.14	134.73	1.22326	0.0840027	0.823546	0.85298
1425582_a_at	Emcn	endomucin	47.54	58.15	1.22318	0.0962493	0.778525	0.856999
1451493_at	NA	NA	1738.76	2126.78	1.22316	3.02605e-05	0.143176	0.959136
1434833_at	Map4k2	mitogen-activated protein kinase kinase kinase kinase 2	44.39	54.29	1.22302	0.0502828	0.932816	0.522105
1418732_s_at	1500041N16Rik	RIKEN cDNA 1500041N16 gene	160.28	196.02	1.22298	0.000142613	0.831053	0.222477
1433849_at	Cdc27	cell division cycle 27 homolog (S. cerevisiae)	65.3	79.86	1.22297	0.0551197	0.94866	0.914655
1442059_at	Fxr1	fragile X mental retardation gene 1, autosomal homolog	55.21	67.52	1.22297	0.00687736	0.833177	0.181181
1448277_at	Pold2	polymerase (DNA directed), delta 2, regulatory subunit	188.9	231	1.22287	0.000621146	0.293609	0.969159
1429625_at	2900054C01Rik	RIKEN cDNA 2900054C01 gene	95.94	117.31	1.22274	0.0460593	0.955616	0.0162629
1455918_at	Adrb3	adrenergic receptor, beta 3	144.34	176.49	1.22274	0.0806566	0.631039	0.0498363
1427178_at	Tmc4	transmembrane channel-like gene family 4	65.34	79.89	1.22268	0.122457	0.499729	0.902186
1460694_s_at	Svil	supervillin	493.72	603.54	1.22243	0.0133759	0.100002	0.429328
1425178_s_at	Shmt1	serine hydroxymethyltransferase 1 (soluble)	1204.41	1472.25	1.22238	0.0628765	0.33534	0.387451
1457567_at	NA	NA	44.48	54.37	1.22235	0.0801105	0.579479	0.633094
1442239_at	NA	NA	54.94	67.15	1.22224	0.0946833	0.716663	0.708543
1434977_at	4933403F05Rik	RIKEN cDNA 4933403F05 gene	174.88	213.74	1.22221	0.0131971	0.659652	0.792527
1447820_x_at	Cpt2	carnitine palmitoyltransferase 2	69.49	84.93	1.22219	0.205661	0.233444	0.227273
1425201_a_at	Hyi	hydroxypyruvate isomerase homolog (E. coli)	340.21	415.8	1.22219	0.0101604	0.091463	0.774284
1423362_at	Sort1	sortilin 1	277.97	339.73	1.22218	0.00317776	0.870951	0.215957
1449043_at	Naga	N-acetyl galactosaminidase, alpha	162.51	198.58	1.22196	0.00859443	0.717966	0.781184
1425635_at	Tnk1	tyrosine kinase, non-receptor, 1	42.81	52.31	1.22191	0.118718	0.303456	0.536859
1429097_at	C030044C12Rik	RIKEN cDNA C030044C12 gene	45.39	55.46	1.22186	0.18883	0.455781	0.127641
1422881_s_at	Sypl	synaptophysin-like protein	790.96	966.36	1.22176	0.00124121	0.0408872	0.760967
1418967_a_at	St7	suppression of tumorigenicity 7	86.18	105.29	1.22175	0.062506	0.37994	0.0176801
1418601_at	Aldh1a7	aldehyde dehydrogenase family 1, subfamily A7	7534.72	9204.25	1.22158	0.00356541	0.945631	0.833173
1418408_at	Zfand1	zinc finger, AN1-type domain 1	132.04	161.27	1.22137	0.00590648	0.602799	0.854425
1417191_at	Dnajb9	DnaJ (Hsp40) homolog, subfamily B, member 9	3245.58	3963.91	1.22133	0.0834423	0.308315	0.290491
1456407_a_at	NA	NA	79.08	96.58	1.22129	0.0633693	0.25193	0.108326
1441578_at	Ccdc86	coiled-coil domain containing 86	46.6	56.91	1.22124	0.0776143	0.876505	0.404648
1451376_at	Atl3	atlastin GTPase 3	119.44	145.86	1.2212	0.00110333	0.913708	0.701864
1425686_at	Cflar	CASP8 and FADD-like apoptosis regulator	171.49	209.42	1.22118	0.012333	0.169597	0.968412
1448140_at	Ciapin1	cytokine induced apoptosis inhibitor 1	117.87	143.91	1.22092	0.00186855	0.979717	0.65239
1419915_at	NA	NA	48.99	59.81	1.22086	0.105931	0.587194	0.212931
1434864_at	Nipa1	non imprinted in Prader-Willi/Angelman syndrome 1 homolog (human)	55.72	68.02	1.22075	0.0964989	0.539429	0.220347
1455204_at	Pitpnc1	phosphatidylinositol transfer protein, cytoplasmic 1	162.85	198.78	1.22063	0.0590697	0.446008	0.792564
1428515_at	Zswim7	zinc finger, SWIM-type containing 7	122.1	149.03	1.22056	0.000685069	0.66966	0.334173
1432285_at	1700128F08Rik	U1-snRNP binding protein homolog pseudogene	41.15	50.22	1.22041	0.240029	0.909811	0.46188
1448383_at	Mmp14	matrix metallopeptidase 14 (membrane-inserted)	193.02	235.55	1.22034	0.00679733	0.850999	0.629704
1455590_at	Nqo2	NAD(P)H dehydrogenase, quinone 2	682.57	832.93	1.22029	0.0899718	0.540604	0.144156
1437986_x_at	Fuk	fucokinase	78.51	95.79	1.2201	0.173575	0.335393	0.875197
1426461_at	Ugp2	UDP-glucose pyrophosphorylase 2	678.96	828.39	1.22009	0.0277317	0.165204	0.327776
1437156_at	Necab1	N-terminal EF-hand calcium binding protein 1	284.78	347.45	1.22006	0.0834363	0.612157	0.665123
1434855_at	Amdhd2	amidohydrolase domain containing 2	97.36	118.78	1.22001	0.0706615	0.643549	0.409578
1416248_at	Nadk	NAD kinase	1188.08	1449.35	1.21991	0.000173801	0.403364	0.370448
1433820_a_at	1110012D08Rik	RIKEN cDNA 1110012D08 gene	68.99	84.16	1.21989	0.0349517	0.267698	0.0904386
1437662_at	Acsm5	acyl-CoA synthetase medium-chain family member 5	708.88	864.67	1.21977	5.08028e-05	0.964596	0.711356
1423156_at	Gnpnat1	glucosamine-phosphate N-acetyltransferase 1	1371.73	1673.03	1.21965	0.000468401	0.199958	0.182681
1434496_at	Plk3	polo-like kinase 3 (Drosophila)	132.37	161.44	1.21961	0.372988	0.491332	0.45727
1422601_at	Serpinb9	serine (or cysteine) peptidase inhibitor, clade B, member 9	160.58	195.84	1.21958	0.00264918	0.60212	0.122291
1451671_at	Gorasp1	golgi reassembly stacking protein 1	207.46	253	1.21951	0.066963	0.389418	0.3762
1443793_x_at	Ints1	integrator complex subunit 1	64.13	78.2	1.2194	0.0315545	0.936476	0.470087
1431018_at	1810013L24Rik	RIKEN cDNA 1810013L24 gene	82.74	100.88	1.21924	0.088682	0.480344	0.583196
1455165_at	NA	NA	244.01	297.5	1.21921	0.0285987	0.0510289	0.115618
1426708_at	Antxr2	anthrax toxin receptor 2	256.24	312.41	1.21921	8.09005e-05	0.435196	0.7637
1419180_at	Bcl9l	B-cell CLL/lymphoma 9-like	211.04	257.27	1.21906	0.0522091	0.282377	0.289221
1428471_at	Sorbs1	sorbin and SH3 domain containing 1	630.16	768.2	1.21906	0.00223672	0.498913	0.277807
1455420_at	Rad23b	RAD23b homolog (S. cerevisiae)	108.34	132.07	1.21903	0.0136221	0.991998	0.803392
1451780_at	Blnk	B-cell linker	55.69	67.88	1.21889	0.0616765	0.880864	0.713676
1452724_at	Ppp1r16a	protein phosphatase 1, regulatory (inhibitor) subunit 16A	78.87	96.11	1.21859	0.0264432	0.364805	0.449457
1420611_at	Prkacb	protein kinase, cAMP dependent, catalytic, beta	247.19	301.22	1.21858	0.00291416	0.764098	0.623081
1457736_at	Vps37d	vacuolar protein sorting 37D (yeast)	41.35	50.38	1.21838	0.32123	0.322068	0.984871
1424367_a_at	Homer2	homer homolog 2 (Drosophila)	259.44	316.06	1.21824	0.00327561	0.960967	0.348951
1416543_at	Nfe2l2	nuclear factor, erythroid derived 2, like 2	531.83	647.87	1.21819	0.0324263	0.200206	0.236024
1434550_at	3830406C13Rik	RIKEN cDNA 3830406C13 gene	48.49	59.07	1.21819	0.00650568	0.967653	0.993764
1417621_at	Nfatc1	nuclear factor of activated T-cells, cytoplasmic, calcineurin-dependent 1	77.4	94.28	1.21809	0.082433	0.904604	0.173893
1434918_at	Sox6	SRY-box containing gene 6	114.95	140	1.21792	0.0200952	0.111531	0.655043
1449405_at	Tns1	tensin 1	131.5	160.15	1.21787	0.153501	0.908037	0.821736
1427823_at	NA	NA	44.64	54.36	1.21774	0.25844	0.946043	0.733541
1436079_s_at	Vapb	vesicle-associated membrane protein, associated protein B and C	95.31	116.06	1.21771	0.0353402	0.676415	0.163368
1458284_at	Ptbp1	polypyrimidine tract binding protein 1	902.92	1099.43	1.21764	0.19497	0.748992	0.480643
1453750_x_at	Pitpnc1	phosphatidylinositol transfer protein, cytoplasmic 1	42.37	51.59	1.21761	0.108434	0.207149	0.724109
1424510_at	Nudt6	nudix (nucleoside diphosphate linked moiety X)-type motif 6	97.62	118.86	1.21758	0.00140235	0.0385966	0.0879996
1443547_at	NA	NA	90.38	110.04	1.21753	0.0875255	0.860717	0.862294
1447409_at	NA	NA	46.6	56.72	1.21717	0.138422	0.0278102	0.949793
1435530_at	Camsap1	calmodulin regulated spectrin-associated protein 1	51.49	62.67	1.21713	0.04743	0.0506593	0.224526
1435097_at	Mmab	methylmalonic aciduria (cobalamin deficiency) type B homolog (human)	95.61	116.36	1.21703	0.00103809	0.207669	0.383334
1455551_at	Uevld	UEV and lactate/malate dehyrogenase domains	102.95	125.29	1.217	0.00807585	0.0188289	0.835529
1448892_at	Dock7	dedicator of cytokinesis 7	149.31	181.71	1.217	0.00562133	0.859601	0.656779
1437552_at	NA	NA	148.76	181.03	1.21693	0.042958	0.170543	0.0244551
1452379_at	Auts2	autism susceptibility candidate 2	42.85	52.14	1.2168	0.239083	0.904364	0.853676
1423315_at	Bbc3	BCL2 binding component 3	130.37	158.63	1.21677	0.201542	0.139987	0.523768
1434743_x_at	Rusc1	RUN and SH3 domain containing 1	72.89	88.69	1.21676	0.0509174	0.292565	0.395587
1455824_x_at	Stt3a	STT3, subunit of the oligosaccharyltransferase complex, homolog A (S. cerevisiae)	3385.73	4119.44	1.21671	0.00143646	0.14143	0.00701732
1420307_a_at	Pitpnb	phosphatidylinositol transfer protein, beta	138.31	168.28	1.21669	0.0410694	0.559772	0.438686
1455687_at	Ick	intestinal cell kinase	95.31	115.95	1.21656	0.0548117	0.912984	0.0374597
1436709_at	C230096C10Rik	RIKEN cDNA C230096C10 gene	78.97	96.07	1.21654	0.102214	0.296753	0.834519
1429246_a_at	Anxa6	annexin A6	129.75	157.84	1.21649	0.0702783	0.242183	0.684932
1449237_at	Aloxe3	arachidonate lipoxygenase 3	55.02	66.92	1.21628	0.0809608	0.171105	0.12823
1422516_a_at	Fibp	fibroblast growth factor (acidic) intracellular binding protein	135.51	164.81	1.21622	0.0541016	0.702538	0.250997
1447205_x_at	NA	NA	112.52	136.81	1.21587	0.098378	0.79097	0.785458
1460044_at	Onecut2	one cut domain, family member 2	392.61	477.36	1.21586	0.0279587	0.0622513	0.987543
1424912_at	Slc25a17	solute carrier family 25 (mitochondrial carrier, peroxisomal membrane protein), member 17	353.02	429.14	1.21563	0.0769453	0.65073	0.661532
1431011_at	Dlst	dihydrolipoamide S-succinyltransferase (E2 component of 2-oxo-glutarate complex)	73.1	88.86	1.2156	0.112308	0.17239	0.229339
1436797_a_at	Surf4	surfeit gene 4	1360.82	1654.18	1.21558	0.022427	0.538742	0.397363
1451243_at	Rnpep	arginyl aminopeptidase (aminopeptidase B)	139.34	169.37	1.21552	0.00284977	0.7002	0.354905
1454642_a_at	Commd3	COMM domain containing 3	619.84	753.4	1.21547	0.00117493	0.635291	0.517566
1434026_at	Atp8b2	ATPase, class I, type 8B, member 2	45.12	54.84	1.21543	0.158918	0.250547	0.608693
1455671_at	Commd8	COMM domain containing 8	73.53	89.37	1.21542	0.024886	0.693058	0.189498
1460560_at	Bahcc1	BAH domain and coiled-coil containing 1	100.2	121.78	1.21537	0.047092	0.606	0.877543
1418333_at	Mtf1	metal response element binding transcription factor 1	139.59	169.65	1.21534	0.0336657	0.987215	0.521241
1431182_at	NA	NA	100.29	121.88	1.21528	0.400587	0.436716	0.282765
1418113_at	Cyp2d10	cytochrome P450, family 2, subfamily d, polypeptide 10	11867.1	14419.6	1.21509	0.000156185	0.91042	0.551214
1451895_a_at	Dhcr24	24-dehydrocholesterol reductase	1377.62	1673.91	1.21507	0.000499831	0.692796	0.177869
1454137_s_at	Hfe2	hemochromatosis type 2 (juvenile) (human homolog)	768.84	934.08	1.21492	0.0105448	0.286613	0.0312641
1446626_at	D16H22S680E	DNA segment, Chr 16, human D22S680E, expressed	82.76	100.54	1.21484	0.0519994	0.233703	0.796597
1429342_s_at	2310021H06Rik	RIKEN cDNA 2310021H06 gene	53.92	65.49	1.21458	0.247416	0.266977	0.133656
1418583_at	Hint3	histidine triad nucleotide binding protein 3	719.77	874.15	1.21449	0.00145077	0.28183	0.317672
1429427_s_at	Tcf7l2	transcription factor 7-like 2, T-cell specific, HMG-box	69.15	83.98	1.21446	0.107975	0.163967	0.740245
1417038_at	2009-09-01	septin 9	503.89	611.94	1.21443	0.0503286	0.135675	0.413462
1425918_at	Egln3	EGL nine homolog 3 (C. elegans)	1174.9	1426.61	1.21424	0.222698	0.154045	0.156879
1430125_s_at	Pqlc1	PQ loop repeat containing 1	1325.41	1609.26	1.21416	0.0491025	0.861936	0.793206
1419104_at	Abhd6	abhydrolase domain containing 6	100.42	121.92	1.2141	0.00375008	0.442357	0.57797
1426961_at	Phf20	PHD finger protein 20	118.62	144.01	1.21404	0.00910593	0.360474	0.202787
1417767_at	Cyb5b	cytochrome b5 type B	1179.43	1431.88	1.21404	0.00348387	0.155803	0.732111
1458007_at	NA	NA	56.28	68.32	1.21393	0.320493	0.550675	0.749758
1455289_at	Ankrd13b	ankyrin repeat domain 13b	46.9	56.93	1.21386	0.125375	0.913127	0.20445
1440444_at	Fads1	fatty acid desaturase 1	98.73	119.84	1.21382	0.05333	0.313511	0.238463
1454690_at	Ikbkg	inhibitor of kappaB kinase gamma	531.56	645.21	1.2138	0.000600139	0.32842	0.785553
1460652_at	Esrra	estrogen related receptor, alpha	173.42	210.49	1.21376	0.0591658	0.0697184	0.62533
1449296_a_at	Cnp	2',3'-cyclic nucleotide 3' phosphodiesterase	82.17	99.72	1.21358	0.0475401	0.958059	0.711079
1428871_at	NA	NA	297.79	361.37	1.21351	0.00536809	0.807027	0.770499
1437888_at	Wnk1	WNK lysine deficient protein kinase 1	41.68	50.57	1.21329	0.30701	0.379382	0.865671
1421488_at	Rabgap1l	RAB GTPase activating protein 1-like	43.04	52.22	1.21329	0.0623437	0.800367	0.593937
1455930_at	NA	NA	80.97	98.24	1.21329	0.0769485	0.00976683	0.739054
1435066_at	Pitpnc1	phosphatidylinositol transfer protein, cytoplasmic 1	97.27	118.01	1.21322	0.102277	0.7655	0.143366
1455595_at	Ugt2b36	UDP glucuronosyltransferase 2 family, polypeptide B36	9993.25	12121.2	1.21294	0.000422851	0.452843	0.889458
1426586_at	Slc25a11	solute carrier family 25 (mitochondrial carrier oxoglutarate carrier), member 11	542.29	657.64	1.21271	0.00110836	0.181361	0.215214
1416039_x_at	Cyr61	cysteine rich protein 61	90.97	110.31	1.2126	0.25747	0.25693	0.508426
1455134_at	D730040F13Rik	RIKEN cDNA D730040F13 gene	84.92	102.97	1.21255	0.00520398	0.800586	0.244009
1456273_x_at	Tpmt	thiopurine methyltransferase	196.57	238.34	1.21249	0.00313776	0.0617661	0.441276
1424577_at	Msto1	misato homolog 1 (Drosophila)	64.53	78.24	1.21246	0.0495926	0.130844	0.458696
1449711_at	Atp6v1e1	ATPase, H+ transporting, lysosomal V1 subunit E1	193.11	234.13	1.21242	0.143869	0.592841	0.255564
1418268_at	Htr3a	5-hydroxytryptamine (serotonin) receptor 3A	70.59	85.58	1.21235	0.0470713	0.642052	0.545705
1452573_a_at	0610007P08Rik	RIKEN cDNA 0610007P08 gene	43.12	52.27	1.2122	0.0468523	0.559991	0.713934
1460122_at	Tmem41b	transmembrane protein 41B	88.88	107.73	1.21208	0.0738485	0.211318	0.23593
1416782_s_at	Praf2	PRA1 domain family 2	61.26	74.25	1.21205	0.0885139	0.715237	0.493693
1452887_at	Traf3ip1	TRAF3 interacting protein 1	52.3	63.39	1.21205	0.0758166	0.218892	0.797043
1455692_x_at	1700097N02Rik	RIKEN cDNA 1700097N02 gene	46.85	56.78	1.21195	0.0978023	0.244987	0.310374
1446452_at	NA	NA	61.43	74.45	1.21195	0.275991	0.221803	0.0242047
1443718_at	NA	NA	43.81	53.09	1.21182	0.0236584	0.282189	0.572378
1438984_x_at	Psmb4	proteasome (prosome, macropain) subunit, beta type 4	2858.89	3464.03	1.21167	0.00021144	0.115088	0.269716
1433866_x_at	Prdx1	peroxiredoxin 1	5979.67	7244.5	1.21152	0.0458517	0.0826213	0.340197
1421977_at	Mmp19	matrix metallopeptidase 19	107.67	130.43	1.21139	0.0110496	0.0326839	0.385536
1427030_at	Ccdc52	coiled-coil domain containing 52	52.02	63.01	1.21126	0.0421273	0.793803	0.442711
1416159_at	Nr2f2	nuclear receptor subfamily 2, group F, member 2	190.12	230.27	1.21118	0.0717969	0.199815	0.998994
1453731_a_at	Tmem77	transmembrane protein 77	853.83	1034.13	1.21117	0.00010341	0.838131	0.136419
1443828_x_at	Herpud2	HERPUD family member 2	64.49	78.07	1.21058	0.296027	0.313141	0.699411
1445374_at	NA	NA	124.93	151.23	1.21052	0.0600491	0.975729	0.0140879
1420410_at	Nr5a2	nuclear receptor subfamily 5, group A, member 2	348.62	422.01	1.21052	0.0153181	0.461495	0.208064
1433493_at	Fam73b	family with sequence similarity 73, member B	149.04	180.35	1.21008	0.0125537	0.0409092	0.170342
1419677_at	Masp1	mannan-binding lectin serine peptidase 1	1481.32	1792.47	1.21005	0.000142194	0.481738	0.140741
1454551_at	9530034D02Rik	RIKEN cDNA 9530034D02 gene	54.39	65.81	1.20997	0.0744082	0.429461	0.885989
1421046_a_at	Pabpc4	poly(A) binding protein, cytoplasmic 4	218.51	264.38	1.20992	0.0142736	0.322432	0.621905
1430375_a_at	Ccl27a	chemokine (C-C motif) ligand 27A	47.07	56.95	1.2099	0.0893966	0.46049	0.86669
1438454_at	B430203M17Rik	RIKEN cDNA B430203M17 gene	192.38	232.75	1.20985	0.0203333	0.442625	0.518847
1418329_at	Pgpep1	pyroglutamyl-peptidase I	344.69	416.96	1.20967	0.0337128	0.753835	0.496199
1426753_at	Phf17	PHD finger protein 17	51.66	62.49	1.20964	0.084467	0.765135	0.947524
1440375_at	NA	NA	43.6	52.74	1.20963	0.159676	0.936923	0.765952
1455417_at	Kcnj11	potassium inwardly rectifying channel, subfamily J, member 11	183.85	222.39	1.20963	0.0307628	0.31234	0.375569
1434225_at	Swap70	SWA-70 protein	60.32	72.96	1.20955	0.194456	0.941242	0.58486
1418668_at	Acsm1	acyl-CoA synthetase medium-chain family member 1	2933.64	3548.27	1.20951	2.17432e-08	0.741605	0.555062
1440808_x_at	Cd163l1	CD163 molecule-like 1	58.78	71.09	1.20942	0.116745	0.803607	0.388263
1426332_a_at	Cldn3	claudin 3	481.18	581.86	1.20924	0.0181209	0.631237	0.26058
1429320_at	Cdkn2aip	CDKN2A interacting protein	58.66	70.93	1.20917	0.0168267	0.0522087	0.0580359
1419270_a_at	Dut	deoxyuridine triphosphatase	70.73	85.52	1.20911	0.0337595	0.764379	0.00616009
1428681_at	Gm608	predicted gene 608	187.26	226.41	1.20907	0.0363035	0.107525	0.923168
1422949_at	Nos1	nitric oxide synthase 1, neuronal	41.81	50.55	1.20904	0.344562	0.871302	0.0703631
1435182_at	Ccdc61	coiled-coil domain containing 61	55.55	67.16	1.209	0.182406	0.635507	0.260204
1428391_at	Rab3il1	RAB3A interacting protein (rabin3)-like 1	44.89	54.27	1.20896	0.0804869	0.40902	0.589914
1452328_s_at	Pja2	praja 2, RING-H2 motif containing	105.58	127.64	1.20894	0.00985125	0.513832	0.709378
1452083_a_at	Pja1	praja1, RING-H2 motif containing	405.65	490.38	1.20887	0.0171922	0.540191	0.616464
1459329_at	Ttc7	tetratricopeptide repeat domain 7	57.03	68.94	1.20884	0.136903	0.470726	0.222664
1448181_at	Klf15	Kruppel-like factor 15	591.73	715.23	1.20871	0.249454	0.262236	0.248734
1433934_at	Sec24a	Sec24 related gene family, member A (S. cerevisiae)	2299.57	2779.45	1.20868	0.000386755	0.312849	0.00520396
1449413_at	Mpv17l	Mpv17 transgene, kidney disease mutant-like	116.94	141.33	1.20857	0.0714953	0.307354	0.302507
1428343_at	Rcor3	REST corepressor 3	56.73	68.56	1.20853	0.0906047	0.267046	0.161978
1437869_at	Ppp2r3a	protein phosphatase 2, regulatory subunit B'', alpha	101.04	122.11	1.20853	0.0533077	0.815036	0.533671
1437711_x_at	NA	NA	1850.76	2236.51	1.20843	0.0288033	0.366678	0.881728
1422433_s_at	Idh1	isocitrate dehydrogenase 1 (NADP+), soluble	7731.62	9342.4	1.20834	0.000217994	0.873526	0.756313
1437113_s_at	Pld1	phospholipase D1	92.05	111.22	1.20826	0.102785	0.495518	0.743585
1423611_at	Alpl	alkaline phosphatase, liver/bone/kidney	102.83	124.23	1.20811	0.0129737	0.691165	0.473736
1456728_x_at	Aco1	aconitase 1	5092.2	6151.87	1.2081	8.2373e-05	0.781579	0.119264
1417769_at	Psmc6	proteasome (prosome, macropain) 26S subunit, ATPase, 6	153.61	185.56	1.20799	0.0391995	0.548182	0.0199076
1437246_x_at	NA	NA	1166.03	1408.39	1.20785	0.0180444	0.884816	0.0983569
1450581_at	Galr3	galanin receptor 3	81.1	97.95	1.20777	0.146978	0.553102	0.207509
1433631_at	Eif5	eukaryotic translation initiation factor 5	1943.14	2346.79	1.20773	0.00265709	0.861089	0.937135
1437447_s_at	Ercc1	excision repair cross-complementing rodent repair deficiency, complementation group 1	207.51	250.61	1.2077	0.0433701	0.142215	0.00535529
1427070_at	Snx21	sorting nexin family member 21	66.31	80.08	1.20766	0.00835612	0.0809501	0.993785
1441285_at	Pdp2	pyruvate dehyrogenase phosphatase catalytic subunit 2	106.16	128.2	1.20761	0.119079	0.103522	0.0649106
1416009_at	Tspan3	tetraspanin 3	129.09	155.88	1.20753	0.0251367	0.697047	0.850228
1458097_at	Cobll1	Cobl-like 1	70.12	84.67	1.2075	0.0936357	0.676063	0.530764
1455871_s_at	NA	NA	442.24	534	1.20749	3.89701e-05	0.865039	0.650164
1435746_at	Srpk2	serine/arginine-rich protein specific kinase 2	46.38	56	1.20742	0.0677067	0.856167	0.27863
1443752_at	NA	NA	92.92	112.19	1.20738	0.202184	0.31736	0.40952
1418711_at	Pdgfa	platelet derived growth factor, alpha	77.85	93.99	1.20732	0.15981	0.264864	0.669501
1416814_at	Tia1	cytotoxic granule-associated RNA binding protein 1	106.93	129.09	1.20724	0.00749627	0.534896	0.249243
1438954_x_at	Figf	c-fos induced growth factor	47.59	57.45	1.20719	0.119677	0.0172381	0.382863
1435719_at	AI448984	expressed sequence AI448984	60.19	72.66	1.20718	0.0561992	0.524479	0.288764
1428300_at	Cytsa	cytospin A	81.9	98.86	1.20708	0.0636617	0.00221632	0.276856
1444895_at	NA	NA	55.71	67.23	1.20679	0.0764731	0.321629	0.684378
1457099_at	NA	NA	48.23	58.2	1.20672	0.107003	0.820403	0.263679
1435890_at	Atl3	atlastin GTPase 3	538.7	650.05	1.2067	0.00464667	0.858702	0.253882
1444790_at	1810005K13Rik	RIKEN cDNA 1810005K13 gene	68.08	82.15	1.20667	0.036464	0.193409	0.574549
1450077_at	Chd1	chromodomain helicase DNA binding protein 1	55.85	67.39	1.20662	0.203656	0.893133	0.292586
1428996_at	Pdp2	pyruvate dehyrogenase phosphatase catalytic subunit 2	174.83	210.94	1.20654	0.0568911	0.215098	0.707625
1425073_at	Plekhg6	pleckstrin homology domain containing, family G (with RhoGef domain) member 6	119.69	144.39	1.20637	0.0739679	0.0479174	0.11269
1430849_a_at	Cgrrf1	cell growth regulator with ring finger domain 1	274.47	331.1	1.20632	0.00188867	0.547374	0.894132
1455087_at	D7Ertd715e	DNA segment, Chr 7, ERATO Doi 715, expressed	49.79	60.06	1.20627	0.0643363	0.735307	0.494916
1456577_x_at	Pitrm1	pitrilysin metallepetidase 1	94.4	113.87	1.20625	0.0461233	0.424085	0.107074
1425946_at	Gstm7	glutathione S-transferase, mu 7	59.11	71.29	1.20606	0.0386745	0.524826	0.368461
1437829_s_at	Eef2k	eukaryotic elongation factor-2 kinase	88.53	106.77	1.20603	0.0362224	0.483211	0.232911
1451703_s_at	Aprt	adenine phosphoribosyl transferase	635.73	766.71	1.20603	0.00167735	0.333499	0.473716
1429272_a_at	NA	NA	570.98	688.6	1.206	0.066343	0.979976	0.285068
1422770_at	Rad51l3	RAD51-like 3 (S. cerevisiae)	57	68.74	1.20596	0.0525236	0.758792	0.178841
1437950_at	Fam149a	family with sequence similarity 149, member A	80.4	96.95	1.20585	0.0240685	0.162457	0.991015
1454699_at	NA	NA	86.19	103.92	1.20571	0.0591306	0.214729	0.59866
1422198_a_at	Shmt1	serine hydroxymethyltransferase 1 (soluble)	543.07	654.76	1.20566	0.00466485	0.964325	0.162047
1440778_x_at	Zfp712	zinc finger protein 712	45.96	55.41	1.20561	0.11644	0.647809	0.0973128
1416511_a_at	Cdc42ep4	CDC42 effector protein (Rho GTPase binding) 4	101.31	122.14	1.20561	0.0184971	0.203722	0.971812
1417378_at	Cadm1	cell adhesion molecule 1	186.05	224.3	1.20559	0.0428635	0.539083	0.759155
1437385_at	Ccbe1	collagen and calcium binding EGF domains 1	42.19	50.86	1.2055	0.263852	0.347469	0.619004
1420725_at	Tmlhe	trimethyllysine hydroxylase, epsilon	188.79	227.56	1.20536	0.107238	0.389657	0.594
1434162_at	2700078E11Rik	RIKEN cDNA 2700078E11 gene	470.09	566.54	1.20517	0.000148597	0.867021	0.695872
1429141_at	Neurl2	neuralized-like 2 (Drosophila)	74.19	89.41	1.20515	0.0950383	0.912727	0.318285
1456579_x_at	Telo2	TEL2, telomere maintenance 2, homolog (S. cerevisiae)	59.44	71.63	1.20508	0.0700177	0.187636	0.262385
1458450_at	Zfr	zinc finger RNA binding protein	43.62	52.56	1.20495	0.120184	0.476553	0.688601
1430646_at	5830407P18Rik	RIKEN cDNA 5830407P18 gene	42.93	51.72	1.20475	0.0578794	0.0720938	0.0878656
1447602_x_at	Sulf2	sulfatase 2	131.92	158.92	1.20467	0.109892	0.571905	0.0480696
1417329_at	Slc23a2	solute carrier family 23 (nucleobase transporters), member 2	153.04	184.33	1.20446	0.0205475	0.543328	0.814498
1435485_at	C230096C10Rik	RIKEN cDNA C230096C10 gene	140.72	169.47	1.20431	0.0126063	0.410251	0.115372
1441131_at	NA	NA	95.14	114.57	1.20423	0.0231598	0.076004	0.341629
1448132_at	Slc19a1	solute carrier family 19 (sodium/hydrogen exchanger), member 1	67.33	81.08	1.20422	0.133323	0.153756	0.558978
1441808_at	NA	NA	44.81	53.96	1.2042	0.0978266	0.463199	0.149001
1416551_at	Atp2a2	ATPase, Ca++ transporting, cardiac muscle, slow twitch 2	828.18	997.14	1.20401	0.0187681	0.445729	0.116878
1450705_at	Rdbp	RD RNA-binding protein	327.92	394.82	1.20401	0.00411811	0.251704	0.781264
1424336_at	Ppcdc	phosphopantothenoylcysteine decarboxylase	55.04	66.26	1.20385	0.121055	0.116878	0.819545
1451967_x_at	Kpnb1	karyopherin (importin) beta 1	239.01	287.71	1.20376	0.0910932	0.550367	0.755673
1454941_at	LOC100045684	similar to N-myristoyltransferase 1	134.97	162.47	1.20375	0.0343475	0.703021	0.697345
1434370_s_at	NA	NA	204.77	246.48	1.20369	7.9631e-05	0.648096	0.222348
1426798_a_at	Ppp1r15b	protein phosphatase 1, regulatory (inhibitor) subunit 15b	706.53	850.43	1.20367	0.0221445	0.000296003	0.784678
1453036_at	5430439M09Rik	RIKEN cDNA 5430439M09 gene	82.49	99.29	1.20366	0.0611479	0.925428	0.900516
1434406_at	Srgap2	SLIT-ROBO Rho GTPase activating protein 2	96.69	116.38	1.20364	0.00972918	0.828948	0.149965
1421163_a_at	Nfia	nuclear factor I/A	111.72	134.46	1.20354	0.0273197	0.251962	0.0900733
1427956_at	Pcgf1	polycomb group ring finger 1	70.77	85.17	1.20348	0.0183707	0.488121	0.132987
1434565_at	Cgrrf1	cell growth regulator with ring finger domain 1	455.65	548.34	1.20342	0.000159115	0.561985	0.493755
1454871_at	Rbm15b	RNA binding motif protein 15B	55.45	66.72	1.20325	0.109863	0.158479	0.933724
1458710_at	NA	NA	50.28	60.49	1.20306	0.0672009	0.912477	0.524195
1427361_at	Hoxc6	homeo box C6	70.95	85.35	1.20296	0.150183	0.872039	0.768416
1435391_at	Prr8	proline rich 8	125.07	150.45	1.20293	0.0538185	0.78008	0.0436372
1451278_a_at	Mettl11a	methyltransferase like 11A	64.32	77.37	1.20289	0.0838036	0.346953	0.0463195
1429722_at	Zbtb4	zinc finger and BTB domain containing 4	150.05	180.48	1.2028	0.0559813	0.606032	0.844782
1428663_at	Sgms2	sphingomyelin synthase 2	600.95	722.79	1.20275	0.05417	0.0221819	0.512231
1423762_at	Adck1	aarF domain containing kinase 1	112.31	135.07	1.20265	0.00588783	0.758766	0.190585
1439623_at	NA	NA	94.55	113.71	1.20264	0.0166722	0.96845	0.100649
1433680_x_at	NA	NA	44.07	53	1.20263	0.0934845	0.378391	0.43623
1434004_at	Dhps	deoxyhypusine synthase	87.01	104.63	1.20251	0.00229505	0.098281	0.613166
1430327_at	Adat3	adenosine deaminase, tRNA-specific 3, TAD2 homolog (S. cerevisiae)	80.46	96.75	1.20246	0.0374861	0.277003	0.200663
1456060_at	Maf	avian musculoaponeurotic fibrosarcoma (v-maf) AS42 oncogene homolog	540.29	649.66	1.20243	0.0383503	0.0536006	0.641693
1450277_at	Avpr2	arginine vasopressin receptor 2	44.54	53.55	1.20229	0.191021	0.600635	0.0602239
1431249_at	St6galnac1	ST6 (alpha-N-acetyl-neuraminyl-2,3-beta-galactosyl-1,3)-N-acetylgalactosaminide alpha-2,6-sialyltransferase 1	71.34	85.77	1.20227	0.0595606	0.0132761	0.894315
1416191_at	Sec61a1	Sec61 alpha 1 subunit (S. cerevisiae)	336.65	404.73	1.20223	0.0184764	0.817463	0.977366
1451341_s_at	NA	NA	51.33	61.71	1.20222	0.156618	0.111405	0.602781
1424934_at	Ugt2b1	UDP glucuronosyltransferase 2 family, polypeptide B1	12156.3	14614.4	1.20221	2.0732e-05	0.824353	0.208026
1437729_at	NA	NA	229.74	276.19	1.20219	0.0492116	0.51066	0.853808
1434732_x_at	Tomm7	translocase of outer mitochondrial membrane 7 homolog (yeast)	297.6	357.77	1.20218	0.019319	0.0733788	0.768772
1445543_at	Zmym5	zinc finger, MYM-type 5	89.85	108	1.202	0.0631886	0.977972	0.287718
1436726_s_at	Sptlc1	serine palmitoyltransferase, long chain base subunit 1	178.1	214.07	1.20197	0.00406126	0.476677	0.0952581
1424639_a_at	Hmgcl	3-hydroxy-3-methylglutaryl-Coenzyme A lyase	2381.44	2862.34	1.20194	0.000409076	0.178139	0.0234416
1439942_at	Prep	prolyl endopeptidase	56.28	67.64	1.20185	0.0713582	0.730578	0.685209
1428564_at	Zfp579	zinc finger protein 579	63.88	76.77	1.20178	0.1641	0.758201	0.773243
1449403_at	Pde9a	phosphodiesterase 9A	160.13	192.42	1.20165	0.0749164	0.0819027	0.3363
1435735_x_at	H47	histocompatibility 47	2172.58	2610.3	1.20147	0.00137262	0.537607	0.54192
1456427_at	Gp1bb	glycoprotein Ib, beta polypeptide	70.65	84.88	1.20142	0.0194802	0.824167	0.338953
1459990_at	Ddr1	discoidin domain receptor family, member 1	78.46	94.24	1.20112	0.0028919	0.916085	0.648655
1419685_at	Upf1	UPF1 regulator of nonsense transcripts homolog (yeast)	64.79	77.82	1.20111	0.0481284	0.0667919	0.0848755
1424384_a_at	Znrf1	zinc and ring finger 1	132.85	159.56	1.20105	0.114531	0.310347	0.300266
1428553_at	Glrx5	glutaredoxin 5 homolog (S. cerevisiae)	2857.52	3432.03	1.20105	2.86067e-05	0.596202	0.0138797
1434236_at	Zdhhc20	zinc finger, DHHC domain containing 20	42.38	50.9	1.20104	0.0696452	0.429678	0.479855
1440005_at	Onecut2	one cut domain, family member 2	328.1	394.01	1.20088	0.0160166	0.526241	0.929865
1448175_at	Ehd1	EH-domain containing 1	96.13	115.44	1.20087	0.110735	0.480708	0.0166584
1448601_s_at	Msx1	homeobox, msh-like 1	70.71	84.9	1.20068	0.0625549	0.707747	0.10724
1443151_at	NA	NA	50.59	60.74	1.20063	0.277149	0.960153	0.77799
1436276_at	NA	NA	65.43	78.55	1.20052	0.00164442	0.908126	0.420064
1417879_at	Nenf	neuron derived neurotrophic factor	82.46	98.99	1.20046	0.0146972	0.41906	0.039702
1419451_at	Fzr1	fizzy/cell division cycle 20 related 1 (Drosophila)	70.33	84.42	1.20034	0.00941478	0.665256	0.454641
1420513_at	Efcab2	EF-hand calcium binding domain 2	68.43	82.13	1.2002	0.0324846	0.631942	0.870015
1436234_at	4732471D19Rik	RIKEN cDNA 4732471D19 gene	62.39	74.88	1.20019	0.0628773	0.867422	0.425125
1451601_a_at	Spns2	spinster homolog 2 (Drosophila)	195.77	234.96	1.20018	0.0492301	0.869841	0.286652
1434190_at	Sms	spermine synthase	117.83	141.38	1.19986	0.0231374	0.210575	0.848813
1454819_at	Plekha8	pleckstrin homology domain containing, family A (phosphoinositide binding specific) member 8	207.92	249.42	1.1996	0.00901047	0.00248876	0.392966
1446155_at	NA	NA	141.54	169.79	1.19959	0.0121923	0.391611	0.0554676
1419477_at	Clec2d	C-type lectin domain family 2, member d	1368.31	1641.28	1.19949	0.135013	0.793226	0.68954
1451373_at	Ugt3a1	UDP glycosyltransferases 3 family, polypeptide A1	522.92	627.21	1.19944	0.0303968	0.62543	0.0738388
1434773_a_at	Slc2a1	solute carrier family 2 (facilitated glucose transporter), member 1	180.01	215.88	1.19927	0.0600861	0.792676	0.0123243
1424380_at	Vps37b	vacuolar protein sorting 37B (yeast)	125.22	150.17	1.19925	0.020021	0.738879	0.746073
1426966_at	NA	NA	75.4	90.41	1.19907	0.0507151	0.565248	0.773816
1416679_at	Abcd3	ATP-binding cassette, sub-family D (ALD), member 3	5277.33	6327.54	1.199	0.00298953	0.100421	0.769851
1433151_at	4933415b22rik	RIKEN cDNA 4933415B22 gene	45.88	55.01	1.199	0.10722	0.905223	0.833986
1457434_s_at	Ptpla	protein tyrosine phosphatase-like (proline instead of catalytic arginine), member a	718.81	861.69	1.19877	0.000246519	0.298594	0.83379
1416835_s_at	Amd1	S-adenosylmethionine decarboxylase 1	364.75	437.21	1.19866	0.0654162	0.802678	0.314986
1439401_x_at	Ppp2r5e	protein phosphatase 2, regulatory subunit B (B56), epsilon isoform	383.31	459.42	1.19856	0.10927	0.0100662	0.524691
1448300_at	Mgst3	microsomal glutathione S-transferase 3	200.5	240.3	1.1985	0.0271254	0.455504	0.099473
1419802_at	Ccdc12	coiled-coil domain containing 12	74.88	89.74	1.19845	0.121733	0.632675	0.0722731
1422713_a_at	Ube2i	ubiquitin-conjugating enzyme E2I	139.41	167.06	1.19834	0.0488843	0.906831	0.169103
1451525_at	Arhgap12	Rho GTPase activating protein 12	150.69	180.57	1.19829	0.0160587	0.644774	0.798177
1437363_at	Homer1	homer homolog 1 (Drosophila)	99.93	119.73	1.19814	0.144943	0.222367	0.165768
1449925_at	Cxcr3	chemokine (C-X-C motif) receptor 3	46.99	56.3	1.19813	0.0759666	0.871622	0.293263
1439036_a_at	Atp1b1	ATPase, Na+/K+ transporting, beta 1 polypeptide	312.59	374.52	1.19812	0.00385103	0.652752	0.474443
1415818_at	Anxa6	annexin A6	358.8	429.81	1.19791	0.00157382	0.82387	0.563236
1449213_at	Lage3	L antigen family, member 3	322.22	385.99	1.19791	0.0395149	0.248084	0.548853
1419509_a_at	Nagk	N-acetylglucosamine kinase	214.61	257.08	1.19789	0.0057463	0.584741	0.251088
1455084_x_at	Shmt2	serine hydroxymethyltransferase 2 (mitochondrial)	1886.28	2259.49	1.19786	0.000181719	0.206531	0.809987
1442348_at	NA	NA	54.89	65.75	1.19785	0.088158	0.798321	0.846613
1445843_at	Chd2	chromodomain helicase DNA binding protein 2	59.95	71.81	1.19783	0.0566811	0.428189	0.610833
1429008_at	1810074P20Rik	RIKEN cDNA 1810074P20 gene	237.31	284.25	1.1978	0.000822476	0.0303905	0.789875
1428715_at	Gfpt1	glutamine fructose-6-phosphate transaminase 1	492.27	589.59	1.1977	0.0479541	0.317591	0.01202
1453651_a_at	Brp44l	brain protein 44-like	2615.47	3132.49	1.19768	0.00135849	0.399136	0.420972
1438433_at	Whamm	WAS protein homolog associated with actin, golgi membranes and microtubules	107.46	128.7	1.19765	0.190458	0.340908	0.562195
1426850_a_at	Map2k6	mitogen-activated protein kinase kinase 6	54.44	65.2	1.19765	0.222075	0.925667	0.82861
1419146_a_at	Gck	glucokinase	227.52	272.48	1.19761	0.143913	0.48038	0.380944
1434798_at	Atp6v0d2	ATPase, H+ transporting, lysosomal V0 subunit D2	61.9	74.13	1.19758	0.336862	0.0472321	0.167399
1458276_x_at	Cit	citron	211.92	253.79	1.19757	0.0093559	0.854078	0.941167
1434124_x_at	2400001E08Rik	RIKEN cDNA 2400001E08 gene	867.22	1038.5	1.1975	0.0088363	0.851322	0.357817
1438931_s_at	NA	NA	238.65	285.78	1.19749	0.120279	0.986937	0.826754
1430429_at	Pgs1	phosphatidylglycerophosphate synthase 1	66.95	80.17	1.19746	0.0880563	0.383966	0.0832105
1432210_at	4933401H06Rik	RIKEN cDNA 4933401H06 gene	52.32	62.65	1.19744	0.252226	0.935396	0.119667
1423384_s_at	Tex261	testis expressed gene 261	361.72	433.12	1.19739	1.64255e-05	0.793342	0.146474
1450384_at	Bace1	beta-site APP cleaving enzyme 1	48.29	57.82	1.19735	0.168194	0.788302	0.662883
1456244_x_at	Glrx3	glutaredoxin 3	790.67	946.69	1.19733	0.041368	0.155273	0.0164017
1416479_a_at	Tmem14c	transmembrane protein 14C	1252.34	1499.41	1.19729	0.0147974	0.872446	0.905251
1417846_at	Ulk2	Unc-51 like kinase 2 (C. elegans)	325.7	389.93	1.19721	0.00099522	0.326131	0.118027
1418404_at	Rad9	RAD9 homolog (S. pombe)	87.32	104.54	1.19721	0.111011	0.882884	0.0755069
1460061_at	NA	NA	49.02	58.68	1.19706	0.11355	0.265543	0.877816
1437594_x_at	Pigt	phosphatidylinositol glycan anchor biosynthesis, class T	116.83	139.85	1.19704	0.0943976	0.574499	0.5485
1440620_at	Rab8a	RAB8A, member RAS oncogene family	76.75	91.87	1.197	0.0241964	0.402071	0.0969789
1417951_at	Eno3	enolase 3, beta muscle	73.67	88.15	1.19655	0.0716878	0.464853	0.0122931
1438882_at	NA	NA	49.42	59.13	1.19648	0.0957431	0.00660376	0.292947
1448978_at	Ngef	neuronal guanine nucleotide exchange factor	122.29	146.31	1.19642	0.0497743	0.0452691	0.229874
1447693_s_at	Neo1	neogenin	168.19	201.19	1.19621	0.00123008	0.532527	0.908756
1427139_at	Adamts10	a disintegrin-like and metallopeptidase (reprolysin type) with thrombospondin type 1 motif, 10	51.12	61.15	1.19621	0.209486	0.0498094	0.676294
1451196_at	Ypel5	yippee-like 5 (Drosophila)	348.3	416.62	1.19615	0.0140308	0.856085	0.0205666
1430295_at	Gna13	guanine nucleotide binding protein, alpha 13	74.84	89.52	1.19615	0.0388092	0.411055	0.758371
1456521_at	NA	NA	464.24	555.3	1.19615	0.05833	0.17972	0.318847
1435363_at	Plekhg1	pleckstrin homology domain containing, family G (with RhoGef domain) member 1	70.24	84.01	1.19604	0.0586364	0.789438	0.426265
1425557_x_at	Tsc22d3	TSC22 domain family, member 3	132.54	158.52	1.19602	0.0220181	0.931295	0.0753118
1427240_at	Dock6	dedicator of cytokinesis 6	63.9	76.42	1.19593	0.178255	0.814925	0.249679
1418992_at	F10	coagulation factor X	458.44	548.22	1.19584	0.00189584	0.233665	0.347908
1425834_a_at	Gpam	glycerol-3-phosphate acyltransferase, mitochondrial	134.3	160.6	1.19583	0.0971269	0.204274	0.0427873
1444180_at	NA	NA	90.2	107.86	1.19579	0.0125706	0.372535	0.502426
1451091_at	Txndc5	thioredoxin domain containing 5	1527.37	1826.4	1.19578	0.000928894	0.244493	0.537536
1455686_at	NA	NA	83.82	100.23	1.19578	0.0494817	0.623167	0.243616
1444987_at	Ctsb	cathepsin B	49.41	59.08	1.19571	0.228093	0.0651753	0.348763
1432436_a_at	Ak3	adenylate kinase 3	403.44	482.39	1.19569	0.0187689	0.487477	0.0406772
1429961_at	1700021C14Rik	RIKEN cDNA 1700021C14 gene	66.8	79.87	1.19566	0.0281039	0.760861	0.554558
1431068_at	NA	NA	68.17	81.48	1.19525	0.0249946	0.276276	0.716164
1423770_at	Tmc6	transmembrane channel-like gene family 6	55.49	66.32	1.19517	0.0853045	0.930827	0.389192
1416452_at	Oat	ornithine aminotransferase	3708.75	4432.56	1.19516	0.100271	0.615638	0.638448
1439241_x_at	Srd5a3	steroid 5 alpha-reductase 3	147.24	175.94	1.19492	0.00278264	0.956139	0.0167879
1450745_at	C1galt1	core 1 synthase, glycoprotein-N-acetylgalactosamine 3-beta-galactosyltransferase, 1	137.02	163.7	1.19472	0.0012415	0.931942	0.280757
1454031_at	2310029O18Rik	RIKEN cDNA 2310029O18 gene	54.1	64.63	1.19464	0.0788455	0.126342	0.560366
1432374_a_at	D5Wsu178e	DNA segment, Chr 5, Wayne State University 178, expressed	100.67	120.25	1.1945	0.0182432	0.0583727	0.36918
1449259_at	Rab3d	RAB3D, member RAS oncogene family	57.23	68.36	1.19448	0.322396	0.0150895	0.612154
1443216_at	NA	NA	58.67	70.08	1.19448	0.249307	0.846908	0.375096
1448505_at	C1d	C1D nuclear receptor co-repressor	1813.08	2165.68	1.19448	1.60769e-06	0.246529	0.386429
1434555_at	Anp32a	acidic (leucine-rich) nuclear phosphoprotein 32 family, member A	340.01	406.12	1.19444	0.0244453	0.456255	0.0664135
1421077_at	Sertad3	SERTA domain containing 3	71.08	84.9	1.19443	0.139404	0.811365	0.433719
1452593_a_at	Tceb1	transcription elongation factor B (SIII), polypeptide 1	54	64.49	1.19426	0.0526674	0.29191	0.0806233
1416179_a_at	Rdx	radixin	2930.89	3500.16	1.19423	0.0217736	0.204398	0.189
1455520_at	Ppp2r5c	protein phosphatase 2, regulatory subunit B (B56), gamma isoform	86.23	102.97	1.19413	0.0513138	0.987367	0.503912
1437269_at	Ttc38	tetratricopeptide repeat domain 38	166.29	198.55	1.194	0.0473109	0.644481	0.921796
1419301_at	Fzd4	frizzled homolog 4 (Drosophila)	165.72	197.85	1.19388	0.0550966	0.0771356	0.603135
1416550_at	Slc35b4	solute carrier family 35, member B4	51.59	61.59	1.19384	0.262929	0.0732897	0.268607
1415793_at	Pnpo	pyridoxine 5'-phosphate oxidase	1835.45	2190.97	1.1937	0.000390341	0.209407	0.0673769
1422822_at	Stard5	StAR-related lipid transfer (START) domain containing 5	266.45	318.06	1.19369	0.0385041	0.994777	0.213819
1459022_at	NA	NA	49.19	58.71	1.19354	0.107051	0.287872	0.619064
1453108_at	Arsk	arylsulfatase K	105.75	126.21	1.19348	0.0154073	0.565612	0.864048
1442288_at	Anxa6	annexin A6	46.79	55.84	1.19342	0.163724	0.518549	0.41099
1417977_at	Eif4e3	eukaryotic translation initiation factor 4E member 3	102.27	122.05	1.19341	0.0988594	0.153846	0.0114571
1448388_a_at	1110002B05Rik	RIKEN cDNA 1110002B05 gene	1253.12	1495.41	1.19335	7.44187e-05	0.37189	0.114885
1434735_at	Hlf	hepatic leukemia factor	160.28	191.27	1.19335	0.0505071	0.386842	0.436125
1449003_a_at	Vti1b	vesicle transport through interaction with t-SNAREs 1B homolog	1288.98	1537.88	1.1931	5.91223e-09	0.919149	0.832663
1417691_at	Bin3	bridging integrator 3	222.26	265.15	1.19297	0.0274509	0.760309	0.102646
1434931_at	Neo1	neogenin	54.17	64.62	1.19291	0.244165	0.832815	0.229961
1441904_x_at	Fam114a1	family with sequence similarity 114, member A1	192.45	229.56	1.19283	0.0199537	0.229708	0.47932
1427411_s_at	NA	NA	107.12	127.77	1.19277	0.063492	0.737913	0.240582
1450703_at	Slc7a2	solute carrier family 7 (cationic amino acid transporter, y+ system), member 2	78.87	94.06	1.1926	0.479539	0.0255218	0.040184
1451762_a_at	Kif1b	kinesin family member 1B	86.21	102.81	1.19255	0.0338671	0.739623	0.399407
1453961_a_at	Mospd3	motile sperm domain containing 3	56.3	67.14	1.19254	0.0648462	0.116945	0.653421
1438191_a_at	Rnf40	ring finger protein 40	148.57	177.16	1.19243	0.0115275	0.655176	0.0971129
1430117_a_at	Zfp64	zinc finger protein 64	81.6	97.3	1.1924	0.0394276	0.0982371	0.967434
1451240_a_at	Glo1	glyoxalase 1	4059.04	4839.75	1.19234	0.00752922	0.436822	0.618762
1437459_x_at	Slc25a19	solute carrier family 25 (mitochondrial thiamine pyrophosphate carrier), member 19	54.71	65.23	1.19229	0.265654	0.0767195	0.225076
[truncated: 16,982 more rows]
