# Supplementary material for: Phenobarbital Mediates an Epigenetic Switch at the Constitutive Androstane Receptor (CAR) Target Gene Cyp2b10 in the Liver of B6C3F1 Mice
Source: PLoS One. 2011 Mar 24;6(3):e18216. doi: 10.1371/journal.pone.0018216 (PMC3063791; doi:10.1371/journal.pone.0018216)
Supplement: Table S2 — Filtered liver Affymetrix data. The Mouse430_2 chip contains 45,037 probes. Only the probe sets with a minimum average MAS5 signal of 50 in either control or treated were included (18,981 probe sets remaining). The probe sets were further filtered to select regions with a 1.5 fold change (750 probe sets remaining) and a p-value≤0.001 (349 probe sets remaining). IPA identified 231 individual genes. (XLSX) [file pone.0018216.s006.xlsx]

## Sheet: Table S2. Liver GEP filtered
probeset	symbol	name	group_mean.Control_Grp_Mean	group_mean.Treated_Grp_Mean	group_fc	p_fc	Control_norm_p	Treated_norm_p
1422257_s_at	Cyp2b10	cytochrome P450, family 2, subfamily b, polypeptide 10	16.04	11407.5	711.191	5.1945e-10	0.0727994	0.332295
1425645_s_at	Cyp2b10	cytochrome P450, family 2, subfamily b, polypeptide 10	25.41	11481.7	451.857	8.20212e-11	0.0300291	0.375902
1451787_at	Cyp2b10	cytochrome P450, family 2, subfamily b, polypeptide 10	25.16	11218.4	445.882	5.64953e-10	0.560304	0.286918
1429994_s_at	Cyp2c65	cytochrome P450, family 2, subfamily c, polypeptide 65	10.79	1513.94	140.31	7.73579e-09	0.528041	0.376878
1443137_at	NA	NA	10.42	633.5	60.7965	3.19388e-06	0.14422	0.0704173
1419582_at	Cyp2c55	cytochrome P450, family 2, subfamily c, polypeptide 55	271.56	8804.97	32.4237	2.18336e-10	0.88615	0.262879
1438452_at	Nebl	nebulette	7.65	237.19	31.0052	5.66164e-08	0.042287	0.0655919
1436265_at	Gm10419	predicted gene 10419	10.64	135.85	12.7679	1.25225e-06	0.00681886	0.355932
1423410_at	Meig1	meiosis expressed gene 1	7.31	76.3	10.4378	1.04354e-06	0.0516579	0.440791
1415777_at	Pnliprp1	pancreatic lipase related protein 1	7.96	80	10.0503	1.10734e-07	0.251937	0.0548264
1423556_at	Akr1b7	aldo-keto reductase family 1, member B7	24.53	229.79	9.36771	4.1476e-07	0.585898	0.411552
1420447_at	Sult1e1	sulfotransferase family 1E, member 1	15.45	140.45	9.09061	2.52152e-05	0.0113865	0.593602
1416318_at	Serpinb1a	serine (or cysteine) peptidase inhibitor, clade B, member 1a	11.76	104.23	8.8631	2.34313e-05	0.147234	0.578332
1427473_at	Gstm3	glutathione S-transferase, mu 3	243.37	2131.06	8.75646	3.55379e-05	0.56994	0.409016
1431742_at	1810053B23Rik	RIKEN cDNA 1810053B23 gene	7.25	62.8	8.66207	9.64439e-05	0.0012947	0.258129
1452183_a_at	Meg3	maternally expressed 3	108.49	900.89	8.3039	4.93629e-10	0.198037	0.789223
1423891_at	Gstt3	glutathione S-transferase, theta 3	217.47	1660.06	7.63351	2.11853e-08	0.0539885	0.455804
1460258_at	Lect1	leukocyte cell derived chemotaxin 1	68.61	520.42	7.58519	4.29164e-09	0.0852871	0.928715
1435853_at	NA	NA	36.85	268.87	7.29634	1.72774e-05	0.814684	0.467851
1436713_s_at	Meg3	maternally expressed 3	23.75	171.83	7.23495	9.76233e-09	0.17589	0.263072
1450611_at	Orm3	orosomucoid 3	47.47	322.18	6.78702	9.62975e-06	0.929429	0.201759
1450971_at	Gadd45b	growth arrest and DNA-damage-inducible 45 beta	19.88	134.55	6.76811	1.38876e-05	0.00737692	0.851873
1422230_s_at	NA	NA	1851.57	12071.1	6.51941	2.63115e-08	0.715699	0.105266
1439380_x_at	Meg3	maternally expressed 3	239.65	1500.94	6.26305	2.74732e-10	0.793009	0.671045
1438068_at	NA	NA	9.51	58.95	6.19874	1.84386e-07	0.01601	0.741083
1419590_at	NA	NA	17.61	100.2	5.68995	0.000320142	0.384647	0.00452953
1438402_at	Fam171a1	family with sequence similarity 171, member A1	16.26	91.91	5.65252	8.92426e-07	0.180037	0.336657
1452899_at	Rian	RNA imprinted and accumulated in nucleus	27.5	153.63	5.58655	5.81997e-08	0.118064	0.0182309
1419094_at	Cyp2c37	cytochrome P450, family 2. subfamily c, polypeptide 37	2314.24	12679.5	5.4789	5.07072e-14	0.0212659	0.634704
1427474_s_at	Gstm3	glutathione S-transferase, mu 3	2195.19	11769	5.36127	1.54082e-09	0.974329	0.405675
1455457_at	Cyp2c54	cytochrome P450, family 2, subfamily c, polypeptide 54	2769.59	14219.5	5.13414	1.97731e-10	0.922351	0.0147828
1452905_at	Meg3	maternally expressed 3	99.9	501.9	5.02402	6.72596e-12	0.335931	0.472978
1454124_at	1700067K01Rik	RIKEN cDNA 1700067K01 gene	44.28	220.51	4.9799	2.47586e-11	0.0405026	0.324232
1448594_at	Wisp1	WNT1 inducible signaling pathway protein 1	14.85	70.48	4.74613	9.03079e-07	0.266843	0.872121
1421041_s_at	NA	NA	520.8	2423.82	4.65403	7.3601e-05	0.183375	0.32704
1419700_a_at	Prom1	prominin 1	31.39	141.62	4.51163	0.000471918	0.827697	0.814846
1455896_a_at	Kcnk1	potassium channel, subfamily K, member 1	23.44	104.07	4.43985	1.26084e-05	0.0123856	0.171996
1448690_at	Kcnk1	potassium channel, subfamily K, member 1	83.69	367.62	4.39264	0.000587942	0.000521085	0.132516
1426758_s_at	Meg3	maternally expressed 3	96.99	420.34	4.33385	8.16566e-07	0.803351	0.559997
1425627_x_at	Gstm1	glutathione S-transferase, mu 1	1705.4	7330.59	4.29846	2.06993e-08	0.61249	0.518215
1421040_a_at	Gsta2	glutathione S-transferase, alpha 2 (Yc2)	1059.45	4544.36	4.28936	5.98673e-06	0.123777	0.13606
1417625_s_at	Cxcr7	chemokine (C-X-C motif) receptor 7	29.7	127.27	4.28519	0.000271822	0.388752	0.575621
1427580_a_at	Rian	RNA imprinted and accumulated in nucleus	26.74	108.52	4.05834	3.1079e-08	0.0655981	0.586335
1434726_at	Tmem146	transmembrane protein 146	27.63	105.83	3.83026	1.10033e-09	0.633294	0.193291
1449565_at	Cyp2g1	cytochrome P450, family 2, subfamily g, polypeptide 1	33.15	124.51	3.75596	6.52332e-06	0.572694	0.512627
1457403_at	9130409I23Rik	RIKEN cDNA 9130409I23 gene	481.95	1804.08	3.74329	1.64158e-11	0.0841587	0.56291
1428988_at	Abcc3	ATP-binding cassette, sub-family C (CFTR/MRP), member 3	479.23	1684.19	3.51437	1.20098e-11	0.042161	0.307086
1448593_at	Wisp1	WNT1 inducible signaling pathway protein 1	34.42	118.73	3.44945	1.82674e-06	0.404351	0.696456
1438394_x_at	Krt4	keratin 4	28.05	96.46	3.43886	6.60934e-06	0.701529	0.833781
1459333_at	NA	NA	45.46	153.35	3.3733	7.33004e-09	0.858557	0.397085
1434292_at	Snhg11	small nucleolar RNA host gene 11 (non-protein coding)	58.58	196.23	3.34978	2.30811e-08	0.305325	0.341727
1416933_at	Por	P450 (cytochrome) oxidoreductase	750.6	2511.61	3.34614	1.58689e-08	0.89588	0.440264
1443870_at	Abcc4	ATP-binding cassette, sub-family C (CFTR/MRP), member 4	31.35	102.7	3.27592	1.87678e-05	0.892728	0.24653
1450976_at	Ndrg1	N-myc downstream regulated gene 1	47.19	152.36	3.22865	2.27514e-05	0.308535	0.952381
1418857_at	Slc13a2	solute carrier family 13 (sodium-dependent dicarboxylate transporter), member 2	40.3	124.55	3.09057	4.31799e-06	0.886866	0.561204
1449409_at	Sult1c2	sulfotransferase family, cytosolic, 1C, member 2	69.37	214.31	3.08938	2.20631e-08	0.144176	0.986117
1448147_at	Tnfrsf19	tumor necrosis factor receptor superfamily, member 19	25.2	76.98	3.05476	1.49604e-06	0.777238	0.314622
1456174_x_at	Ndrg1	N-myc downstream regulated gene 1	184.71	563.63	3.05143	2.7987e-05	0.881628	0.105424
1454067_a_at	4931406C07Rik	RIKEN cDNA 4931406C07 gene	1545.29	4589.43	2.96995	5.06319e-13	0.493374	0.00263166
1431940_at	LOC74457	hypothetical protein LOC74457	45.12	132.25	2.93107	1.26259e-06	0.918615	0.90282
1450977_s_at	Ndrg1	N-myc downstream regulated gene 1	33.2	96.83	2.91657	0.000401304	0.752923	0.377141
1418320_at	Prss8	protease, serine, 8 (prostasin)	51.57	149.76	2.90401	1.87566e-06	0.240889	0.154146
1447705_at	Nsl1	NSL1, MIND kinetochore complex component, homolog (S. cerevisiae)	87.33	253.26	2.90003	3.9002e-11	0.542928	0.0611018
1425626_at	Gstm1	glutathione S-transferase, mu 1	302.93	877.57	2.89694	1.68658e-06	0.454196	0.987548
1418138_at	Sult1d1	sulfotransferase family 1D, member 1	475.82	1375.96	2.89177	4.29972e-10	0.752319	0.715212
1438665_at	Smpd3	sphingomyelin phosphodiesterase 3, neutral	33	93.6	2.83636	3.96455e-08	0.0197163	0.143865
1449848_at	Gna14	guanine nucleotide binding protein, alpha 14	115.91	316.53	2.73083	2.62789e-08	0.752156	0.0619142
1416411_at	Gstm2	glutathione S-transferase, mu 2	710.4	1920.1	2.70284	2.35714e-06	0.398209	0.611625
1443206_at	NA	NA	54.49	145	2.66104	0.000183097	0.162573	0.460698
1433884_at	Syt1	synaptotagmin I	120.76	311.23	2.57726	7.37817e-08	0.98286	0.281362
1427960_at	Ugt2b34	UDP glucuronosyltransferase 2 family, polypeptide B34	2201.36	5644.33	2.56402	2.01536e-08	0.386308	0.479336
1420405_at	Slco1a4	solute carrier organic anion transporter family, member 1a4	307.05	786.01	2.55988	1.84369e-05	0.10876	0.941486
1420385_at	Gna14	guanine nucleotide binding protein, alpha 14	64.36	161.92	2.51585	3.22747e-08	0.488164	0.140337
1448973_at	Sult1d1	sulfotransferase family 1D, member 1	2044.81	5091.28	2.48985	2.88072e-10	0.0967864	0.79099
1420760_s_at	Ndrg1	N-myc downstream regulated gene 1	149.58	365.88	2.44605	9.12237e-06	0.153095	0.567957
1436057_at	Meg3	maternally expressed 3	21.33	52.08	2.44163	0.000126261	0.482373	0.449475
1450248_at	Adam11	a disintegrin and metallopeptidase domain 11	31.68	77.26	2.43876	1.60592e-05	0.785646	0.110093
1431094_at	1110006E14Rik	RIKEN cDNA 1110006E14 gene	28.96	70.19	2.42369	0.000932943	0.397853	0.0439007
1443889_at	9030619P08Rik	RIKEN cDNA 9030619P08 gene	207.84	502.8	2.41917	0.000517192	0.877373	0.0283897
1439437_x_at	NA	NA	28.35	68.22	2.40635	5.6259e-09	0.992424	0.499016
1434188_at	Slc16a12	solute carrier family 16 (monocarboxylic acid transporters), member 12	400.7	947.17	2.36379	3.53275e-06	0.736914	0.363444
1416607_at	4931406C07Rik	RIKEN cDNA 4931406C07 gene	3552.3	8387.17	2.36105	4.18431e-11	0.733324	0.372168
1421990_at	Syt1	synaptotagmin I	28.23	66.38	2.3514	7.7734e-05	0.047075	0.779189
1449383_at	Adssl1	adenylosuccinate synthetase like 1	168.53	394.27	2.33946	2.48435e-07	0.394828	0.217245
1448330_at	Gstm1	glutathione S-transferase, mu 1	7855.66	18346.9	2.3355	1.92495e-09	0.403605	0.00972396
1449375_at	Ces6	carboxylesterase 6	4788.86	11174.4	2.33342	1.5999e-08	0.0646533	0.522686
1444438_at	Cib3	calcium and integrin binding family member 3	46.93	109.27	2.32836	7.76002e-05	0.667214	0.518026
1436693_x_at	Slc35e4	solute carrier family 35, member E4	51.54	118.54	2.29996	1.93215e-05	0.83838	0.136996
1425120_x_at	Ifi27l2b	interferon, alpha-inducible protein 27 like 2B	40.94	93.81	2.2914	5.41046e-05	0.183658	0.337177
1421242_at	Rnf144a	ring finger protein 144A	44.92	102.6	2.28406	0.00010046	0.488917	0.400705
1423413_at	Ndrg1	N-myc downstream regulated gene 1	75.02	170.76	2.27619	1.96872e-05	0.6875	0.275095
1434442_at	Stbd1	starch binding domain 1	716.73	1598.93	2.23087	1.36184e-08	0.46314	0.71294
1420984_at	Pctp	phosphatidylcholine transfer protein	319.09	704.15	2.20674	3.3849e-06	0.729685	0.547635
1452388_at	Hspa1a	heat shock protein 1A	81.21	178.15	2.1937	0.000405378	0.469281	0.931219
1424245_at	NA	NA	1230.14	2676.94	2.17613	4.06175e-10	0.720842	0.243239
1418653_at	Cyp2c50	cytochrome P450, family 2, subfamily c, polypeptide 50	9295.93	20186.1	2.1715	3.56522e-09	0.843237	0.068369
1460406_at	Pls1	plastin 1 (I-isoform)	57.76	125.18	2.16724	0.000261745	0.491568	0.0285062
1422631_at	Ahr	aryl-hydrocarbon receptor	492.63	1058.41	2.14849	7.99616e-07	0.848037	0.728
1445815_at	Fzd8	frizzled homolog 8 (Drosophila)	29.31	62.39	2.12863	8.50132e-06	0.866642	0.391337
1427231_at	Robo1	roundabout homolog 1 (Drosophila)	44.08	92.58	2.10027	7.19132e-05	0.164234	0.00063122
1421584_at	Opn4	opsin 4 (melanopsin)	36.92	76.92	2.08342	0.000290104	0.883829	0.383657
1420983_at	Pctp	phosphatidylcholine transfer protein	158.91	329.19	2.07155	4.55774e-05	0.659826	0.756077
1447791_s_at	Gna14	guanine nucleotide binding protein, alpha 14	45.11	93.11	2.06407	5.95063e-07	0.198085	0.889423
1448506_at	Serpina6	serine (or cysteine) peptidase inhibitor, clade A, member 6	1423.59	2930.25	2.05835	1.00271e-05	0.0440026	0.253694
1431874_at	4931429L15Rik	RIKEN cDNA 4931429L15 gene	47.62	97.73	2.05229	0.000177395	0.774771	0.487223
1441254_at	Pard3b	par-3 partitioning defective 3 homolog B (C. elegans)	35.88	72.62	2.02397	2.59804e-05	0.158269	0.439082
1417936_at	Ccl9	chemokine (C-C motif) ligand 9	1722.79	3470.9	2.0147	4.24639e-09	0.30684	0.145424
1419906_at	Hpgd	hydroxyprostaglandin dehydrogenase 15 (NAD)	84.1	167.86	1.99596	1.31252e-05	0.923175	0.487506
1459754_x_at	Eef1d	eukaryotic translation elongation factor 1 delta (guanine nucleotide exchange protein)	33.31	66.24	1.98859	6.89794e-05	0.298155	0.852863
1419905_s_at	Hpgd	hydroxyprostaglandin dehydrogenase 15 (NAD)	1176.34	2337.82	1.98737	1.17853e-07	0.884148	0.200134
1441727_s_at	Zfp467	zinc finger protein 467	99.03	195.8	1.97718	2.96932e-05	0.29592	0.558553
1433796_at	Endod1	endonuclease domain containing 1	29.54	58.36	1.97563	5.24456e-06	0.466124	0.956248
1440840_at	D630004K10Rik	RIKEN cDNA D630004K10 gene	72.34	142.47	1.96945	3.99093e-05	0.798884	0.390973
1439624_at	Ugt2b35	UDP glucuronosyltransferase 2 family, polypeptide B35	3803.27	7487.37	1.96867	4.76311e-07	0.619961	0.828911
1419704_at	Cyp3a41a	cytochrome P450, family 3, subfamily a, polypeptide 41A	135.53	265.72	1.9606	6.96246e-07	0.994265	0.26758
1425771_at	Akr1d1	aldo-keto reductase family 1, member D1	665.34	1295.72	1.94746	1.64054e-07	0.748575	0.499268
1431032_at	Agl	amylo-1,6-glucosidase, 4-alpha-glucanotransferase	234.74	456.39	1.94424	1.92797e-08	0.178742	0.845244
1424616_s_at	Pgap2	post-GPI attachment to proteins 2	259.54	504.33	1.94317	4.55179e-07	0.730255	0.551479
1455162_at	Ttc39a	tetratricopeptide repeat domain 39A	32.56	63.26	1.94287	0.000715306	0.294256	0.986998
1448898_at	Ccl9	chemokine (C-C motif) ligand 9	825.58	1601.34	1.93965	1.24427e-12	0.339873	0.518367
1440230_at	Tsku	tsukushin	149.47	289.78	1.93872	0.000382917	0.793982	0.219
1455100_at	Akr1d1	aldo-keto reductase family 1, member D1	1428.05	2763.23	1.93497	8.54957e-07	0.918735	0.971053
1454906_at	Rarb	retinoic acid receptor, beta	47.12	90.64	1.9236	0.000243012	0.595473	0.140568
1444265_at	NA	NA	27.35	52.44	1.91737	9.74845e-05	0.611577	0.223715
1452339_at	Adamts7	a disintegrin-like and metallopeptidase (reprolysin type) with thrombospondin type 1 motif, 7	30.65	58.76	1.91713	3.92676e-05	0.84391	0.0221478
1449419_at	Dock8	dedicator of cytokinesis 8	193.04	370.08	1.91712	1.44925e-08	0.223834	0.131073
1438597_x_at	NA	NA	1437.35	2751.42	1.91423	0.000700139	0.290537	0.489778
1435819_at	NA	NA	30.46	58.3	1.91399	0.000242914	0.105029	0.627348
1450715_at	Cyp1a2	cytochrome P450, family 1, subfamily a, polypeptide 2	5439.91	10389	1.90977	2.78105e-10	0.361566	0.61786
1431033_x_at	Agl	amylo-1,6-glucosidase, 4-alpha-glucanotransferase	235.74	449.02	1.90473	1.07726e-07	0.762709	0.762089
1427961_s_at	Ugt2b34	UDP glucuronosyltransferase 2 family, polypeptide B34	5156.94	9796.96	1.89976	1.20857e-11	0.0157561	0.800861
1422971_at	Kat2a	K(lysine) acetyltransferase 2A	143.33	272.1	1.89842	1.35e-09	0.384125	0.611058
1455337_at	Fgd4	FYVE, RhoGEF and PH domain containing 4	179.22	339.27	1.89304	1.72624e-05	0.481633	0.564168
1460622_x_at	Wdr18	WD repeat domain 18	269.95	510.47	1.89098	2.58925e-06	0.848164	0.212538
1422438_at	Ephx1	epoxide hydrolase 1, microsomal	3216.13	6026.41	1.87381	9.68107e-10	0.195478	0.989267
1416416_x_at	Gstm1	glutathione S-transferase, mu 1	8831.64	16538.6	1.87266	4.69279e-08	0.329587	0.0220364
1434271_at	Gba2	glucosidase beta 2	70.47	131.82	1.87058	5.20737e-05	0.0269614	0.637355
1418949_at	Gdf15	growth differentiation factor 15	162.03	299.3	1.84719	0.000195034	0.0459372	0.0391783
1424615_at	Pgap2	post-GPI attachment to proteins 2	368.38	678.91	1.84296	5.76791e-08	0.132808	0.230688
1434510_at	Papss2	3'-phosphoadenosine 5'-phosphosulfate synthase 2	922.4	1695.61	1.83826	3.3002e-07	0.478841	0.716539
1422966_a_at	Tfrc	transferrin receptor	45.65	83.25	1.82366	4.34855e-06	0.330294	0.809261
1416368_at	Gsta4	glutathione S-transferase, alpha 4	901.19	1636.91	1.81639	9.5302e-05	0.532527	0.266215
1452661_at	Tfrc	transferrin receptor	569.1	1029.76	1.80945	1.69939e-06	0.800359	0.0750121
1425893_a_at	Fhit	fragile histidine triad gene	157.72	282.46	1.7909	5.46054e-09	0.471289	0.970619
1427826_a_at	Slco1b2	solute carrier organic anion transporter family, member 1b2	627.27	1114.45	1.77667	2.20691e-06	0.158376	0.289504
1439353_x_at	Tmem56	transmembrane protein 56	122.02	216.39	1.7734	8.90641e-05	0.169588	0.172051
1419693_at	Colec12	collectin sub-family member 12	109.5	193.31	1.76539	0.000261886	0.91173	0.999207
1445966_at	NA	NA	47.62	83.75	1.75871	4.05125e-05	0.532364	0.214758
1416560_at	Slc13a3	solute carrier family 13 (sodium-dependent dicarboxylate transporter), member 3	74.4	129.45	1.73992	1.69663e-05	0.667516	0.997369
1417516_at	Ddit3	DNA-damage inducible transcript 3	111.69	194	1.73695	0.000329519	0.907934	0.47644
1458679_a_at	Tatdn1	TatD DNase domain containing 1	193.06	335.33	1.73692	0.000796688	0.0319666	0.58856
1415892_at	Sgpl1	sphingosine phosphate lyase 1	217.71	378.11	1.73676	3.23308e-06	0.799012	0.132874
1417383_at	Entpd5	ectonucleoside triphosphate diphosphohydrolase 5	222.01	385.47	1.73627	4.46345e-06	0.243141	0.0643684
1429104_at	Limd2	LIM domain containing 2	73.08	126.69	1.73358	0.000111931	0.632615	0.309465
1455454_at	Akr1c19	aldo-keto reductase family 1, member C19	850.64	1474.47	1.73337	4.57333e-06	0.93844	0.11509
1449492_a_at	Lect2	leukocyte cell-derived chemotaxin 2	1900.54	3289.55	1.73085	1.13141e-06	0.426566	0.547166
1455487_at	Mfsd11	major facilitator superfamily domain containing 11	165	284.51	1.7243	8.76834e-07	0.529682	0.144621
1424835_at	Gstm4	glutathione S-transferase, mu 4	740.16	1273.41	1.72045	1.57227e-07	0.654266	0.547668
1419564_at	Zfp467	zinc finger protein 467	60.93	104.82	1.72033	0.000174642	0.994423	0.364719
1431191_a_at	Syt1	synaptotagmin I	30.45	52.29	1.71724	1.96942e-05	0.647362	0.117676
1433685_a_at	NA	NA	269.2	459.08	1.70535	0.000150508	0.231325	0.124772
1428764_at	Meg3	maternally expressed 3	43.51	73.92	1.69892	2.89946e-05	0.636861	0.453219
1446822_at	D5Ertd543e	DNA segment, Chr 5, ERATO Doi 543, expressed	39.33	66.58	1.69286	0.000153492	0.217837	0.883917
1434330_at	Tbcel	tubulin folding cofactor E-like	380.61	641.91	1.68653	1.41266e-05	0.275678	0.989723
1433918_at	Atg4d	autophagy-related 4D (yeast)	179.09	301.96	1.68608	4.56092e-05	0.698446	0.504906
1417506_at	Gmnn	geminin	103.1	173.54	1.68322	0.000108874	0.963172	0.5632
1422072_a_at	Gstm6	glutathione S-transferase, mu 6	752.5	1266.03	1.68243	1.19823e-05	0.814782	0.673913
1450383_at	Ldlr	low density lipoprotein receptor	58.85	98.98	1.6819	0.000132057	0.076656	0.756745
1424614_at	Pgap2	post-GPI attachment to proteins 2	248.53	417.66	1.68052	2.68507e-06	0.688394	0.688621
1450852_s_at	F2r	coagulation factor II (thrombin) receptor	450.09	756.02	1.67971	0.000329998	0.953105	0.749393
1452026_a_at	Pla2g12a	phospholipase A2, group XIIA	86.97	146.02	1.67897	2.04953e-05	0.788847	0.18145
1439300_at	Chic1	cysteine-rich hydrophobic domain 1	107.14	179.54	1.67575	0.00013467	0.887529	0.362869
1427169_at	Pard3b	par-3 partitioning defective 3 homolog B (C. elegans)	32.74	54.69	1.67043	5.16558e-05	0.529203	0.8055
1453392_at	Ttc39b	tetratricopeptide repeat domain 39B	45.17	75.39	1.66903	0.000496768	0.607463	0.800888
1448502_at	Slc16a7	solute carrier family 16 (monocarboxylic acid transporters), member 7	253.52	421.27	1.66168	8.29395e-07	0.51522	0.881871
1449316_at	Cyp4f15	cytochrome P450, family 4, subfamily f, polypeptide 15	899.96	1493.65	1.65968	1.00935e-06	0.691731	0.318014
1417384_at	Entpd5	ectonucleoside triphosphate diphosphohydrolase 5	579.87	960.37	1.65618	4.97786e-09	0.392669	0.949888
1460360_at	Asrgl1	asparaginase like 1	90.25	149.44	1.65584	4.48922e-08	0.112497	0.865503
1418186_at	Gstt1	glutathione S-transferase, theta 1	3504.6	5798.07	1.65442	1.45464e-08	0.152564	0.802615
1428113_at	Tmtc4	transmembrane and tetratricopeptide repeat containing 4	136.28	225.16	1.65219	0.000183912	0.0322604	0.989529
1451479_a_at	Tmem53	transmembrane protein 53	147.05	242.92	1.65196	2.26779e-06	0.0836617	0.229644
1419435_at	Aox1	aldehyde oxidase 1	1118.11	1845.5	1.65055	3.60549e-08	0.580221	0.115745
1451814_a_at	Htatip2	HIV-1 tat interactive protein 2, homolog (human)	479.65	790.83	1.64876	3.55523e-07	0.729056	0.479718
1450109_s_at	Abcc2	ATP-binding cassette, sub-family C (CFTR/MRP), member 2	1050.39	1729.02	1.64607	5.26721e-06	0.996927	0.487835
1424396_a_at	Asrgl1	asparaginase like 1	138.99	228.37	1.64307	1.7405e-05	0.837693	0.737804
1437874_s_at	Hexb	hexosaminidase B	149.28	244.35	1.63686	1.46625e-07	0.560557	0.0791875
1455270_at	Adam11	a disintegrin and metallopeptidase domain 11	89.09	145.4	1.63206	5.39538e-07	0.0782668	0.179335
1424709_at	Sc5d	sterol-C5-desaturase (fungal ERG3, delta-5-desaturase) homolog (S. cerevisae)	98.24	160.19	1.6306	0.000104806	0.911627	0.121561
1437133_x_at	Akr1b3	aldo-keto reductase family 1, member B3 (aldose reductase)	253.12	412.19	1.62844	0.000168568	0.69008	0.414527
1427197_at	Atr	ataxia telangiectasia and Rad3 related	141.6	230.41	1.62719	4.66869e-05	0.745018	0.309909
1435370_a_at	Ces3	carboxylesterase 3	4064.39	6610.07	1.62634	3.06038e-06	0.400715	0.16131
1454671_at	Insig1	insulin induced gene 1	1383.62	2248.38	1.625	0.000256699	0.11591	0.78618
1456735_x_at	Acpl2	acid phosphatase-like 2	284.23	461.71	1.62442	3.18947e-05	0.902841	0.0950837
1418745_at	Omd	osteomodulin	45.24	73.43	1.62312	0.000521216	0.279466	0.000342693
1448755_at	Col15a1	collagen, type XV, alpha 1	40.23	65.25	1.62192	0.000968942	0.995916	0.260005
1437524_x_at	Coro7	coronin 7	193.26	312.4	1.61648	7.36304e-07	0.0170192	0.536249
1417651_at	Cyp2c29	cytochrome P450, family 2, subfamily c, polypeptide 29	12165.4	19644.8	1.61481	2.36387e-07	0.1661	0.218667
1450685_at	Arpp19	cAMP-regulated phosphoprotein 19	216.43	348.4	1.60976	3.83893e-07	0.724448	0.0807101
1455578_x_at	Rpl41	ribosomal protein L41	3385.4	5444.54	1.60824	8.04629e-05	0.501908	0.620692
1442878_at	Prdx6	peroxiredoxin 6	42.34	68.09	1.60817	0.00049203	0.632112	0.242733
1424842_a_at	Arhgap24	Rho GTPase activating protein 24	71.79	115.29	1.60593	0.00050565	0.0745726	0.811716
1423348_at	Fzd8	frizzled homolog 8 (Drosophila)	114.73	184.06	1.60429	0.000195474	0.0092632	0.785207
1424025_at	BC013529	cDNA sequence BC013529	680.38	1087.6	1.59852	2.26614e-09	0.0867725	0.296886
1454930_at	Tbcel	tubulin folding cofactor E-like	343.57	548.95	1.59778	0.0001289	0.377977	0.31071
1440522_at	Gm10454	predicted gene 10454	159.55	254.37	1.5943	6.71474e-05	0.291045	0.654943
1453397_at	9130016M20Rik	RIKEN cDNA 9130016M20 gene	1406.4	2232.12	1.58712	1.40922e-06	0.308069	0.0317573
1418979_at	Akr1c14	aldo-keto reductase family 1, member C14	3751.23	5933.95	1.58187	1.65279e-06	0.179446	0.700948
1452179_at	Phf17	PHD finger protein 17	148.99	235.49	1.58058	0.000850694	0.567416	0.55469
1417991_at	Dio1	deiodinase, iodothyronine, type I	1816.22	2865.2	1.57756	0.000456387	0.0216195	0.5062
1449418_s_at	Fbxo36	F-box protein 36	84.79	133.73	1.57719	3.38144e-05	0.410978	0.749784
1429692_s_at	Gch1	GTP cyclohydrolase 1	924.31	1457.17	1.57649	1.25287e-06	0.00141776	0.0656607
1440899_at	NA	NA	959.59	1511.85	1.57552	0.00015931	0.687221	0.848579
1424383_at	Tmem51	transmembrane protein 51	102.85	161.94	1.57453	0.000249997	0.0225872	0.722707
1456718_at	Tmem56	transmembrane protein 56	144.27	227.13	1.57434	0.000639735	0.403022	0.972998
1436759_x_at	NA	NA	757.81	1192.52	1.57364	0.000898369	0.0218472	0.0253105
1422670_at	Rnd2	Rho family GTPase 2	144.85	227.06	1.56755	0.000863722	0.663387	0.486003
1421987_at	Papss2	3'-phosphoadenosine 5'-phosphosulfate synthase 2	269.02	421.56	1.56702	7.79117e-05	0.68563	0.932974
1415893_at	Sgpl1	sphingosine phosphate lyase 1	39.64	62.04	1.56509	0.000180199	0.248526	0.473478
1417429_at	Fmo1	flavin containing monooxygenase 1	1393.45	2177.26	1.5625	1.13466e-08	0.554417	0.184693
1456590_x_at	Akr1b3	aldo-keto reductase family 1, member B3 (aldose reductase)	121.41	189.29	1.5591	0.000502609	0.902926	0.785066
1416521_at	Sepw1	selenoprotein W, muscle 1	316.72	493.64	1.5586	1.17785e-06	0.860618	0.929279
1437146_x_at	Coro7	coronin 7	148.15	230.89	1.55849	6.99054e-05	0.203816	0.777588
1423437_at	Gsta3	glutathione S-transferase, alpha 3	2863.54	4453.47	1.55523	1.13458e-05	0.459242	0.947199
1417883_at	Gstt2	glutathione S-transferase, theta 2	402.91	625.81	1.55323	0.000581644	0.162759	0.554036
1419523_at	Cyp3a13	cytochrome P450, family 3, subfamily a, polypeptide 13	1359.98	2111.24	1.55241	6.05378e-06	0.363981	0.169672
1460180_at	Hexb	hexosaminidase B	111.24	172.6	1.5516	5.00044e-08	0.432333	0.460843
1434520_at	Sc5d	sterol-C5-desaturase (fungal ERG3, delta-5-desaturase) homolog (S. cerevisae)	986.21	1530.18	1.55158	0.000546582	0.463364	0.94397
1442916_at	NA	NA	34.82	53.97	1.54997	0.000292285	0.392126	0.721871
1454766_at	Amn1	antagonist of mitotic exit network 1 homolog (S. cerevisiae)	94.19	145.98	1.54985	0.000265296	0.515072	0.00932071
1420284_at	Bat4	HLA-B associated transcript 4	197.59	306.08	1.54907	0.000313182	9.33218e-05	0.813461
1460687_at	Setd8	SET domain containing (lysine methyltransferase) 8	121.94	188.85	1.54871	3.35857e-08	0.723704	0.0393376
1433241_at	9430013L17Rik	RIKEN cDNA 9430013L17 gene	33.79	52.32	1.54839	0.000801358	0.294254	0.293566
1457904_at	Car8	carbonic anhydrase 8	53.95	83.51	1.54791	5.2117e-06	0.378961	0.319979
1429083_at	Agl	amylo-1,6-glucosidase, 4-alpha-glucanotransferase	106.46	164.56	1.54574	3.75127e-05	0.0332918	0.998921
1449081_at	Ces3	carboxylesterase 3	2623.88	4055.66	1.54567	0.000122671	0.360288	0.106235
1416193_at	Car1	carbonic anhydrase 1	114.6	177.12	1.54555	2.54133e-06	0.96	0.575646
1434553_at	Tmem56	transmembrane protein 56	1971.22	3027.27	1.53573	8.30454e-06	0.0627603	0.340282
1460318_at	Csrp3	cysteine and glycine-rich protein 3	316.36	485.48	1.53458	3.35977e-06	0.999865	0.739659
1436216_s_at	2610204M08Rik	RIKEN cDNA 2610204M08 gene	277.81	426.23	1.53425	1.00371e-05	0.50068	0.17288
1421578_at	Ccl4	chemokine (C-C motif) ligand 4	44.71	68.5	1.5321	0.000960216	0.722105	0.987449
1427349_x_at	2810021G02Rik	RIKEN cDNA 2810021G02 gene	138.61	212.13	1.53041	0.000928299	0.976853	0.809143
1419040_at	Cyp2d22	cytochrome P450, family 2, subfamily d, polypeptide 22	804.61	1230.45	1.52925	3.2211e-07	0.363169	0.0552204
1451229_at	Hdac11	histone deacetylase 11	225.93	345.25	1.52813	2.91149e-05	0.765139	0.259807
1422608_at	NA	NA	931.11	1422.35	1.52759	8.28853e-10	0.790842	0.134454
1416308_at	Ugdh	UDP-glucose dehydrogenase	2329.92	3555.36	1.52596	3.84968e-06	0.632135	0.00883246
1428522_at	Ttf2	transcription termination factor, RNA polymerase II	59.46	90.73	1.5259	0.000311425	0.189423	0.545402
1416108_a_at	Tmed3	transmembrane emp24 domain containing 3	635.4	969.2	1.52534	1.12572e-08	0.606484	0.330565
1454686_at	NA	NA	115.37	175.91	1.52475	9.12489e-05	0.671292	0.630242
1434348_at	Fez2	fasciculation and elongation protein zeta 2 (zygin II)	192.73	293.09	1.52073	7.62393e-07	0.827778	0.212048
1427482_a_at	Car8	carbonic anhydrase 8	1383.1	2101.22	1.51921	2.42211e-06	0.564331	0.567102
1436994_a_at	Hist1h1c	histone cluster 1, H1c	1256.76	1908.15	1.51831	6.3605e-05	0.172486	0.496662
1428904_at	Ammecr1l	AMME chromosomal region gene 1-like	171.29	260.02	1.51801	3.65171e-06	0.392521	0.471452
1423627_at	Nqo1	NAD(P)H dehydrogenase, quinone 1	67.19	101.99	1.51793	8.4615e-05	0.363656	0.594054
1448718_at	2400001E08Rik	RIKEN cDNA 2400001E08 gene	264.59	400.28	1.51283	1.56518e-05	0.507309	0.644902
1441241_at	9630013D21Rik	RIKEN cDNA 9630013D21 gene	333.39	502.66	1.50772	2.51729e-05	0.380456	0.658423
1441051_at	Trim27	tripartite motif-containing 27	35.75	53.66	1.50098	0.000832707	0.496729	0.249466
1448961_at	Plscr2	phospholipid scramblase 2	113.53	170.4	1.50092	0.000499739	0.389957	0.136489
1425314_at	Gpr98	G protein-coupled receptor 98	322.69	215.07	0.666491	0.000341589	0.0982003	0.713266
1455438_at	NA	NA	545.17	362.94	0.665737	4.62143e-05	0.638209	0.69785
1418243_at	Fcna	ficolin A	396.63	263.97	0.665532	3.30626e-06	0.501092	0.22938
1448370_at	Ulk1	Unc-51 like kinase 1 (C. elegans)	412.7	274.65	0.665496	1.26694e-05	0.543902	0.840197
1426942_at	Aim1	absent in melanoma 1	104.95	69.83	0.665364	0.000736961	0.29162	0.507026
1416303_at	Litaf	LPS-induced TN factor	1167.87	772.92	0.66182	0.000568272	0.351689	0.577138
1416304_at	Litaf	LPS-induced TN factor	617.75	407.86	0.660235	0.000791775	0.209518	0.685576
1428288_at	Klf9	Kruppel-like factor 9	2237.84	1476.77	0.659909	0.00091766	0.787122	0.732839
1436827_at	Fam59a	family with sequence similarity 59, member A	690.7	455.68	0.659736	0.00021303	0.614413	0.408498
1433977_at	Hs3st3b1	heparan sulfate (glucosamine) 3-O-sulfotransferase 3B1	419.29	275.91	0.658041	0.000411247	0.0717603	0.591234
1440179_x_at	Rnf217	ring finger protein 217	708.13	465.57	0.657464	5.51114e-05	0.124771	0.481749
1418536_at	H2-Q7	histocompatibility 2, Q region locus 7	880.4	577.64	0.656111	1.29773e-05	0.315654	0.930302
1460323_at	Tars	threonyl-tRNA synthetase	1405.36	921.11	0.655426	1.13156e-06	0.327202	0.550505
1452398_at	Plce1	phospholipase C, epsilon 1	135.84	89	0.655183	4.41044e-05	0.29953	0.794236
1445597_s_at	Pla2g16	phospholipase A2, group XVI	164.83	107.81	0.654068	6.12938e-06	0.541195	0.489611
1435887_at	Serpina11	serine (or cysteine) peptidase inhibitor, clade A (alpha-1 antiproteinase, antitrypsin), member 11	1235.75	807.98	0.653838	4.39032e-06	0.656563	0.755009
1424456_at	Pvrl2	poliovirus receptor-related 2	307.16	200.47	0.652657	0.000315142	0.537942	0.954459
1448005_at	Sash1	SAM and SH3 domain containing 1	570.18	371.77	0.652022	4.20895e-05	0.316359	0.802523
1451460_a_at	Slc22a7	solute carrier family 22 (organic anion transporter), member 7	2256.92	1469.79	0.651237	0.000437677	0.712615	0.41712
1420905_at	Il17ra	interleukin 17 receptor A	169.2	109.99	0.650059	0.000278576	0.997192	0.95729
1418789_at	Sntg2	syntrophin, gamma 2	125.69	81.65	0.649614	0.000657533	0.558652	0.964259
1418701_at	Comt1	catechol-O-methyltransferase 1	6232.2	4024.84	0.645814	5.17229e-07	0.958143	0.579075
1452767_at	Rrbp1	ribosome binding protein 1	2266.34	1457.78	0.643231	3.26651e-06	0.168319	0.81673
1424254_at	Ifitm1	interferon induced transmembrane protein 1	234.19	150.35	0.642	0.000174781	0.97962	0.464235
1437654_at	Fam35a	family with sequence similarity 35, member A	512.52	328.97	0.641868	4.92777e-05	0.902484	0.251
1437843_s_at	Nupl1	nucleoporin like 1	174.55	111.75	0.640218	0.000983338	0.202291	0.36874
1416086_at	Tpst2	protein-tyrosine sulfotransferase 2	320.79	205.28	0.63992	0.000158668	0.123669	0.895378
1426587_a_at	Stat3	signal transducer and activator of transcription 3	992.37	633.53	0.638401	0.000788232	0.837924	0.479037
1429728_at	Zh2c2	zinc finger, H2C2 domain containing	190.98	121.8	0.637763	4.62201e-05	0.242715	0.233199
1428909_at	A130040M12Rik	RIKEN cDNA A130040M12 gene	6188.22	3933.28	0.635608	8.49038e-06	0.64165	0.230065
1438543_at	NA	NA	79.45	50.48	0.635368	0.000661864	0.997026	0.515648
1439060_s_at	Wipi1	WD repeat domain, phosphoinositide interacting 1	356.37	226.36	0.635183	1.54929e-05	0.476193	0.463764
1428509_at	Myo1e	myosin IE	230.46	146.13	0.63408	0.00097734	0.0160323	0.566141
1442005_at	AW987390	expressed sequence AW987390	330.28	206.96	0.62662	0.000165931	0.432386	0.773962
1449641_at	Adk	adenosine kinase	223.47	140.03	0.626617	5.36565e-05	0.988731	0.0909877
1448698_at	Ccnd1	cyclin D1	294.2	183.39	0.623351	0.000487002	0.672764	0.258756
1456441_at	Ccdc87	coiled-coil domain containing 87	50.17	31.24	0.622683	0.000805074	0.850958	0.000195435
1429298_at	Ddah1	dimethylarginine dimethylaminohydrolase 1	1109.97	686	0.618035	0.000471582	0.884725	0.991319
1451114_at	Cmtm6	CKLF-like MARVEL transmembrane domain containing 6	815.95	503.93	0.617599	1.75594e-06	0.946497	0.498208
1418491_a_at	Pus3	pseudouridine synthase 3	77.91	48.06	0.616866	0.000649294	0.852307	0.142295
1426612_at	Tipin	timeless interacting protein	165.42	102	0.616612	2.8754e-07	0.351114	0.730142
1455240_x_at	Gm7969	predicted gene 7969	209.02	128.34	0.614008	0.000630309	0.558705	0.148914
1424917_a_at	Wipi1	WD repeat domain, phosphoinositide interacting 1	80.11	49.12	0.613157	8.81075e-05	0.176367	0.697812
1460700_at	Stat3	signal transducer and activator of transcription 3	715.5	437.91	0.612034	0.000154136	0.0736672	0.607933
1426348_at	Col4a1	collagen, type IV, alpha 1	149.75	91.61	0.611753	0.000854095	0.851895	0.911532
1435695_a_at	Ggct	gamma-glutamyl cyclotransferase	212.1	128.91	0.607779	2.29558e-08	0.18313	0.299929
1425099_a_at	Arntl	aryl hydrocarbon receptor nuclear translocator-like	284.31	172.26	0.605888	2.04879e-05	0.652289	0.850409
1441753_at	Rictor	RPTOR independent companion of MTOR, complex 2	57.98	34.93	0.602449	2.31577e-05	0.656813	0.967389
1424412_at	Ogfrl1	opioid growth factor receptor-like 1	271.14	163.11	0.601571	0.00078903	0.427569	0.865698
1426664_x_at	Slc45a3	solute carrier family 45, member 3	195.28	117.05	0.599396	0.000245097	0.355372	0.140474
1426663_s_at	Slc45a3	solute carrier family 45, member 3	197.98	118.31	0.597586	0.000153951	0.274993	0.940512
1451775_s_at	Il13ra1	interleukin 13 receptor, alpha 1	239.84	142.74	0.595147	4.27921e-05	0.80132	0.360909
1454783_at	Il13ra1	interleukin 13 receptor, alpha 1	348.95	207.33	0.594154	0.00029688	0.00585964	0.857442
1456243_x_at	Mcl1	myeloid cell leukemia sequence 1	650.56	382.97	0.588677	9.39961e-05	0.387896	0.799812
1428372_at	St5	suppression of tumorigenicity 5	390.14	228.66	0.586097	4.87938e-05	0.59988	0.360136
1417040_a_at	Bok	BCL2-related ovarian killer protein	272	156.32	0.574706	0.000131186	0.393651	0.634612
1425516_at	Ogt	O-linked N-acetylglucosamine (GlcNAc) transferase (UDP-N-acetylglucosamine:polypeptide-N-acetylglucosaminyl transferase)	274.69	157.3	0.572646	5.74068e-07	0.546093	0.860167
1423397_at	NA	NA	1088.3	621.67	0.57123	0.000107707	0.22491	0.71241
1456388_at	Atp11a	ATPase, class VI, type 11A	236.61	133.46	0.564051	0.000360224	0.578639	0.896097
1433668_at	Pnrc1	proline-rich nuclear receptor coactivator 1	2602.55	1465.8	0.563217	0.000819557	0.681616	0.661868
1422632_at	Ctsw	cathepsin W	63	35.37	0.561429	0.00020934	0.52658	0.142555
1450264_a_at	Chka	choline kinase alpha	532.79	294.87	0.553445	0.000872336	0.747679	0.44694
1416250_at	Btg2	B-cell translocation gene 2, anti-proliferative	237.67	131.51	0.55333	3.4632e-05	0.0580991	0.740712
1422780_at	Pxmp4	peroxisomal membrane protein 4	929.23	509.15	0.547927	0.00028747	0.917253	0.978503
1436200_at	Lonrf3	LON peptidase N-terminal domain and ring finger 3	125.82	68.65	0.545621	6.16584e-05	0.967768	0.0842657
1456974_at	Onecut1	one cut domain, family member 1	224.19	119.93	0.534948	0.000994209	0.322749	0.431475
1439163_at	Zbtb16	zinc finger and BTB domain containing 16	335.45	178.81	0.533045	0.000505153	0.766965	0.00294501
1451615_at	Ces8	carboxylesterase 8 (putative)	221.25	117.65	0.531751	3.69394e-05	0.627329	0.573221
1427164_at	Il13ra1	interleukin 13 receptor, alpha 1	278.36	146.88	0.527662	0.000607687	0.121009	0.000571215
1444487_at	Lrat	lecithin-retinol acyltransferase (phosphatidylcholine-retinol-O-acyltransferase)	121.04	63.69	0.52619	0.000876747	0.0371162	0.328454
1435888_at	Egfr	epidermal growth factor receptor	6557.7	3392.46	0.517325	0.000162804	0.0351445	0.099985
1451681_at	BC089597	cDNA sequence BC089597	971.88	501.89	0.516411	4.07691e-10	0.372426	0.916667
1457915_at	4833442J19Rik	RIKEN cDNA 4833442J19 gene	1157.67	597.22	0.515881	0.000496293	0.955696	0.143869
1437218_at	Fn1	fibronectin 1	469.19	240.43	0.512436	4.88755e-05	0.879134	0.92645
1435572_at	2310014L17Rik	RIKEN cDNA 2310014L17 gene	60.75	30.87	0.508148	3.18967e-05	0.42399	0.978016
1433634_at	Irf2bp2	interferon regulatory factor 2 binding protein 2	406.42	206.07	0.507037	0.00032739	0.2105	0.79297
1418932_at	NA	NA	580.99	289.11	0.497616	0.000377895	0.991209	0.336951
1439797_at	Ppard	peroxisome proliferator activator receptor delta	74.31	33.34	0.448661	0.000187044	0.635884	0.422638
1423244_at	Cyp2c68	cytochrome P450, family 2, subfamily c, polypeptide 68	6917.54	3002.29	0.434011	1.00607e-09	0.895156	0.495946
1437019_at	2200001I15Rik	RIKEN cDNA 2200001I15 gene	2433.41	1047.43	0.430437	7.99142e-06	0.0524941	0.678792
1438490_at	Slc39a14	solute carrier family 39 (zinc transporter), member 14	92.8	39.78	0.428664	0.000825843	0.783164	0.11002
1423557_at	Ifngr2	interferon gamma receptor 2	61.81	25.25	0.40851	0.000323992	0.991064	0.884364
1424932_at	Egfr	epidermal growth factor receptor	3350.93	1335.64	0.398588	0.000773103	0.0673399	0.141091
1427981_a_at	Csad	cysteine sulfinic acid decarboxylase	1372.45	533.23	0.388524	1.12471e-06	0.716094	0.112564
1452445_at	Slc41a2	solute carrier family 41, member 2	579.65	208.4	0.359527	2.07019e-05	0.115489	0.201493
1437094_x_at	Dnaic1	dynein, axonemal, intermediate chain 1	146.48	46.37	0.316562	3.05599e-05	0.518251	0.225093
1437093_at	Dnaic1	dynein, axonemal, intermediate chain 1	123.28	37.95	0.307836	2.66795e-05	0.388729	0.06215
1460212_at	Gnat1	guanine nucleotide binding protein, alpha transducing 1	95.79	27.22	0.284163	1.61053e-08	0.391123	0.207209
1451204_at	Scara5	scavenger receptor class A, member 5 (putative)	591.38	157.5	0.266326	0.000632515	0.820265	0.121996
1416021_a_at	NA	NA	9958.2	2468.15	0.247851	1.71815e-08	0.326075	0.760645
1416022_at	Fabp5	fatty acid binding protein 5, epidermal	3721.55	687.98	0.184864	2.06426e-06	0.863567	0.358362
1417065_at	Egr1	early growth response 1	1265.23	173.76	0.137335	0.000267861	0.97534	0.0267254
