# Supplementary material for: Phenobarbital Mediates an Epigenetic Switch at the Constitutive Androstane Receptor (CAR) Target Gene Cyp2b10 in the Liver of B6C3F1 Mice
Source: PLoS One. 2011 Mar 24;6(3):e18216. doi: 10.1371/journal.pone.0018216 (PMC3063791; doi:10.1371/journal.pone.0018216)
Supplement: Table S3 — Ingenuity pathway analyses, listing the genes included in individual functional IPA categories (Figure S1B). (XLSX) [file pone.0018216.s007.xlsx]

## Sheet: TableS3. Liver GEP IPA analysis
Category - IPA annotation	p-Value	Molecules
Diseases and Disorders
Cancer	5.63e-06	SULT1C2, F2R, INSIG1, CCND1, ORM1, POR, PLCE1, CYP3A7, ENTPD5, HDAC11, COMT, SULT1E1, SLCO1B3, AHR, AIM1 (includes EG:202), MCL1, GCH1, CYP2C8, COL4A1, NDRG1, LECT2, CYP2D6, STAT3, PAPSS2, RDH16, ABCC2, ST5, COLEC12, CCL4, AKR1D1, CXCR7, BTG2, TFRC, FAM171A1, ABCC4, PVRL2, EPHX1, SERPINA6, SERPINB1, HTATIP2, FN1, GADD45B, DDIT3, GSTM5, SCARA5, GDF15, NSL1, CES1 (includes EG:1066), PROM1, ROBO1, P…
Hepatic System Disease	3.07e-05	HTATIP2, INSIG1, GNA14, CES1 (includes EG:1066), CCND1, POR, GSTT1, CYP1A2, ADK, SULT1E1, SLCO1B3, AHR, EGFR, GSTM1, NDRG1, LECT2, IFNGR2, SLCO1A2, UGT2B10, STAT3, RDH16, ABCC2, LDLR, AKR1D1, UGT2B15, ABCC3, ABCC4, CPE
Genetic Disorder	0.000301	SERPINB1, SERPINA6, HTATIP2, FN1, GADD45B, INSIG1, GDF15, PROM1, ROBO1, CCND1, SC5DL, ORM1, POR, GSTT1, UGDH, CYP3A7, GMNN, HDAC11, ENTPD5, RARB, HPGD, UGT2B17, SMPD3, MCL1, AIM1 (includes EG:202), EGFR, GPR98, GSTM1, CYP2C8, FHIT, PPARD, NQO1, UGT2B10, STAT3, RDH16, ABCC2, AKR1D1, CYP3A4, UGT2B15, TFRC, ABCC3, CYP2A6, ABCC4, EPHX1
Molecular and Cellular Functions
Lipid Metabolism	6.51e-15	F2R, INSIG1, SC5DL, POR, SGPL1, SLC13A3, LRAT, CYP1A2, PLCE1, GNAT1, CYP3A7, COMT, PCTP, SULT1E1, AHR, SLCO1B3, CYP2C8, CES6, SLCO1A2, CYP2D6, STAT3, GBA2, RDH16, ABCC2, CCL4, AKR1D1, CHKA, CYP2G1P, AKR1C14, CYP2B6, AKR1B1, CPE, EPHX1, SERPINA6, CYP4F2, SLC22A7, CES1 (includes EG:1066), IL17RA, PRDX6, HPGD, HEXB, UGT2B17, SMPD3, EGFR, PLA2G16, PPARD, NQO1, UGT2B10, LDLR, FABP5, CYP2C18, CYP3A4, U…
Small Molecule Biochemistry	6.51e-15	SULT1C2, F2R, INSIG1, SC5DL, POR, SGPL1, SLC13A3, LRAT, CYP1A2, PLCE1, GNAT1, CYP3A7, COMT, DDAH1, PCTP, SULT1E1, AHR, SLCO1B3, GCH1, CYP2C8, CES6, SLCO1A2, CYP2D6, STAT3, GBA2, RDH16, HS3ST3B1, ABCC2, CCL4, AKR1D1, CHKA, CYP2G1P, AKR1C14, CYP2B6, AKR1B1, CPE, ABCC4, EPHX1, SERPINA6, CYP4F2, SLC22A7, IL17RA, CES1 (includes EG:1066), PRDX6, OGT, UGDH, ARPP19, ADK, HPGD, HEXB, UGT2B17, SMPD3, EGFR,…
Drug Metabolism	2.57e-11	SULT1C2, DDIT3, GSTA5, CYP2D12, SLC22A7, POR, GSTT1, CYP1A2, CYP3A7, COMT, GSTM4, UGT2B17, SULT1E1, CYP2C29, SLCO1B3, CYP2C8, SLCO1A2, SLC13A2, CYP2D6, GSTT3, RDH16, ABCC2, LDLR, CYP3A4, CYP2C18, UGT2B15, TFRC, AOX1, CYP2G1P, CYP2B6, CYP2C19, ABCC3, CYP2A6, ABCC4
Cell Death	3.13e-05	HTATIP2, GADD45B, FN1, DDIT3, HSPA1A, GDF15, BOK, CCND1, PRDX6, POR, OGT, SGPL1, NFIL3, GNAT1, TRIM27, ADK, RARB, AHR, EGFR, MCL1, GSTM1, FHIT, NDRG1, PPARD, EGR1, NQO1, STAT3, LDLR, CCL4, CYP3A4, CXCR7, CHKA, TFRC, ABCC3, ATR (includes EG:545), TNFRSF19, ABCC4
Cell Cycle	0.000451	FHIT, GADD45B, FN1, DDIT3, EGR1, GDF15, TIPIN, STAT3, CCND1, KLF9, GMNN, RARB, BTG2, CHKA, HPGD, TFRC, ZBTB16, ATR (includes EG:545), AHR, EGFR
Cellular Growth and Proliferation	0.000568	FN1, GADD45B, DDIT3, F2R, HSPA1A, GDF15, CCND1, EEF1D, POR, SGPL1, PLCE1, GMNN, ENTPD5, RARB, HPGD, UGT2B17, ZBTB16, AHR, MCL1, EGFR, GSTM1, FHIT, NDRG1, PPARD, EGR1, STAT3, ABCC2, CCL4, FABP5, CXCR7, BTG2, CHKA, UGT2B15, TFRC, WISP1, CYP2B6, AKR1B1, ATR (includes EG:545)
DNA Replication, Recombination, and Repair	0.000983	SETD8, FN1, HSPA1A, GMNN, NQO1, TIPIN, ATR (includes EG:545), CCND1, AHR
Physiological System Development and Function
Endocrine System Development and Function	1.01e-10	SERPINA6, CYP2C8, POR, CYP1A2, AKR1D1, CYP3A4, CYP3A7, COMT, UGT2B15, UGT2B17, SULT1E1, CYP2G1P, CYP2B6, CYP2C19, AKR1C14, CPE
Ingenuity Canonical Pathways
Metabolism of Xenobiotics by Cytochrome P450	2.76e-28	GSTM5, CYP2B9, GSTA5, CYP2D12, GSTT1, CYP1A2, GSTA4, GSTM6, GSTM3 (includes EG:14864), CYP3A7, GSTM4, UGT2B17, GSTT2, CYP2C29, GSTA3, GSTM1, CYP2C8, CYP2D6, UGT2B10, GSTT3, CYP3A4, CYP2C18, UGT2B15, CYP2B6, CYP2G1P, CYP2C19, CYP2A6, EPHX1
Xenobiotic Metabolism Signaling	8.21e-20	SULT1C2, CES2 (includes EG:234671), GSTM5, GSTA5, CES1 (includes EG:1066), FMO5, GSTT1, CYP1A2, GSTA4, GSTM3 (includes EG:14864), CYP3A7, GSTM4, UGT2B17, GSTT2, FMO1, SULT1E1, AHR, GSTA3, GSTM1, CYP2C8, CES6, NQO1, UGT2B10, SULT1D1, HS3ST3B1, ABCC2, CES8, CYP3A4, UGT2B15, CYP2C19, CYP2B6, ABCC3
LPS/IL-1 Mediated Inhibition of RXR Function	2.11e-19	SULT1C2, GSTM5, GSTA5, FMO5, GSTT1, GSTA4, GSTM3 (includes EG:14864), CYP3A7, GSTM4, SULT1E1, FMO1, GSTT2, SLCO1B3, GSTA3, GSTM1, CYP2C8, SLCO1A2, SULT1D1, PAPSS2, HS3ST3B1, ABCC2, CYP3A4, FABP5, CYP2C19, CYP2B6, ABCC3, ABCC4, CYP2A6
Linoleic Acid Metabolism	3.35e-12	CYP2C8, CYP2B9, PLA2G12A, CYP2D6, CYP2D12, PRDX6, CYP1A2, CYP2C18, CYP3A4, CYP3A7, CYP2G1P, CYP2C19, CYP2B6, CYP2C29, CYP2A6
Arachidonic Acid Metabolism	3.77e-11	CYP4F2, CYP2C8, CYP2B9, PLA2G12A, CYP2D6, CYP2D12, PRDX6, GSTT1, CYP1A2, CYP3A4, CYP2C18, CYP3A7, CYP2B6, CYP2C19, CYP2G1P, CYP2C29, CYP2A6
Glutathione Metabolism	1.99e-10	GSTA3, GSTM1, GSTT1, GSTM6, GSTM5, GSTA4, GSTM3 (includes EG:14864), GSTA5, GSTM4, GSTT2, GSTT3, PRDX6
PXR/RXR Activation	3.76e-10	GSTM1, ABCC2, CYP2C8, CYP1A2, CYP3A4, CYP3A7, CYP2C19, CYP2B6, ABCC3, CYP2A6, PAPSS2, SLCO1B3
