# Supplementary material for: Phenobarbital Mediates an Epigenetic Switch at the Constitutive Androstane Receptor (CAR) Target Gene Cyp2b10 in the Liver of B6C3F1 Mice
Source: PLoS One. 2011 Mar 24;6(3):e18216. doi: 10.1371/journal.pone.0018216 (PMC3063791; doi:10.1371/journal.pone.0018216)
Supplement: Table S4 — Filtered kidney Affymetrix data, as in Table S2. (XLSX) [file pone.0018216.s008.xlsx]

## Sheet: Table S4. Kidney GEP filtered
probeset	symbol	name	group_mean_Control	group_mean_treated	group_fc	p_fc	control_norm_p	treated_norm_p
1438211_s_at	Dbp	D site albumin promoter binding protein	427.61	1014.05	2.37144	0.000469268	0.718345	0.344563
1418174_at	Dbp	D site albumin promoter binding protein	191.12	434.38	2.27281	0.000623743	0.538088	0.574843
1451681_at	BC089597	cDNA sequence BC089597	403.86	898.81	2.22555	5.19425e-09	0.396249	0.45666
1455490_at	null	null	959.39	1845.09	1.92319	9.56333e-07	0.856254	0.566778
1450060_at	Pigr	polymeric immunoglobulin receptor	561.26	1049.11	1.86921	3.20822e-08	0.95779	0.870415
1421087_at	Per3	period homolog 3 (Drosophila)	60.6	112.39	1.85462	1.28188e-05	0.442359	0.649285
1436291_a_at	Dpys	dihydropyrimidinase	56.65	99.07	1.74881	6.24604e-05	0.739157	0.533319
1419349_a_at	Cyp2d9	cytochrome P450, family 2, subfamily d, polypeptide 9	787.52	1376.71	1.74816	2.03786e-06	0.418408	0.643666
1441445_at	Per3	period homolog 3 (Drosophila)	65.26	113.37	1.73721	8.70273e-05	0.138737	0.277003
1445940_at	D4Ertd298e	DNA segment, Chr 4, ERATO Doi 298, expressed	129.47	218.59	1.68834	0.000102917	0.613898	0.940113
1443075_at	null	Transcribed locus	100.18	165.95	1.65652	2.93555e-06	0.916437	0.135149
1440624_at	null	null	73.77	120.69	1.63603	0.000588364	0.262586	0.701938
1458836_at	Calb1	calbindin-28K	52.14	84.7	1.62447	5.4227e-05	0.603268	0.913769
1421041_s_at	Gsta1	glutathione S-transferase, alpha 1 (Ya)	629.38	1020.69	1.62174	0.000934071	0.482038	0.0866208
1441498_at	null	null	137.01	222.01	1.62039	0.000641511	0.627657	0.389744
1435991_at	Nr3c2	nuclear receptor subfamily 3, group C, member 2	44.94	72.7	1.61771	0.000835301	0.632377	0.438307
1437902_s_at	Rarres2	retinoic acid receptor responder (tazarotene induced) 2	164.78	259.05	1.5721	8.38759e-05	0.739602	0.0526875
1424853_s_at	Cyp4a10	cytochrome P450, family 4, subfamily a, polypeptide 10	3277.53	5107.47	1.55833	1.34125e-05	0.959948	0.9135
1421040_a_at	Gsta2	glutathione S-transferase, alpha 2 (Yc2)	2103.98	3259.5	1.54921	0.000211321	0.811114	0.627112
1428538_s_at	Rarres2	retinoic acid receptor responder (tazarotene induced) 2	194.59	301.07	1.5472	0.000295214	0.406655	0.00711123
1424943_at	Cyp4a31	cytochrome P450, family 4, subfamily a, polypeptide 31	419.85	647.59	1.54243	1.27512e-05	0.32637	0.483992
1423980_at	Slc25a29	solute carrier family 25 (mitochondrial carrier, palmitoylcarnitine transporter), member 29	48.63	74.17	1.52519	0.000506163	0.0985572	0.230139
1444622_at	null	Transcribed locus	107.65	162.59	1.51036	0.000144485	0.776069	0.894613
1452009_at	1810054D07Rik	RIKEN cDNA 1810054D07 gene	77.45	51.64	0.666753	8.88391e-06	0.469148	0.185969
1447839_x_at	Adm	adrenomedullin	107.02	70.78	0.661372	0.000768574	0.879125	0.868279
1426712_at	Slc6a15	solute carrier family 6 (neurotransmitter transporter), member 15	750.26	494.76	0.659451	2.74711e-05	0.0233552	0.349928
1449038_at	Hsd11b1	hydroxysteroid 11-beta dehydrogenase 1	3104.54	1997.09	0.64328	5.1693e-05	0.283646	0.239053
1448231_at	Fkbp5	FK506 binding protein 5	295.9	186.44	0.630078	0.000356758	0.458151	0.896649
1427284_a_at	Ttpa	tocopherol (alpha) transfer protein	349.44	219.81	0.629035	0.000340551	0.990672	0.161916
1427056_at	Adamts15	a disintegrin-like and metallopeptidase (reprolysin type) with thrombospondin type 1 motif, 15	170.54	107.1	0.628005	1.96462e-06	0.601422	0.640299
1449844_at	Slco1a1	solute carrier organic anion transporter family, member 1a1	1998.12	1244.41	0.62279	0.000318055	0.953916	0.275019
1452405_x_at	A130082M07Rik	T-cell receptor alpha chain	187.88	116.06	0.617735	2.42916e-06	0.0100858	0.928445
1426113_x_at	A130082M07Rik	T-cell receptor alpha chain	204.22	124.57	0.609979	7.94302e-07	0.771631	0.576475
1450977_s_at	Ndrg1	N-myc downstream regulated gene 1	3134.16	1907.61	0.608651	3.10913e-05	0.924509	0.951314
1437056_x_at	Crispld2	cysteine-rich secretory protein LCCL domain containing 2	482.04	289.45	0.600469	5.39337e-05	0.770126	0.352768
1434277_a_at	Ypel2	yippee-like 2 (Drosophila)	478.94	283.15	0.591201	0.000556344	0.49997	0.735703
1416309_at	Nusap1	nucleolar and spindle associated protein 1	52.06	30.15	0.579139	2.93333e-06	0.129745	0.466636
1431920_a_at	2010004A03Rik	RIKEN cDNA 2010004A03 gene	148.1	84.74	0.572181	4.58825e-05	0.969711	0.229622
1417995_at	Ptpn22	protein tyrosine phosphatase, non-receptor type 22 (lymphoid)	113.33	63.19	0.557575	0.000316374	0.663381	0.268597
1426168_a_at	A130082M07Rik	T-cell receptor alpha chain	95.74	52.43	0.547629	8.82532e-05	0.0491349	0.39984
1431214_at	LOC433762	hypothetical gene LOC433762	1321.17	715.68	0.541702	0.000205895	0.11042	0.122809
1448124_at	Gusb	glucuronidase, beta	1099.12	583.24	0.530643	0.000771269	0.920223	0.446191
1421037_at	Npas2	neuronal PAS domain protein 2	56.48	29.87	0.52886	0.000600842	0.233114	0.156794
1455577_at	Ccl28	chemokine (C-C motif) ligand 28	1040.55	531.86	0.511134	0.000110207	0.772074	0.781218
1430332_a_at	Gusb	glucuronidase, beta	263.32	126.26	0.479493	0.000438378	0.344991	0.16961
1438306_at	Rnf180	ring finger protein 180	194.31	92.84	0.477793	0.000109144	0.960691	0.0781586
1439797_at	Ppard	peroxisome proliferator activator receptor delta	189.36	85.49	0.451468	0.000135702	0.395016	0.983441
1450218_at	Ccl28	chemokine (C-C motif) ligand 28	514.13	190.31	0.370159	4.53238e-05	0.648945	0.0185359
1442026_at	null	Transcribed locus, strongly similar to NP_001028496.1 zinc finger and BTB domain containing 16 [Mus musculus]	77.12	27.81	0.360607	0.000441129	0.606056	0.979836
1450217_at	Ccl28	chemokine (C-C motif) ligand 28	396.1	142.01	0.358521	4.21063e-06	0.772629	0.0596374
1439163_at	Zbtb16	zinc finger and BTB domain containing 16	183.89	65.57	0.356572	0.000312176	0.471344	0.232534
1422960_at	Srd5a2	steroid 5 alpha-reductase 2	185.7	64.99	0.349973	5.49019e-06	0.688447	0.0146684
1442025_a_at	null	Transcribed locus, strongly similar to NP_001028496.1 zinc finger and BTB domain containing 16 [Mus musculus]	79.57	21.82	0.274224	0.000262012	0.921316	0.415125
