# Supplementary material for: Phenobarbital Mediates an Epigenetic Switch at the Constitutive Androstane Receptor (CAR) Target Gene Cyp2b10 in the Liver of B6C3F1 Mice
Source: PLoS One. 2011 Mar 24;6(3):e18216. doi: 10.1371/journal.pone.0018216 (PMC3063791; doi:10.1371/journal.pone.0018216)
Supplement: Table S5 — Genomic coordinates of each of the 23,428 probe sets in the mouse MM8 genome, mean signal (log2(IP/total) over replicates, fold change between control and treated means and the p-value for the fold change (t-test) for liver and kidney respectively, also given is the gene symbol or Ensembl gene Id (for those entries without an EntrezGene entry) and the CpG class The table can be filtered by p-value (≤0.01) and fold change (≥0.2 or ≤−0.2) to extract our 28 probe sets for liver. (XLSX) [file pone.0018216.s009.xlsx]

## Sheet: TableS5. Liver DNAme filtered
probe	mean_liver_control	mean_liver_treated	fc_liver	p_liver	mean_kidney_control	mean_kidney_treated	fc_kidney	p_kidney	gene	CpG_class
chr10:100018403-100020203	-0.21383	-0.16523	-0.304816	1.16898e-08	-0.169653	-0.193998	-0.0243451	0.339131	4930430F08Rik	strong CpG island
chr10:10119529-10121329	0.123388	0.246536	-0.355149	1.08321e-07	0.332695	0.262642	-0.0700534	0.149705	9130014G24Rik;9130014G24Rik	CpG poor
chr10:101802824-101804624	0.0550224	0.0852486	0.186367	5.35572e-06	0.016419	0.0435678	0.0271488	0.227365	Mgat4c	weak CpG island
chr10:101919606-101921406	-0.318912	-0.280503	0.174595	7.7102e-06	-0.282436	-0.221245	0.0611915	0.0743005	Nts	CpG poor
chr10:101940609-101942409	-0.0735548	-0.0175506	0.109669	1.75144e-05	-0.162753	-0.163411	-0.000658761	0.986925	Rassf9	CpG poor
chr10:102457751-102459765	-0.318184	-0.313389	-0.13207	2.25656e-05	-0.306762	-0.383297	-0.0765345	0.0281994	Alx1	strong CpG island
chr10:10247846-10249697	0.0450414	0.100517	0.162775	2.5778e-05	0.0424835	0.0217495	-0.020734	0.487471	Rab32	strong CpG island
chr10:102665494-102667294	-0.168273	-0.0881676	0.213071	2.72123e-05	-0.168961	-0.151678	0.0172825	0.682582	ENSMUSG00000019892	weak CpG island
chr10:102796230-102798030	-0.15873	-0.129116	0.120845	3.29524e-05	-0.336191	-0.386651	-0.0504605	0.130155	Slc6a15	weak CpG island
chr10:10379127-10379828	-0.0257063	0.0346392	0.0663289	3.55347e-05	-0.115021	-0.159028	-0.0440063	0.104547		weak CpG island
chr10:104977550-104979889	-0.344456	-0.303739	0.10016	7.0533e-05	-0.319202	-0.326716	-0.00751441	0.793716	Tmtc2	strong CpG island
chr10:105203756-105204456	0.630577	0.720007	0.118575	7.16343e-05	0.494674	0.0850065	-0.409668	0.0136268		strong CpG island
chr10:105244288-105246764	-0.0407076	-0.0136602	0.0985155	7.88941e-05	-0.0524137	-0.0388094	0.0136044	0.632175	BC067068;Ccdc59	strong CpG island
chr10:105873148-105874948	-0.31519	-0.347035	0.129879	9.77101e-05	-0.531572	-0.461514	0.0700584	0.0419114	Ppfia2	weak CpG island
chr10:106527278-106529078	-0.426648	-0.383927	0.0845093	0.000106648	-0.513171	-0.384669	0.128503	0.000493435	Acss3	weak CpG island
chr10:106674640-106676717	-0.042379	-0.0344179	-0.185505	0.000110128	0.0665372	0.0165712	-0.049966	0.061339	Lin7a;Lin7a	weak CpG island
chr10:106889744-106891544	0.533545	0.535078	0.12835	0.000115689	0.225841	0.15931	-0.0665315	0.127307	Myf5	weak CpG island
chr10:106898339-106900139	0.273427	0.298904	0.0981514	0.000122915	-0.0837631	-0.0804611	0.003302	0.938842	Myf6	weak CpG island
chr10:107565209-107567009	-0.168834	-0.223057	0.138614	0.000126188	-0.0916549	-0.132894	-0.0412395	0.341625	Ppp1r12a	strong CpG island
chr10:10772046-10773846	-0.588264	-0.560838	0.109105	0.000135976	-0.645728	-0.601023	0.0447049	0.178302	Grm1;Grm1	weak CpG island
chr10:107734998-107737418	0.0149886	0.0143579	0.126622	0.000138921	0.116895	0.105538	-0.0113572	0.567321	Pawr	strong CpG island
chr10:108103702-108105502	0.203702	0.260248	0.118063	0.000142418	0.240235	0.245929	0.00569374	0.871191	EG368203	weak CpG island
chr10:10838413-10840213	-0.207727	-0.161842	0.187557	0.000143231	-0.13115	-0.15843	-0.0272799	0.254007	Shprh;Shprh	strong CpG island
chr10:108414229-108416029	-0.142091	-0.139736	-0.139352	0.000156812	-0.0303011	-0.0400315	-0.00973042	0.649769	Syt1	weak CpG island
chr10:10970263-10972292	-0.174527	-0.181811	0.128312	0.000168276	-0.0689939	-0.0408759	0.028118	0.307182	Fbxo30	strong CpG island
chr10:109859589-109860289	0.0998419	0.0535056	0.102911	0.000177161	0.239013	0.215761	-0.0232519	0.513623		strong CpG island
chr10:110148274-110150074	0.135258	0.152682	0.0950348	0.000187763	0.188839	0.264225	0.0753855	0.0421144	E2f7	strong CpG island
chr10:11032293-11034094	0.0516736	0.0449361	-0.0991581	0.000191767	0.0876651	0.0593795	-0.0282855	0.280762	Epm2a	strong CpG island
chr10:110322988-110324788	-0.289059	-0.264078	-0.161499	0.000191812	-0.0582729	-0.0746136	-0.0163407	0.654388	Csrp2	strong CpG island
chr10:110413565-110415418	-0.288514	-0.350108	0.208911	0.000199024	-0.204274	-0.201814	0.00246028	0.925376	Zdhhc17	strong CpG island
chr10:110567611-110569786	-0.246847	-0.211333	0.11471	0.000208297	-0.101723	-0.0470267	0.0546961	0.0486644	Osbpl8;Osbpl8	strong CpG island
chr10:110702397-110703097	-0.260321	-0.186051	0.133178	0.000208692	-0.0960539	-0.193976	-0.0979217	0.00753554	ENSMUSG00000035759	strong CpG island
chr10:110877078-110877936	0.204351	0.212897	0.112122	0.000211266	0.288888	0.290122	0.00123352	0.974028	ENSMUSG00000058799	strong CpG island
chr10:110883426-110885226	0.376926	0.409254	0.112973	0.0002241	0.0207348	0.11315	0.0924156	0.00524806	Nap1l1	CpG poor
chr10:110909095-110911007	-0.253555	-0.181008	0.113823	0.00022876	-0.0304496	-0.0152599	0.0151897	0.56348	Phlda1	strong CpG island
chr10:111375593-111377409	-0.302261	-0.249596	-0.0829777	0.000230392	-0.251187	-0.197703	0.0534842	0.269283	Krr1	strong CpG island
chr10:111400805-111402605	-0.135802	-0.0174444	0.154302	0.000232175	-0.0528235	-0.0608151	-0.00799161	0.80067	Glipr1	CpG poor
chr10:111486163-111487963	0.167695	0.199996	-0.136739	0.000234766	0.172968	0.11257	-0.0603975	0.0363952	Glipr1l2	weak CpG island
chr10:111566430-111568230	-0.408691	-0.423034	0.137896	0.000246664	-0.436803	-0.349148	0.0876549	0.0817096	Caps2	CpG poor
chr10:111673932-111675732	-0.43457	-0.508006	0.146546	0.000247968	-0.329592	-0.275953	0.053639	0.231042	Kcnc2	weak CpG island
chr10:111675802-111676503	-0.227248	-0.270482	0.112575	0.0002592	-0.109042	-0.281158	-0.172116	0.00438173		strong CpG island
chr10:112332636-112334436	-0.0804284	-0.106682	0.11412	0.000264329	-0.0928553	-0.143066	-0.0502111	0.0217662	4921506J03Rik	strong CpG island
chr10:114204549-114206774	-0.0801342	-0.0703226	0.197477	0.000275685	-0.0880385	-0.0724335	0.015605	0.503298	Trhde	strong CpG island
chr10:114588632-114590432	0.0284977	0.0526753	0.119435	0.000280836	-0.236191	-0.144318	0.0918724	0.0401194	Tph2	weak CpG island
chr10:114655075-114656875	-0.220535	-0.17011	0.116297	0.000281127	-0.169856	-0.289558	-0.119702	0.01045	Tbc1d15	strong CpG island
chr10:114719190-114721001	0.0655208	0.0665389	-0.0937592	0.000295827	0.00279078	-0.0296257	-0.0324165	0.330315	Rab21	strong CpG island
chr10:114765855-114767655	-0.525676	-0.531086	0.155475	0.000298349	-0.481488	-0.407515	0.0739735	0.0753303	Tmem19	strong CpG island
chr10:114787768-114790071	-0.279732	-0.283003	0.130082	0.000314707	-0.131716	-0.153331	-0.0216152	0.406478	Thap2;Ccdc131	strong CpG island
chr10:114991390-114993190	-0.0714846	-0.0646785	0.113358	0.00032774	-0.0371166	0.0300659	0.0671825	0.00529376	Lgr5	weak CpG island
chr10:115220093-115221893	0.1904	0.158228	0.180079	0.000331855	-0.0997619	-0.0532237	0.0465382	0.246404	Tspan8	weak CpG island
chr10:115421208-115423008	0.106387	0.114266	0.156705	0.000339293	-0.0656077	-0.038541	0.0270667	0.250211	Ptprr	weak CpG island
chr10:115517489-115519289	0.460993	0.547404	0.0680621	0.000346109	0.552475	0.525669	-0.0268058	0.393726	ENSMUSG00000074734	strong CpG island
chr10:115704314-115706114	0.0709942	0.0832088	0.0893252	0.000349977	0.249659	0.240766	-0.00889315	0.831144	Ptprb	weak CpG island
chr10:115822008-115822709	0.356729	0.334143	0.10867	0.000360629	0.517778	0.457469	-0.0603088	0.194069	ENSMUSG00000020164	weak CpG island
chr10:115877103-115878933	0.0800809	0.0578266	0.150633	0.000366294	0.0993867	0.0989777	-0.000408913	0.986683	Kcnmb4	strong CpG island
chr10:115984090-115986921	-0.0858655	-0.0940931	0.186639	0.00037581	0.0101697	0.0175201	0.00735043	0.772667	Cnot2;Cnot2;Cnot2;Cnot2	strong CpG island
chr10:116300489-116302289	0.696958	0.872389	-0.139126	0.00038234	0.728522	0.599045	-0.129476	0.0486106	Gm239	weak CpG island
chr10:116353848-116355790	-0.120187	-0.19475	0.107272	0.000387217	0.00415024	0.0104454	0.00629515	0.807873	Rab3ip	strong CpG island
chr10:116369175-116370975	0.148001	0.146685	0.170985	0.000412769	0.0114319	0.0503439	0.038912	0.241502	ENSMUSG00000031294	CpG poor
chr10:116389123-116390923	0.298236	0.3721	0.136394	0.00042314	0.343242	0.441128	0.0978857	0.0603999	Best3	weak CpG island
chr10:116448150-116449950	0.35292	0.33636	0.0851643	0.000440602	0.306155	0.314254	0.00809886	0.805738	Lrrc10	weak CpG island
chr10:116467355-116469175	-0.0384829	-0.0579556	0.151045	0.000456527	0.0354817	-0.0273058	-0.0627875	0.0314539	Cct2	strong CpG island
chr10:116477749-116478449	0.699437	0.774024	-0.0812073	0.000472137	0.839386	0.677	-0.162387	0.0201907		weak CpG island
chr10:116551938-116553884	-0.566965	-0.600378	0.0955602	0.000476591	-0.440388	-0.423634	0.016754	0.602849	Frs2	strong CpG island
chr10:116628063-116629883	0.0735161	0.127395	0.172131	0.000487293	0.163707	0.111755	-0.0519528	0.0612685	Yeats4	strong CpG island
chr10:116642216-116644016	0.416133	0.461228	0.334144	0.000500293	0.466573	0.350973	-0.1156	0.0149127	9530003J23Rik	weak CpG island
chr10:116685874-116687674	-0.20716	-0.154788	0.211485	0.000506207	-0.216151	-0.208694	0.00745694	0.866094	Lyz2	CpG poor
chr10:116696478-116698278	0.448645	0.564325	-0.0814635	0.000516871	0.425442	0.392445	-0.0329973	0.551593	Lyz1	weak CpG island
chr10:116779930-116782359	-0.156227	-0.193104	-0.13045	0.000523611	-0.144685	-0.141816	0.00286894	0.919457	Cpsf6	strong CpG island
chr10:117032208-117032982	0.0914507	0.0492774	0.130309	0.000523893	0.185952	0.178311	-0.0076408	0.815343	ENSMUSG00000020183	strong CpG island
chr10:117070632-117071333	0.540935	0.519763	0.129893	0.000534695	0.555931	0.521904	-0.034027	0.453347		weak CpG island
chr10:117112867-117115009	-0.00585585	-0.0673456	0.127887	0.000535376	0.043052	-0.0248756	-0.0679276	0.0313892	Mdm2	strong CpG island
chr10:117148851-117150651	0.500744	0.562928	-0.0905622	0.000535783	0.570409	0.503709	-0.0667	0.164027	Slc35e3	strong CpG island
chr10:117195198-117196998	-0.064611	-0.00453112	0.133763	0.000538761	-0.0326321	0.0214922	0.0541243	0.109554	Nup107	strong CpG island
chr10:117248467-117250267	0.206601	0.249566	0.190602	0.000548597	0.324836	0.29457	-0.030266	0.21335	Rap1b	strong CpG island
chr10:117543524-117545416	0.0945041	0.101274	0.151754	0.00055533	-0.0094747	-0.0103477	-0.000873028	0.965214	Mdm1;Mdm1	strong CpG island
chr10:117606634-117608434	0.483512	0.527712	0.117037	0.000575852	0.460675	0.400614	-0.0600612	0.248683	Il22	weak CpG island
chr10:117697531-117699331	0.495645	0.552309	0.153458	0.000577499	0.46419	0.369933	-0.0942571	0.038294	Iltifb	weak CpG island
chr10:117842739-117844539	0.245509	0.281777	0.106673	0.000583268	0.200206	0.290994	0.0907883	0.00432488	Ifng	weak CpG island
chr10:118270975-118273196	0.0135986	0.00130143	0.128535	0.000585894	0.118128	0.171451	0.0533232	0.0190161	Dyrk2	strong CpG island
chr10:118642258-118643453	0.12564	0.0348645	0.102237	0.000593008	0.238605	0.27493	0.0363241	0.390211	ENSMUSG00000020114	strong CpG island
chr10:118856073-118857873	-0.0190266	-0.0660493	0.12193	0.000598626	0.0735712	0.0986415	0.0250703	0.435508	Grip1	strong CpG island
chr10:119221271-119223071	0.218391	0.237974	0.13313	0.000600823	0.0325061	0.0487739	0.0162678	0.670524	Grip1;Grip1	weak CpG island
chr10:119492456-119493156	0.735874	0.615709	0.117728	0.000602136	0.633576	0.544514	-0.0890626	0.351848		weak CpG island
chr10:119508297-119508998	0.496359	0.561342	-0.128051	0.000614668	0.756943	0.518073	-0.23887	6.44886e-05		strong CpG island
chr10:119515450-119517250	-0.0662247	-0.0913925	-0.108073	0.000618607	-0.135968	-0.0717863	0.0641812	0.135943	Helb	strong CpG island
chr10:119604097-119605897	-0.191801	-0.212041	-0.0951901	0.000621233	-0.167266	-0.184966	-0.0177008	0.532568	Irak3	strong CpG island
chr10:119610585-119612385	-0.0219816	0.0311252	0.104778	0.00062202	0.06785	0.141168	0.0733181	0.188024	Tmbim4	strong CpG island
chr10:119628819-119630696	0.0508778	0.0238193	-0.108146	0.000641117	-0.217116	-0.227331	-0.0102149	0.746921	1190005P17Rik	strong CpG island
chr10:119765930-119767730	0.289993	0.26563	-0.153974	0.000651672	0.123935	0.131908	0.00797223	0.883003	ENSMUSG00000034764	weak CpG island
chr10:119817484-119818185	0.84757	0.86542	-0.14951	0.000655769	0.852296	0.726522	-0.125773	0.0830692		strong CpG island
chr10:119877979-119881328	0.00183371	0.016945	-0.129419	0.000668764	0.0405157	0.0862896	0.0457739	0.00992969	Hmga2	strong CpG island
chr10:119955499-119956248	-0.026375	-0.0539508	0.0927313	0.00067459	0.049206	0.102607	0.0534008	0.184546		strong CpG island
chr10:120301412-120303212	0.111409	0.0638139	-0.168006	0.000679598	0.156033	0.180557	0.0245242	0.263084	Msrb3	strong CpG island
chr10:120380924-120382818	0.0573318	0.0467298	0.1179	0.00068077	0.185168	0.187805	0.00263653	0.908078	Lemd3	strong CpG island
chr10:120435989-120437789	-0.132249	-0.139757	0.13827	0.000684863	-0.040632	-0.0752632	-0.0346312	0.19718	Wif1	strong CpG island
chr10:120713291-120714084	0.0252367	0.000476438	0.133029	0.000696248	0.096896	0.127023	0.0301266	0.434843	ENSMUSG00000052302	strong CpG island
chr10:120753981-120754682	0.14008	0.0765152	0.104944	0.000707801	0.171354	0.211529	0.0401753	0.0931401		strong CpG island
chr10:120766849-120768717	0.216673	0.23247	0.127147	0.000709794	0.151082	0.13699	-0.0140917	0.522644	Gns	strong CpG island
chr10:120878563-120880610	0.101035	0.105489	0.0871414	0.000713696	0.155447	0.172921	0.0174743	0.408678	Rassf3	strong CpG island
chr10:120989086-120991107	-0.0666248	-0.0631216	-0.103632	0.000720809	-0.105745	-0.163647	-0.057902	0.154275	Tbk1	strong CpG island
chr10:121008835-121009535	0.587695	0.708531	0.119926	0.000732752	0.609019	0.584149	-0.0248707	0.653411		weak CpG island
chr10:67672162-67672862	-0.688996	-1.05813	0.213921	0.000759893	-1.22261	-1.19282	0.0297962	0.750428		strong CpG island
chr10:121028975-121029767	0.0509178	0.0899873	-0.100552	0.000773992	0.179169	0.144171	-0.0349978	0.236699	Xpot	strong CpG island
chr10:121044546-121045247	0.0629108	0.0763315	0.094633	0.000783952	0.114751	0.0531229	-0.061628	0.109871	D930020B18Rik	strong CpG island
chr10:121141696-121143496	0.215162	0.248722	0.0851131	0.000784361	0.211573	0.146524	-0.0650491	0.00627713	BC048403	strong CpG island
chr10:121450346-121451047	0.197414	0.141204	-0.13083	0.000785815	0.193267	0.26278	0.0695126	0.0892679		strong CpG island
chr10:121499633-121501462	0.114878	0.184478	0.191192	0.000793506	0.1128	0.239874	0.127074	0.00979787	Tmem5	strong CpG island
chr10:121850258-121852381	-0.111764	-0.0950453	0.125461	0.000800219	0.0190221	-0.0210127	-0.0400348	0.0886014	Avpr1a	strong CpG island
chr10:122080778-122082578	0.330393	0.281682	-0.127695	0.000808349	0.0575941	0.0534546	-0.00413953	0.832808	Ppm1h;Ppm1h	strong CpG island
chr10:122205153-122205854	0.375304	0.370668	-0.0915293	0.000809782	0.325743	0.298677	-0.0270655	0.515131		weak CpG island
chr10:122388284-122389668	0.125105	0.0599173	-0.187193	0.000810328	0.193539	0.228235	0.0346966	0.304564	ENSMUSG00000065406	strong CpG island
chr10:122478585-122480385	-0.276427	-0.26837	0.140639	0.000813562	-0.108344	-0.128257	-0.0199132	0.551502	Mon2	strong CpG island
chr10:122599385-122601283	0.157033	0.154224	0.121741	0.000816011	0.19191	0.182899	-0.00901118	0.689684	Usp15	strong CpG island
chr10:122665835-122668849	-0.105436	-0.0984382	0.120793	0.000820559	-0.112075	-0.0621133	0.0499617	0.0619807	AI851790	strong CpG island
chr10:124731095-124732895	-0.175045	-0.148423	0.131109	0.000828575	-0.368751	-0.371275	-0.00252336	0.946363	Slc16a7	weak CpG island
chr10:124791876-124792577	0.162177	0.1537	0.0878604	0.000836196	0.0543078	0.123665	0.0693573	0.022216		strong CpG island
chr10:125367924-125369870	0.142291	0.179969	0.175431	0.000853623	0.0948438	0.0981389	0.00329511	0.91505	Lrig3	strong CpG island
chr10:12551425-12553225	0.487708	0.54679	0.131899	0.000879074	0.266962	0.142409	-0.124553	0.0121304	Utrn	CpG poor
chr10:12559141-12559847	0.182675	0.162912	0.0866509	0.000881968	0.262074	0.256281	-0.00579339	0.879094		strong CpG island
chr10:12612768-12613468	-0.135343	-0.146499	0.151212	0.000882929	0.019202	-0.00647322	-0.0256752	0.647024		strong CpG island
chr10:126303780-126305580	0.250224	0.272315	0.0597889	0.000883703	0.272572	0.255465	-0.0171076	0.706726	Xrcc6bp1	strong CpG island
chr10:126308517-126309218	0.152663	0.156442	0.158042	0.000886872	0.151219	0.129079	-0.0221404	0.588332		strong CpG island
chr10:12631334-12632034	0.245157	0.288609	0.0543004	0.000895553	0.348602	0.301894	-0.0467077	0.1245		strong CpG island
chr10:126331085-126331785	-0.00672993	0.0620186	0.16361	0.000919364	0.0845561	0.0843932	-0.00016291	0.996403		weak CpG island
chr10:126381359-126383111	0.101694	0.0437846	0.103872	0.000927006	0.285203	0.29895	0.0137466	0.681442	Ctdsp2	strong CpG island
chr10:126397259-126399059	0.585117	0.621913	0.123027	0.000931039	0.530941	0.488037	-0.0429048	0.25138	Ctdsp2	CpG poor
chr10:126402387-126404187	-0.278982	-0.261528	0.111741	0.000933791	-0.220583	-0.26246	-0.0418775	0.354436	Avil	CpG poor
chr10:126433263-126435063	0.226249	0.24802	0.0871495	0.000934629	0.276574	0.147109	-0.129465	0.000556671	Tsfm	strong CpG island
chr10:126443580-126445380	-0.119988	-0.127711	-0.0988883	0.000935449	-0.0499294	-0.0364617	0.0134677	0.52897	Mettl1	strong CpG island
chr10:126449898-126451698	0.138816	0.0781027	0.15564	0.000941392	0.0196525	0.070963	0.0513105	0.038925	Cyp27b1	CpG poor
chr10:126451740-126452441	-0.163882	-0.174104	-0.11927	0.00095897	-0.183407	-0.247273	-0.0638661	0.252317		weak CpG island
chr10:126462233-126464433	-0.102673	-0.264171	0.154958	0.000960158	-0.210762	-0.121869	0.0888927	0.158721	2009-03-01	strong CpG island
chr10:126465263-126467063	-0.256051	-0.220458	-0.0976775	0.000972494	-0.118108	-0.227086	-0.108978	0.0162098	Cdk4	weak CpG island
chr10:126472710-126474510	-0.469744	-0.43024	-0.109009	0.000973766	-0.1787	-0.150931	0.0277693	0.43374	Tspan31	weak CpG island
chr10:126480555-126482355	0.0354635	0.00315363	0.113187	0.000984657	-0.109378	-0.0563245	0.053054	0.0616387	Centg1	weak CpG island
chr10:126482552-126483324	0.112105	0.0826376	-0.0600814	0.000987813	0.167579	0.244549	0.0769703	0.157002		strong CpG island
chr10:126484227-126484927	0.0319391	-0.0266398	0.134567	0.00101742	0.0428192	0.0688061	0.0259869	0.467582		strong CpG island
chr10:126493909-126494916	0.0999664	0.0696142	0.0838797	0.00102666	0.139103	0.136488	-0.00261442	0.919454		strong CpG island
chr10:126523574-126525374	-0.445462	-0.399494	0.0782654	0.0010272	-0.388287	-0.334681	0.0536063	0.08735	Os9	strong CpG island
chr10:12654195-12654896	0.132933	0.0626103	0.109594	0.00103045	0.177453	0.207716	0.0302635	0.482583	ENSMUSG00000039232	strong CpG island
chr10:126566873-126569207	-0.011082	0.0243254	-0.0664813	0.0010564	0.186169	0.0829029	-0.103266	0.00294325	B4galnt1	strong CpG island
chr10:126573503-126574204	0.340358	0.244353	0.118068	0.00105866	-0.0743933	-0.104497	-0.0301033	0.499446		strong CpG island
chr10:126582956-126584831	0.186401	0.16807	0.079052	0.0010613	0.279892	0.207683	-0.0722087	0.00913316	ENSMUSG00000040441;ENSMUSG00000040441	weak CpG island
chr10:126591283-126591984	-0.0287673	-0.128176	0.0968797	0.00106991	0.0758287	0.139879	0.0640507	0.189756		weak CpG island
chr10:126592468-126594268	0.19997	0.191406	0.135406	0.00108206	0.261532	0.256436	-0.00509624	0.832583	D10Ertd610e	weak CpG island
chr10:126598148-126599958	-0.277767	-0.323697	-0.107611	0.00109273	-0.285706	-0.252411	0.0332948	0.37041	Dtx3	weak CpG island
chr10:126613993-126615793	0.0238942	-0.0125343	0.170191	0.00109291	0.0285691	0.0423225	0.0137534	0.69415	Pip4k2c	strong CpG island
chr10:126642006-126642707	0.471873	0.494744	0.0715078	0.00110444	0.546527	0.414603	-0.131924	0.0028923		weak CpG island
chr10:126665520-126667329	0.0749104	0.0410512	0.0658535	0.00110567	0.209106	0.186856	-0.0222502	0.442583	Kif5a;Kif5a	strong CpG island
chr10:126668047-126669856	-0.0761266	-0.113636	0.201529	0.00111056	-0.137963	-0.101318	0.0366456	0.385198	Dctn2	strong CpG island
chr10:126691220-126694258	-0.0895054	-0.111327	0.111767	0.00111337	0.00241021	-0.0274321	-0.0298423	0.134492	Ddit3;Mbd6	strong CpG island
chr10:126714088-126715888	-0.747929	-0.758471	0.0906967	0.0011212	-0.631236	-0.565878	0.0653576	0.0855271	Mars	strong CpG island
chr10:126725375-126727175	0.382397	0.383281	0.1069	0.00112224	0.378813	0.365057	-0.0137567	0.59362	Arhgap9	CpG poor
chr10:126729281-126730196	0.250985	0.261852	0.0879777	0.00112504	0.206931	0.200917	-0.00601429	0.818301		strong CpG island
chr10:126744028-126745828	-0.0605999	-0.0798558	-0.186494	0.00112842	-0.0509158	-0.0717904	-0.0208746	0.444106	Gli1	weak CpG island
chr10:126754221-126756021	-0.0766739	-0.00849212	-0.145857	0.00113221	0.251824	0.246272	-0.00555227	0.832643	Inhbe	weak CpG island
chr10:126772880-126774680	-0.0641311	-0.0121511	0.267812	0.00114053	0.339914	0.198645	-0.141269	0.0023136	Inhbc	weak CpG island
chr10:126783119-126783819	-0.0192734	-0.0547856	0.14844	0.00114145	0.198305	0.243262	0.0449576	0.389257		strong CpG island
chr10:126822515-126824315	-0.0520653	0.0203654	0.0779289	0.00114468	-0.235096	-0.150001	0.0850948	0.0269808	R3hdm2	CpG poor
chr10:126903365-126905165	0.248472	0.304941	0.215734	0.00115139	0.223504	0.250608	0.0271032	0.175709	Stac3	weak CpG island
chr10:126914503-126915204	-0.136732	-0.168326	0.24041	0.001171	-0.0600428	-0.120218	-0.0601756	0.312516		weak CpG island
chr10:126915589-126916290	-0.396223	-0.363024	0.125881	0.00117516	-0.30584	-0.292645	0.0131948	0.792856		weak CpG island
chr10:126924882-126926682	-0.114601	-0.156425	0.0912581	0.00118261	-0.172666	-0.20122	-0.028554	0.413558	Shmt2	strong CpG island
chr10:126929170-126929895	0.00810229	0.0382354	0.0858124	0.00118302	0.165601	0.155757	-0.00984422	0.803999		strong CpG island
chr10:126936890-126938808	-0.216399	-0.230733	0.0933482	0.00118489	-0.16886	-0.236562	-0.0677019	0.0891026	Nxph4	strong CpG island
chr10:126947164-126947864	0.760739	0.835923	0.0802517	0.00120179	0.705498	0.591517	-0.11398	0.0600429		weak CpG island
chr10:12697351-12699318	-0.201487	-0.200305	0.0940005	0.00120522	-0.36945	-0.300399	0.0690507	0.0224759	Sf3b5	strong CpG island
chr10:126996480-126997180	0.557532	0.596815	0.0954134	0.00120821	0.651411	0.586762	-0.0646487	0.282938		weak CpG island
chr10:127023575-127025375	-0.224633	-0.228702	0.0874241	0.00120857	-0.0694427	-0.00646948	0.0629732	0.057976	Lrp1	weak CpG island
chr10:127044819-127046619	-0.418734	-0.429585	0.065392	0.00124004	-0.367902	-0.376077	-0.00817554	0.834075	Stat6	weak CpG island
chr10:127069127-127070927	-0.295463	-0.256394	-0.075303	0.00125157	-0.0971382	-0.125149	-0.0280106	0.188895	Nab2;Nab2	strong CpG island
chr10:127078712-127080512	-0.190126	-0.109833	-0.109195	0.00125555	-0.0302254	-0.0424946	-0.0122691	0.704749	Tmem194;Tmem194	strong CpG island
chr10:127126126-127127926	-0.0211121	-0.0635803	0.118358	0.00126183	-0.170799	-0.100568	0.0702303	0.0155866	ENSMUSG00000025400	CpG poor
chr10:127141186-127143132	-0.184357	-0.15823	0.107395	0.00127063	-0.0570574	0.00535554	0.062413	0.0361437	Zbtb39	strong CpG island
chr10:127154142-127155942	0.19578	0.16001	0.147686	0.0013002	0.0481858	0.0660685	0.0178827	0.658418	Gpr182	CpG poor
chr10:127161458-127163258	-0.142484	-0.106972	0.0653467	0.0013024	-0.00654885	-0.0458189	-0.03927	0.474442	Rdh1	CpG poor
chr10:127178053-127179853	-0.200408	-0.183652	0.206313	0.00130432	-0.067606	-0.0593732	0.0082328	0.83035	Rdh9	CpG poor
chr10:127202802-127204602	-0.296583	-0.260982	0.145704	0.00132099	-0.246805	-0.240142	0.0066628	0.863587	Rdh16	CpG poor
chr10:127225932-127227732	-0.134186	-0.118903	0.265164	0.00132271	-0.116496	-0.159419	-0.042923	0.295298	ENSMUSG00000054031	CpG poor
chr10:127251576-127253376	-0.15182	-0.161713	0.0977819	0.0013241	-0.198189	-0.269881	-0.0716916	0.0203	Rdh19	CpG poor
chr10:127268136-127269936	-0.448237	-0.431494	0.118329	0.0013256	-0.387333	-0.423203	-0.0358703	0.539897	BC089597	CpG poor
chr10:127291148-127292948	-0.442239	-0.381352	-0.36913	0.00132756	-0.256792	-0.205894	0.0508983	0.282601	Rdh7	CpG poor
chr10:127300183-127301983	0.0105622	-0.0255783	0.0977849	0.00133285	-0.036014	0.0375867	0.0736007	0.0144641	Rdh20	CpG poor
chr10:127409957-127411757	-0.11767	-0.0456109	-0.115938	0.00133544	-0.0430495	0.0062877	0.0493372	0.0762208	Hsd17b6	CpG poor
chr10:127416863-127418663	-0.066282	-0.0397931	0.16764	0.00134148	-0.308973	-0.203272	0.105701	0.0385811	Prim1	weak CpG island
chr10:127437221-127439259	-0.362885	-0.408972	0.117655	0.00134319	-0.236679	-0.25482	-0.0181409	0.457152	Naca;Naca	strong CpG island
chr10:127460630-127462818	-0.0740705	-0.0443939	0.115376	0.0013441	-0.142117	-0.0979524	0.0441643	0.0275914	Ptges3	strong CpG island
chr10:127484955-127486939	-0.575817	-0.527804	0.118453	0.00134496	-0.310426	-0.444938	-0.134512	0.00366119	Atp5b	strong CpG island
chr10:127494431-127496464	-0.176515	-0.169786	0.121515	0.0013554	-0.013874	-0.129822	-0.115948	0.00354815	Baz2a	strong CpG island
chr10:127499710-127500434	0.0375686	-0.038917	0.0956425	0.00136207	0.167604	0.190451	0.0228463	0.555158		strong CpG island
chr10:12750941-12751642	0.0192685	-0.00924962	0.170574	0.00138781	0.0918891	0.0836992	-0.00818982	0.796683		weak CpG island
chr10:127579017-127580817	-0.26541	-0.261626	-0.106156	0.001389	-0.26753	-0.323958	-0.0564279	0.255909	Rbms2	weak CpG island
chr10:127582746-127584546	-0.168203	-0.179915	0.0863029	0.0014035	-0.246872	-0.137963	0.108909	0.00065496	Rbms2	CpG poor
chr10:127596338-127598162	0.0714909	0.0442733	0.0942949	0.00140455	0.138608	0.125493	-0.0131149	0.671018	Gls2	strong CpG island
chr10:127614243-127616599	-0.249302	-0.257247	0.127759	0.00140986	-0.165197	-0.109258	0.0559386	0.11268	Spryd4	strong CpG island
chr10:127627486-127629286	0.226273	0.179874	0.0891991	0.00141106	0.00748652	0.0466293	0.0391428	0.256265	Mip	CpG poor
chr10:127634851-127635552	-0.106692	-0.111928	0.0623236	0.0014197	0.0274322	-0.00451288	-0.031945	0.363998	ENSMUSG00000039994	strong CpG island
chr10:127639713-127641513	0.431116	0.417213	0.108705	0.00142851	0.170934	0.21333	0.0423967	0.141946	Timeless	CpG poor
chr10:127655779-127657579	-0.100332	-0.0741872	0.127065	0.00143422	0.130043	0.0593548	-0.0706879	0.0959008	Apon	CpG poor
chr10:127669645-127671445	0.068031	0.0836533	0.0997254	0.0014345	0.201093	0.156468	-0.0446247	0.135404	Apof	CpG poor
chr10:127672224-127674024	-0.184837	-0.134462	0.0869985	0.00145561	0.159441	0.0682575	-0.0911835	0.0139088	Stat2	strong CpG island
chr10:127700533-127702333	0.320188	0.316002	0.118047	0.00146377	0.413743	0.304472	-0.10927	0.0126953	Il23a	weak CpG island
chr10:127704983-127706783	-0.658364	-0.621316	-0.131804	0.00146644	-0.520552	-0.546494	-0.0259419	0.444324	Usp52	strong CpG island
chr10:127724107-127725929	-0.265784	-0.219492	0.0877672	0.00147144	-0.223968	-0.34471	-0.120742	0.00116169	Cnpy2	weak CpG island
chr10:127739480-127741280	-0.734988	-0.749381	-0.0672734	0.00147645	-0.5781	-0.567033	0.0110664	0.76199	Cs	strong CpG island
chr10:127771433-127772210	0.0202911	-0.00425294	0.118618	0.00148936	0.166145	0.0852759	-0.080869	0.0202287	ENSMUSG00000071071	strong CpG island
chr10:127778775-127780575	0.115357	0.161022	0.104001	0.00150871	0.162156	0.107109	-0.0550473	0.0108765	Ankrd52	strong CpG island
chr10:12779806-12781606	0.373785	0.373171	-0.0745408	0.00151139	0.533504	0.472751	-0.0607534	0.168044	Plagl1	strong CpG island
chr10:127802915-127804766	0.0167595	-0.0424717	0.110567	0.00151639	-0.134076	-0.087822	0.046254	0.0795117	Slc39a5;Slc39a5	CpG poor
chr10:127812245-127815105	-0.362077	-0.332254	0.0795342	0.00152088	-0.309156	-0.346146	-0.0369902	0.110663	Rnf41;Obfc2b	weak CpG island
chr10:127860942-127863055	-0.0241451	-0.025989	-0.109008	0.00152796	0.0532061	0.0535457	0.000339534	0.983759	Smarcc2;Smarcc2;Smarcc2	strong CpG island
chr10:127896274-127898074	-0.424314	-0.389977	-0.0565569	0.00153053	-0.255058	-0.336305	-0.0812469	0.0194068	Myl6	weak CpG island
chr10:127901134-127902934	-0.441582	-0.421851	0.111636	0.0015371	-0.3223	-0.408009	-0.0857088	0.00563774	Myl6b	weak CpG island
chr10:127928009-127930108	-0.365692	-0.390626	-0.0677663	0.00154053	-0.250109	-0.236621	0.0134877	0.585494	Mbc2	weak CpG island
chr10:127950193-127953363	-0.380098	-0.343246	-0.0853249	0.00154721	-0.26619	-0.356287	-0.0900969	0.00962817	Zc3h10;Rpl41	strong CpG island
chr10:127968232-127970183	-0.286252	-0.370495	0.123338	0.00154848	-0.222349	-0.199859	0.02249	0.442522	Pa2g4	strong CpG island
chr10:127972838-127973539	0.442882	0.517417	0.0674576	0.00155139	0.610721	0.484102	-0.126619	0.0438531		weak CpG island
chr10:127991950-127993750	-0.0626743	-0.0680635	0.188019	0.00155934	0.0412127	0.0123486	-0.0288642	0.20819	Erbb3	strong CpG island
chr10:128028689-128030489	-0.12641	-0.12288	-0.153034	0.00156437	-0.128079	-0.0926829	0.035396	0.26523	Rps26	strong CpG island
chr10:128047097-128049154	0.18731	0.212022	0.11085	0.0015759	0.211122	0.182204	-0.028918	0.449301	Ikzf4	weak CpG island
chr10:128071791-128072492	-0.201262	-0.208894	0.093901	0.00158498	-0.0621607	-0.0122126	0.0499481	0.149228		weak CpG island
chr10:128075052-128077188	0.0177606	0.0544488	-0.0557488	0.00158839	0.015159	-0.0479052	-0.0630643	0.0598078	Suox	strong CpG island
chr10:128089360-128091160	-0.126061	-0.201862	0.115747	0.00160218	-0.306642	-0.278	0.0286419	0.251801	Rab5b	CpG poor
chr10:128098649-128100513	-0.0672329	-0.0800121	-0.0850991	0.00160247	-0.0454166	-0.0195958	0.0258208	0.328366	Rab5b	weak CpG island
chr10:128107452-128109706	0.0363533	0.049658	0.13853	0.00160521	-0.0806428	-0.0710147	0.00962806	0.61878	Si;Cdk2;Cdk2	strong CpG island
chr10:128146505-128148305	-0.232112	-0.215707	0.0796772	0.00160533	-0.244481	-0.252024	-0.00754293	0.76713	Dgka	weak CpG island
chr10:128149610-128151634	-0.184726	-0.140285	0.290249	0.00160998	-0.116075	-0.264194	-0.148119	0.000248299	Wibg	weak CpG island
chr10:128192621-128194421	-0.249651	-0.188661	-0.157536	0.00162488	-0.165557	-0.234171	-0.0686138	0.0611169	Mmp19	CpG poor
chr10:128206819-128209124	-0.209502	-0.183732	0.102055	0.00162614	0.0112818	-0.0342886	-0.0455705	0.184097	1110012D08Rik;Dnajc14	strong CpG island
chr10:128223567-128225843	-0.990948	-0.909847	-0.0885154	0.00165464	-0.762462	-0.739859	0.0226027	0.481489	Ormdl2;1110005A23Rik	strong CpG island
chr10:128293970-128295967	0.199467	0.188073	0.101044	0.00165942	0.330929	0.351098	0.0201689	0.436469	Gdf11	strong CpG island
chr10:128310567-128313414	0.214887	0.244887	-0.0931325	0.00166079	0.174888	0.195101	0.0202127	0.381591	Cd63;Cd63	strong CpG island
chr10:128321746-128323546	-0.043487	-0.00983457	0.0767363	0.00167367	-0.0986023	-0.170312	-0.0717094	0.0695415	Rdh5	CpG poor
chr10:128325924-128327773	-0.267001	-0.275677	0.079741	0.00167608	-0.345014	-0.311108	0.0339056	0.22958	Bloc1s1	weak CpG island
chr10:128335461-128337261	-0.125279	-0.163584	0.0990778	0.00169495	-0.139752	-0.265789	-0.126037	0.0964026	Itga7	weak CpG island
chr10:128363437-128365237	-0.0544961	-0.0584716	-0.154994	0.0016953	0.0460414	0.1586	0.112558	0.00554956	Mettl7b	CpG poor
chr10:128391562-128393362	-0.236114	-0.187024	0.0875758	0.00169788	-0.116955	-0.214622	-0.0976677	0.183085	Olfr9	CpG poor
chr10:128412935-128414735	-0.271198	-0.283358	-0.115446	0.00172133	-0.266864	-0.39198	-0.125116	0.05853	Olfr763	CpG poor
chr10:128482410-128484210	-0.0743493	-0.00631647	-0.113361	0.00173804	-0.19236	-0.220637	-0.0282763	0.635086	Olfr767	CpG poor
chr10:128496421-128498221	0.0306608	0.0349553	0.134277	0.00176612	-0.0722758	0.0547556	0.127031	0.0023094	Olfr768	weak CpG island
chr10:128514872-128516672	-0.00796231	0.0205811	-0.10295	0.00177518	-0.000249943	0.0662018	0.0664518	0.149876	Olfr769	strong CpG island
chr10:128536215-128538015	-0.264703	-0.277219	0.118163	0.00178104	-0.395899	-0.366484	0.0294156	0.233292	Olfr770	CpG poor
chr10:128563431-128565231	-0.158887	-0.0283082	-0.128131	0.0017966	-0.152793	-0.0299814	0.122811	0.0145863	Olfr771	CpG poor
chr10:128577468-128579268	-0.337092	-0.268027	0.133106	0.00181506	-0.490035	-0.39881	0.0912253	0.00738467	Olfr772	CpG poor
chr10:128589868-128591668	-0.385848	-0.327207	0.108703	0.00182198	-0.63234	-0.53728	0.0950597	0.00440874	Olfr773	CpG poor
chr10:128639799-128641599	-0.33248	-0.24369	0.0606599	0.00182203	-0.277093	-0.249828	0.0272648	0.376044	Olfr774	CpG poor
chr10:128652184-128653984	-0.468607	-0.378522	0.118277	0.00183916	-0.418114	-0.362891	0.0552228	0.0909336	Olfr1518	CpG poor
chr10:128662611-128664411	-0.351974	-0.324189	0.0957474	0.00184554	-0.358728	-0.324722	0.0340057	0.290914	Olfr776	CpG poor
chr10:128671770-128673570	-0.294003	-0.236548	0.104689	0.00185623	-0.393323	-0.276309	0.117014	0.00605639	Olfr777	CpG poor
chr10:128723273-128725073	-0.392817	-0.420565	0.0945096	0.00185937	-0.444742	-0.399864	0.0448784	0.35616	Olfr780	CpG poor
chr10:128734531-128736331	-0.268343	-0.2487	-0.108987	0.00188909	-0.418251	-0.36132	0.0569311	0.17111	Olfr781	CpG poor
chr10:128752213-128754013	-0.549108	-0.527395	0.106299	0.00190149	-0.499447	-0.464766	0.034681	0.379858	Olfr782	CpG poor
chr10:128789283-128791083	-0.305372	-0.270388	0.120792	0.00190536	-0.367998	-0.277999	0.0899984	0.00141897	Olfr784	CpG poor
chr10:12882820-12884620	-0.00632914	-0.0323414	-0.095838	0.0019159	0.00133873	0.116808	0.115469	0.000305694	Ltv1	strong CpG island
chr10:128838462-128840262	-0.438389	-0.422733	0.0886186	0.00192897	-0.496924	-0.356586	0.140338	0.00399528	Olfr786	CpG poor
chr10:128864326-128866126	-0.256707	-0.172502	0.123569	0.00194392	-0.281518	-0.262941	0.0185766	0.603494	Olfr787	CpG poor
chr10:128874342-128876142	-0.244572	-0.294984	0.229589	0.00194635	-0.320673	-0.278779	0.0418938	0.139238	Olfr788	CpG poor
chr10:128902534-128904334	-0.191348	-0.177733	0.0974182	0.00195077	-0.190333	-0.15636	0.0339725	0.358823	Olfr790	CpG poor
chr10:128927877-128929677	-0.12051	-0.118154	0.114549	0.00196605	-0.253952	-0.204122	0.0498298	0.15473	Olfr791	CpG poor
chr10:128942187-128943987	-0.487453	-0.464633	0.111376	0.00197302	-0.501055	-0.44805	0.0530041	0.190654	Olfr792	CpG poor
chr10:128972305-128974105	-0.0755038	0.0159851	0.0938494	0.00199352	-0.187243	-0.074372	0.112871	0.0190226	Olfr794	CpG poor
chr10:129010928-129012728	-0.655939	-0.590276	0.115912	0.0020014	-0.648228	-0.507396	0.140832	0.0043625	Olfr796	CpG poor
chr10:129028508-129030308	-0.502651	-0.490676	0.092715	0.00200192	-0.480354	-0.474798	0.0055568	0.791979	Olfr798	CpG poor
chr10:129048778-129050578	-0.389103	-0.34513	0.076426	0.00200864	-0.410692	-0.416825	-0.00613326	0.856851	Olfr799	CpG poor
chr10:129061456-129063256	-0.397387	-0.391196	-0.104956	0.00200947	-0.48127	-0.435082	0.0461881	0.269677	Olfr800	CpG poor
chr10:129072966-129074766	-0.17218	-0.135152	0.118845	0.00200951	-0.271854	-0.209877	0.061977	0.0319286	Olfr801	CpG poor
chr10:129085186-129086986	-0.574908	-0.570141	-0.143908	0.00201834	-0.587663	-0.455766	0.131897	0.0283184	Olfr802	CpG poor
chr10:129094488-129096288	-0.153013	-0.0900811	0.0760601	0.00202009	-0.102885	-0.109421	-0.00653662	0.859282	Olfr803	CpG poor
chr10:129106528-129108328	-0.461143	-0.492344	-0.0900808	0.00202242	-0.522293	-0.477983	0.0443105	0.111072	Olfr804	CpG poor
chr10:129125991-129127791	-0.236989	-0.215206	0.122877	0.00203432	-0.268624	-0.202449	0.0661749	0.0793576	Olfr805	CpG poor
chr10:129141364-129143164	-0.251166	-0.208553	0.137467	0.0020491	-0.289765	-0.214018	0.0757469	0.0286656	Olfr806	CpG poor
chr10:129157897-129159697	-0.403513	-0.338839	0.0634484	0.00205992	-0.506558	-0.456578	0.0499802	0.202415	Olfr807	CpG poor
chr10:129169146-129170946	-0.443673	-0.446889	-0.0828979	0.00207097	-0.592983	-0.645133	-0.0521504	0.0774143	Olfr808	CpG poor
chr10:129177519-129179319	-0.233159	-0.153326	0.0855908	0.00208535	-0.270942	-0.218483	0.052459	0.146152	Olfr809	CpG poor
chr10:129194036-129195836	-0.269294	-0.322699	0.102026	0.00210095	-0.353873	-0.307392	0.0464812	0.141507	Olfr810	CpG poor
chr10:129204972-129206772	-0.443487	-0.377484	0.0766538	0.00210919	-0.464065	-0.459426	0.00463847	0.883184	Olfr811	CpG poor
chr10:129245489-129247289	-0.450336	-0.410791	0.130646	0.00214178	-0.429193	-0.420175	0.00901745	0.782249	Olfr812	CpG poor
chr10:129258168-129259968	-0.254331	-0.233323	0.104465	0.0021509	-0.402013	-0.37719	0.0248236	0.521487	Olfr813	CpG poor
chr10:129277204-129279004	-0.546943	-0.490908	0.136639	0.0021557	-0.550165	-0.512697	0.0374676	0.181087	Olfr814	CpG poor
chr10:129305175-129306975	-0.562941	-0.585411	0.128604	0.00216379	-0.592283	-0.556792	0.0354914	0.296864	Olfr815	CpG poor
chr10:129314725-129316525	-0.263169	-0.254116	0.172851	0.00216871	-0.368553	-0.270733	0.0978199	0.00799328	Olfr816	CpG poor
chr10:129348509-129350309	-0.370693	-0.358177	-0.0878308	0.00217143	-0.403662	-0.377397	0.0262652	0.326103	Olfr818	CpG poor
chr10:129378016-129379816	-0.798593	-0.926288	0.0925366	0.00219125	-1.0819	-1.00121	0.0806902	0.112385	Olfr247	CpG poor
chr10:129386891-129388691	-0.79411	-0.962115	-0.075906	0.00220608	-1.08748	-1.02518	0.0623003	0.190713	Olfr247	CpG poor
chr10:129419011-129420811	-0.0209199	0.0554186	-0.0735154	0.00221136	0.0517383	0.0436679	-0.00807043	0.837009	Olfr820	weak CpG island
chr10:129435276-129437076	-0.0965514	-0.117202	0.0913541	0.00221577	-0.287621	-0.163037	0.124584	0.000746499	Olfr821	CpG poor
chr10:129476060-129477860	-0.25673	-0.280456	0.114192	0.00221735	-0.23685	-0.200515	0.0363344	0.310235	Olfr822	CpG poor
chr10:129515237-129517037	-0.193394	-0.205384	0.120228	0.00222451	-0.252446	-0.308159	-0.0557135	0.235634	Olfr823	CpG poor
chr10:129529504-129531304	-0.103243	-0.0344854	-0.0837593	0.00222594	-0.1397	-0.229008	-0.0893082	0.110071	Olfr824	CpG poor
chr10:129565773-129567573	0.0732102	0.102143	0.120623	0.00223018	-0.040725	-0.0865527	-0.0458278	0.255753	Olfr825	CpG poor
chr10:129583327-129585127	-0.097623	-0.0880722	0.12702	0.00223433	-0.062616	-0.168598	-0.105982	0.0221931	Olfr826	CpG poor
chr10:129613577-129615377	-0.0471938	-0.0246426	0.105266	0.00225287	-0.0309787	-0.0627334	-0.0317548	0.403434	Olfr827	CpG poor
chr10:129682675-129684475	-0.299439	-0.265619	0.0736286	0.00226095	-0.440148	-0.411254	0.0288947	0.433688	Neurod4	CpG poor
chr10:129748937-129750737	-0.0458188	-0.086756	-0.192559	0.00233136	-0.117391	-0.0699277	0.0474633	0.111609	ENSMUSG00000034833	CpG poor
chr10:129847500-129848201	0.475097	0.496948	0.0820324	0.00234997	0.37044	0.310593	-0.0598471	0.189697		weak CpG island
chr10:129873096-129873797	0.303059	0.286896	-0.0596084	0.00235788	0.101955	0.0488784	-0.053077	0.235466		strong CpG island
chr10:13013839-13015658	-0.100701	-0.0628506	0.125324	0.00236558	-0.162956	-0.115413	0.047543	0.0925658	Phactr2	strong CpG island
chr10:13163943-13164720	0.120413	0.122169	0.0692665	0.00237753	0.223728	0.213346	-0.010382	0.556442	ENSMUSG00000062866	strong CpG island
chr10:13189925-13191725	0.112112	0.12805	-0.114112	0.00238779	0.014499	0.0660749	0.0515759	0.143434	Fuca2	weak CpG island
chr10:13242134-13244592	-0.704745	-0.610802	0.155499	0.00241424	-0.521365	-0.550978	-0.0296122	0.13058	Pex3;Adat2	strong CpG island
chr10:13558528-13560328	-0.313633	-0.296442	0.117131	0.00241792	-0.207528	-0.191643	0.0158852	0.572507	Aig1	strong CpG island
chr10:13654763-13657814	0.0479807	0.0272721	0.123203	0.00241993	0.178898	0.200388	0.0214905	0.288182	Hivep2	strong CpG island
chr10:14234734-14236534	-0.00312919	-0.00341398	0.127568	0.00244527	0.0748516	0.0351424	-0.0397092	0.100552	Gpr126	strong CpG island
chr10:14395187-14396987	-0.00578863	-0.000474822	-0.158944	0.00245315	0.00492313	0.0372089	0.0322858	0.30034	Vta1	strong CpG island
chr10:14449186-14450986	-0.247763	-0.253304	0.103858	0.00245876	-0.341223	-0.358862	-0.017639	0.503667	Nmbr	weak CpG island
chr10:17411361-17413632	-0.395279	-0.404509	-0.0997113	0.00246127	-0.264665	-0.336522	-0.0718571	0.00334664	Cited2	strong CpG island
chr10:17484395-17486195	0.131471	0.194557	-0.0713578	0.00246141	-0.179284	-0.133185	0.0460992	0.166152	Txlnb	CpG poor
chr10:17636642-17638783	0.0825247	0.0870147	0.0936905	0.00246374	0.17872	0.215825	0.037105	0.128644	Heca	strong CpG island
chr10:17711913-17712614	0.0664135	0.0541946	-0.0535048	0.00246595	0.12663	0.0933837	-0.0332463	0.304567	ENSMUSG00000039879	weak CpG island
chr10:17744649-17745701	0.246309	0.174749	0.143457	0.00249101	0.323772	0.276916	-0.0468562	0.0319171	Reps1;Reps1	strong CpG island
chr10:17777566-17779366	-0.115536	-0.0114282	0.100365	0.00249136	-0.227886	0.00149754	0.229383	0.000230755	ENSMUSG00000019854	CpG poor
chr10:17923894-17925694	-0.14804	-0.120125	0.11655	0.00250808	-0.207583	-0.186234	0.0213485	0.344798	Ccdc28a	weak CpG island
chr10:18007688-18008822	0.174167	0.135116	0.117268	0.00252029	0.315432	0.339839	0.0244075	0.306376		strong CpG island
chr10:18215007-18216807	0.349773	0.365295	0.108382	0.0025287	0.226216	0.230203	0.00398697	0.906718		weak CpG island
chr10:18220679-18221380	0.412302	0.446821	0.251045	0.00254381	0.460879	0.354381	-0.106498	0.107863		weak CpG island
chr10:18234992-18236792	-0.123679	-0.160417	0.0858344	0.00254914	-0.1825	-0.100169	0.0823315	0.0479725	Hebp2	weak CpG island
chr10:18432674-18434474	-0.116619	-0.134359	0.0708317	0.00256495	-0.162495	-0.21693	-0.0544356	0.226322	D10Bwg1379e	weak CpG island
chr10:18475709-18477509	0.213617	0.309603	0.0848436	0.00257352	0.138185	0.332283	0.194098	0.0107085	EG237300	CpG poor
chr10:18533186-18534986	0.0411382	0.062164	0.0887326	0.00258817	0.0719654	0.0489313	-0.0230341	0.538151	Perp	strong CpG island
chr10:18704283-18706083	-0.132328	-0.0994627	0.0527546	0.00259429	-0.0821447	-0.0442157	0.037929	0.277792	Tnfaip3	strong CpG island
chr10:19044654-19046997	-0.205853	-0.216262	-0.0907069	0.00259814	-0.27778	-0.281877	-0.00409765	0.856207	Olig3	weak CpG island
chr10:19280073-19281934	-0.482029	-0.483038	0.069813	0.00260233	-0.347828	-0.391767	-0.043939	0.139704	Ifngr1	strong CpG island
chr10:19310143-19311943	-0.324142	-0.373648	0.0789792	0.0026594	-0.585953	-0.427056	0.158897	0.00336738	Il22ra2	CpG poor
chr10:19332865-19334665	0.125973	0.200022	0.0953946	0.00266926	0.118637	0.108104	-0.0105329	0.756915		CpG poor
chr10:19400702-19402502	-0.0882418	-0.103098	-0.129979	0.00267437	-0.180043	-0.232264	-0.0522203	0.0784384	Il20ra	weak CpG island
chr10:19538650-19539880	0.0575134	0.0262246	-0.123964	0.00268987	0.179528	0.0777479	-0.10178	0.00169081		weak CpG island
chr10:19539925-19542172	-0.2387	-0.262069	0.0864114	0.00271342	-0.181111	-0.255393	-0.0742823	0.000825066	Slc35d3	strong CpG island
chr10:19561638-19562339	0.542236	0.625163	-0.0628777	0.00272949	0.429089	0.427063	-0.002026	0.968881		weak CpG island
chr10:19596565-19598365	-0.166246	-0.161862	-0.090639	0.00275127	-0.0521582	-0.0527991	-0.000640932	0.978424	Pex7	strong CpG island
chr10:19622598-19624526	0.0151697	0.0137355	0.124138	0.00276163	0.122997	0.160151	0.0371535	0.0932951	Map3k5	strong CpG island
chr10:19837129-19838929	0.132488	0.091899	0.109798	0.00276448	0.141827	0.148684	0.00685687	0.808786	Mtap7	strong CpG island
chr10:20000584-20002569	-0.131739	-0.141108	0.1121	0.00280069	-0.00935424	-0.012018	-0.00266374	0.903814	Bclaf1;Bclaf1;Bclaf1	strong CpG island
chr10:20035940-20037740	-0.168106	-0.203418	-0.0517908	0.00280127	-0.239021	-0.272843	-0.0338213	0.515138	2610016C23Rik	strong CpG island
chr10:20413994-20415794	-0.022379	-0.10219	0.0718215	0.0028193	-0.392414	-0.354881	0.0375332	0.428717	Pde7b	weak CpG island
chr10:20640779-20642579	0.00839936	-0.027152	0.126031	0.00284231	0.00876775	-0.00651677	-0.0152845	0.557833	Ahi1	strong CpG island
chr10:20848392-20851700	-0.113656	-0.0926724	0.163027	0.00285349	-0.0522771	-0.0534496	-0.00117257	0.946703	Myb	strong CpG island
chr10:20984094-20986063	-0.30113	-0.259884	-0.0897631	0.00285522	-0.238652	-0.319551	-0.080899	0.0671851	Hbs1l;Hbs1l	strong CpG island
chr10:21065406-21067206	-0.0595895	-0.0426004	-0.0699395	0.00285699	0.081165	0.122868	0.0417028	0.150974	Aldh8a1	CpG poor
chr10:21281273-21283073	0.746715	0.873794	0.10736	0.00292016	0.851305	0.746351	-0.104954	0.0362412	ENSMUSG00000050844	weak CpG island
chr10:21378960-21380760	0.481245	0.598538	0.085262	0.00292178	0.418249	0.455273	0.037024	0.424666	ENSMUSG00000056716	weak CpG island
chr10:21571475-21572175	-0.234559	-0.130174	0.0952388	0.00293505	0.12424	0.0183976	-0.105842	0.0046279		weak CpG island
chr10:21682810-21684610	-0.260973	-0.215109	0.102996	0.00294202	-0.10598	-0.134769	-0.0287883	0.271749	Sgk1	strong CpG island
chr10:21747663-21748363	0.06621	0.0378145	0.124794	0.00295123	0.218751	0.174947	-0.0438038	0.246814		weak CpG island
chr10:21837948-21841107	-0.337699	-0.318044	0.0791095	0.00298795	-0.249854	-0.34769	-0.0978364	0.000715504	ENSMUSG00000055657	strong CpG island
chr10:21846724-21848524	-0.511858	-0.546707	0.0605043	0.00299334	-0.574412	-0.511383	0.0630287	0.0480581	Raet1a	weak CpG island
chr10:21849103-21849804	-0.177868	-0.262201	-0.117981	0.0029984	-0.189667	-0.0868701	0.102797	0.138715		weak CpG island
chr10:21861614-21863817	-0.141047	-0.191119	0.131768	0.00299875	-0.385818	-0.319381	0.0664369	0.0650746	Raet1d;Raet1b;Raet1c;Raet1e	CpG poor
chr10:21962737-21963683	-0.377559	-0.396317	-0.096109	0.00300977	-0.342942	-0.379817	-0.036875	0.236056		strong CpG island
chr10:22333246-22335147	0.358443	0.41394	-0.0892945	0.00302265	0.169385	0.174449	0.00506414	0.878557	Slc2a12	strong CpG island
chr10:22420082-22422094	-0.00737529	-0.045182	-0.0618689	0.00303077	0.0332831	0.123037	0.0897535	0.0150293	Tbpl1	strong CpG island
chr10:22508620-22510844	-0.417807	-0.457261	0.0715804	0.00303412	-0.137343	-0.114478	0.0228651	0.46692	Tcf21	strong CpG island
chr10:23037633-23038334	-0.538114	-0.546597	0.257728	0.00304154	-0.476963	-0.430299	0.0466638	0.280123		strong CpG island
chr10:23038819-23040619	-0.102469	-0.115029	-0.1305	0.00305545	-0.0274262	-0.000555169	0.026871	0.30468	Eya4	strong CpG island
chr10:23476116-23477916	-0.522185	-0.483086	-0.150855	0.0030589	-0.459475	-0.504853	-0.0453785	0.133313	Rps12	strong CpG island
chr10:23486137-23486837	-0.0406841	0.00130407	0.0969588	0.00306211	-0.0334411	-0.0507649	-0.0173238	0.680108	1110021L09Rik	weak CpG island
chr10:23539587-23541387	-0.311299	-0.224648	0.10441	0.00306256	-0.182559	-0.140612	0.0419462	0.0768892	Vnn3	CpG poor
chr10:23582975-23584775	-0.0996044	-0.0687035	0.120689	0.00307754	-0.181261	-0.21327	-0.0320094	0.215495	Vnn1	weak CpG island
chr10:23608521-23610321	0.261984	0.336839	0.0839589	0.00309021	0.357977	0.402692	0.0447151	0.121038	Taar1	weak CpG island
chr10:23626687-23628487	-0.00223366	0.0416765	-0.0979242	0.00310208	-0.358445	-0.340494	0.0179516	0.592379	Taar2	weak CpG island
chr10:23637673-23639473	0.345821	0.408107	0.077738	0.00310555	0.404135	0.348809	-0.0553256	0.262319	Taar3	weak CpG island
chr10:23648609-23650409	0.316217	0.39989	0.119449	0.00310873	0.161397	0.127693	-0.033704	0.497099	Taar4	weak CpG island
chr10:23658821-23660621	0.068938	0.0959495	0.11591	0.00313387	0.0812186	0.0422292	-0.0389893	0.164413	Taar5	CpG poor
chr10:23674562-23676362	0.226265	0.23763	0.0932615	0.00315956	0.00725979	-0.0603637	-0.0676235	0.0380341	Taar6	CpG poor
chr10:23682397-23684197	-0.185554	-0.126912	0.135492	0.00316326	-0.345397	-0.265967	0.0794301	0.0493915	Taar7a	CpG poor
chr10:23688054-23689854	-0.180597	-0.152627	-0.136786	0.00323309	-0.453478	-0.352909	0.100569	0.0433711	Taar7b	CpG poor
chr10:23715337-23717137	-0.477711	-0.449721	0.114734	0.00323972	-0.617498	-0.606944	0.0105541	0.758699	Taar7d	CpG poor
chr10:23725729-23727529	-0.391916	-0.376004	0.120468	0.00325399	-0.530344	-0.474179	0.0561649	0.21677	Taar7e	weak CpG island
chr10:23737625-23739425	-0.477109	-0.443878	0.089655	0.00327219	-0.61809	-0.596841	0.0212483	0.331088	Taar7f	CpG poor
chr10:23764615-23766415	0.0397448	0.0922762	0.081477	0.00327319	-0.193989	-0.215158	-0.0211697	0.678174	Taar8a	CpG poor
chr10:23781210-23783010	-0.249557	-0.229663	-0.0838793	0.00328806	-0.485394	-0.545814	-0.0604201	0.213493	Taar8b	CpG poor
chr10:23790828-23792628	0.00107068	0.0523377	-0.0880441	0.00330062	-0.247463	-0.312838	-0.0653749	0.217218	Taar8c	weak CpG island
chr10:23798450-23800250	0.33452	0.431975	0.373735	0.00331484	0.193293	0.136786	-0.0565072	0.412449	Taar9	weak CpG island
chr10:23837432-23839280	-0.112735	-0.092683	0.14014	0.00332622	-0.177706	-0.19163	-0.0139232	0.64516	Stx7	strong CpG island
chr10:23911632-23913543	-0.0564843	-0.103894	0.130579	0.00334116	-0.169824	-0.148688	0.0211359	0.399332	Moxd1	weak CpG island
chr10:24283622-24285535	-0.316395	-0.247527	0.0862384	0.00335296	-0.305252	-0.270556	0.0346962	0.181089	Ctgf	strong CpG island
chr10:24401018-24402818	-0.0921549	-0.125805	-0.152831	0.00335974	-0.147572	-0.0964261	0.0511459	0.0161488	Enpp1	strong CpG island
chr10:24525009-24526809	-0.364885	-0.395884	0.094973	0.0033682	-0.430789	-0.450799	-0.02001	0.639757	Enpp3	weak CpG island
chr10:24558162-24559962	0.10968	0.147482	0.0635802	0.00337617	0.105474	0.043663	-0.0618107	0.0230415	Med23	weak CpG island
chr10:24616354-24618154	-0.511508	-0.445074	0.0934751	0.00338323	-0.327008	-0.270086	0.0569221	0.212626	Arg1	weak CpG island
chr10:24986036-24986737	0.0943448	0.0804609	0.0650138	0.00338583	0.20752	0.174783	-0.0327367	0.327153		strong CpG island
chr10:24988080-24989880	0.326798	0.373394	0.0659373	0.00341119	0.289953	0.298118	0.00816488	0.827297	Akap7	weak CpG island
chr10:25049000-25050012	0.0698236	0.0393302	0.116953	0.00341645	0.301727	0.255793	-0.0459339	0.109407	ENSMUSG00000019978	strong CpG island
chr10:25129702-25131502	0.113884	0.219858	0.0749426	0.0034168	0.0702918	0.176742	0.10645	0.0131238	ENSMUSG00000019978;ENSMUSG00000019978;ENSMUSG00000019978;ENSMUSG00000019978	weak CpG island
chr10:25147953-25148653	1.67072	1.77166	0.103664	0.00342263	1.54	1.34666	-0.193334	0.224396		strong CpG island
chr10:25767563-25769366	-0.0102453	0.00890671	0.118256	0.00343283	-0.0087822	-0.00981015	-0.00102795	0.973607	C030003D03Rik	strong CpG island
chr10:25917822-25919622	-0.516313	-0.472199	0.0863629	0.00345247	-0.334926	-0.34278	-0.00785432	0.86001	Samd3;Samd3	CpG poor
chr10:26063107-26065901	0.117836	0.0739129	0.122968	0.00346011	0.180613	0.203135	0.0225222	0.430902	L3mbtl3	strong CpG island
chr10:26460627-26462427	-0.154411	-0.119166	-0.0755581	0.00346172	-0.0241245	-0.0811982	-0.0570737	0.134585	Arhgap18	weak CpG island
chr10:27305759-27307559	0.0143705	0.0390213	0.119749	0.0034626	-0.0696862	-0.0564399	0.0132462	0.660267	Lama2	weak CpG island
chr10:27762935-27764735	0.085277	0.118132	0.138011	0.00347101	-0.0401444	0.0141387	0.0542831	0.031427	Ptprk	strong CpG island
chr10:28356510-28358310	-0.295945	-0.286484	-0.0697479	0.00349029	-0.412175	-0.331776	0.0803993	0.0652352	E430004N04Rik	CpG poor
chr10:28675219-28677019	-0.233335	-0.243302	-0.0864784	0.00350981	-0.342256	-0.362495	-0.0202391	0.600668	2310057J18Rik	weak CpG island
chr10:28831954-28833754	-0.179594	-0.190331	0.118624	0.00352083	-0.303566	-0.330321	-0.0267554	0.486947	6330407J23Rik	weak CpG island
chr10:28836087-28837097	0.0854281	0.0414043	0.108288	0.00352711	0.114548	0.132744	0.0181962	0.683977	ENSMUSG00000038916	strong CpG island
chr10:28837347-28838048	-0.414947	-0.403943	0.0892349	0.00353146	-0.4776	-0.46478	0.0128197	0.751966		weak CpG island
chr10:28886039-28886903	0.548091	0.593526	0.0825694	0.00353364	0.736605	0.531731	-0.204874	0.00348783		strong CpG island
chr10:29001721-29003521	-0.518898	-0.421297	0.111377	0.00354374	-0.325679	-0.303074	0.0226054	0.356152	Echdc1;Echdc1	strong CpG island
chr10:29050975-29053158	-0.140862	-0.129127	0.0898148	0.00357751	-0.17356	-0.0360916	0.137468	0.00223435	Rnf146;Rnf146;Rnf146;Rnf146	strong CpG island
chr10:29224736-29226541	-0.209223	-0.199605	-0.107954	0.00359154	-0.144675	-0.219253	-0.0745774	0.0040333	Rspo3	strong CpG island
chr10:29388329-29389030	0.494901	0.657928	-0.104229	0.00359602	0.516312	0.416189	-0.100123	0.133588	ENSMUSG00000069682	strong CpG island
chr10:29889501-29890201	-0.208038	-0.206083	0.180575	0.00360475	-0.0899432	-0.157817	-0.0678738	0.103036	2610036L11Rik	strong CpG island
chr10:30289642-30291465	-0.153129	-0.204023	0.0908894	0.00363445	-0.277309	-0.187916	0.089393	0.0260275	Trmt11	weak CpG island
chr10:30307282-30309082	-0.272175	-0.222962	0.156303	0.00364561	-0.221653	-0.234564	-0.012911	0.651918	Hint3	strong CpG island
chr10:30491854-30493654	0.194692	0.220106	0.159158	0.00364888	0.149071	0.0875586	-0.0615123	0.0023609	Ncoa7	strong CpG island
chr10:30531699-30533499	-0.183016	-0.291163	0.070167	0.00365778	-0.176337	-0.174854	0.00148283	0.952778	Hey2	strong CpG island
chr10:31001520-31003364	0.0393687	0.0253978	-0.064118	0.00366657	-0.024725	-8.41395e-05	0.0246409	0.240255	Hddc2	weak CpG island
chr10:31134837-31136637	0.175013	0.173099	-0.112994	0.00368048	0.0275793	0.019155	-0.00842436	0.807813	Tpd52l1	strong CpG island
chr10:31298011-31299071	0.146371	0.0962979	0.0882783	0.00368427	0.3289	0.364371	0.0354709	0.455113		strong CpG island
chr10:3133003-3135100	-0.435593	-0.441438	-0.105545	0.00372094	-0.221299	-0.248212	-0.0269128	0.492472	Cnksr3	strong CpG island
chr10:32091289-32093089	-0.0693082	-0.0489461	-0.0832162	0.00372393	-0.322012	-0.313472	0.00853985	0.810794	Nkain2	CpG poor
chr10:32578764-32580564	0.0814528	0.0656269	-0.078324	0.00373214	-0.147758	-0.0807379	0.0670197	0.0600507	Nkain2	strong CpG island
chr10:3292761-3294561	0.132624	0.177008	0.121361	0.00375985	-0.182392	-0.153704	0.0286879	0.462958	A130090K04Rik	CpG poor
chr10:33313516-33315316	-0.104944	-0.136735	0.0954194	0.00377911	-0.16088	-0.0972335	0.0636461	0.032245	Rlbp1l2	weak CpG island
chr10:33545836-33547636	0.0555505	0.123523	0.0702196	0.00378117	0.0666672	0.166392	0.0997251	0.356177	Sult3a1	CpG poor
chr10:33640103-33641928	0.199603	0.206584	0.0926518	0.00378145	0.0406414	-0.0259192	-0.0665606	0.0683367	Zufsp	strong CpG island
chr10:33708532-33710332	-0.173109	-0.130186	-0.0974602	0.00378946	-0.0958347	-0.071311	0.0245237	0.248672	Rwdd1	strong CpG island
chr10:33785435-33787235	0.24012	0.244122	-0.0630233	0.00380584	-0.0910269	-0.0570985	0.0339284	0.313269	BB146404	weak CpG island
chr10:33816659-33818688	-0.121885	-0.12623	-0.0774205	0.00380844	0.0127378	0.108705	0.0959668	0.00275689	A630077B13Rik	strong CpG island
chr10:33896205-33898267	-0.253013	-0.248868	0.0987613	0.00381639	-0.155359	-0.152649	0.00271055	0.900127	Dse	strong CpG island
chr10:33970358-33972170	-0.301352	-0.303588	0.0846147	0.00383516	-0.276138	-0.298852	-0.0227144	0.440431	Tspyl1	strong CpG island
chr10:33985536-33987435	-0.328928	-0.19436	0.109205	0.0038614	-0.236347	-0.229532	0.00681453	0.829401	Tspyl4	strong CpG island
chr10:34077950-34079750	0.261017	0.306628	-0.0936492	0.00388217	0.1656	0.164165	-0.00143447	0.970867	Col10a1	CpG poor
chr10:34107440-34109244	0.010572	0.0297276	0.0543834	0.00388244	-0.0288895	-0.0150238	0.0138657	0.58661	Nt5dc1	strong CpG island
chr10:34171514-34173314	0.0748843	0.103616	0.105014	0.00392807	-0.0756903	-0.0217554	0.0539349	0.127797	Frk	CpG poor
chr10:3557440-3559240	-0.147379	-0.145257	0.0856675	0.00392976	-0.15712	-0.10799	0.0491298	0.0815146	Oprm1	weak CpG island
chr10:36196291-36197093	0.117247	0.164554	0.138299	0.00394442	0.149365	0.180507	0.0311425	0.347345		strong CpG island
chr10:36662659-36664674	0.142741	0.166006	0.0960883	0.00395679	0.146766	0.0960407	-0.0507251	0.0325279	Hdac2	strong CpG island
chr10:36825528-36826732	0.0682087	0.0451388	-0.0859026	0.00395844	0.183021	0.284921	0.1019	0.000911426		strong CpG island
chr10:36827842-36829642	-0.739128	-0.680752	-0.086504	0.00396061	-0.582654	-0.629077	-0.0464239	0.154561	Marcks	strong CpG island
chr10:38653768-38655568	0.0368071	0.0425586	-0.0881904	0.00397798	-0.0228897	-0.119748	-0.0968585	0.00232588	Lama4	weak CpG island
chr10:38822138-38824611	0.18908	0.244876	-0.101952	0.00399298	0.120714	0.105042	-0.0156711	0.600638	Tube1;1700025K23Rik	strong CpG island
chr10:39058201-39060001	-0.13648	-0.159562	-0.0895804	0.00399471	-0.110657	-0.0404222	0.0702348	0.227937	Fyn;Fyn;Fyn	strong CpG island
chr10:39301049-39302849	-0.283364	-0.311974	0.107593	0.00399565	-0.320364	-0.355791	-0.0354272	0.240699	Traf3ip2	weak CpG island
chr10:39420275-39422550	0.0306203	0.014743	0.0774798	0.0040046	0.173744	0.164927	-0.00881727	0.759437	Rev3l	strong CpG island
chr10:39588173-39588873	-0.00850114	0.0108046	0.0965619	0.0040054	0.0423002	0.0171877	-0.0251125	0.37994	ENSMUSG00000075243	weak CpG island
chr10:39615982-39616682	0.243838	0.111769	0.0733929	0.00400597	0.266516	0.240652	-0.0258649	0.308996	ENSMUSG00000039339	weak CpG island
chr10:39675562-39677362	0.433972	0.493979	0.0895084	0.00401081	0.226476	0.184921	-0.0415554	0.217821	BC021785;BC021785;BC021785	CpG poor
chr10:39714132-39715984	0.155752	0.190003	0.143996	0.00402142	0.0914318	0.00851794	-0.0829139	0.00734107	AI317395	weak CpG island
chr10:39831164-39832971	-0.257942	-0.282784	0.119987	0.00402697	-0.27635	-0.284765	-0.00841546	0.715883	Slc16a10;Slc16a10	strong CpG island
chr10:39935895-39937755	0.0174837	0.069307	-0.0745636	0.00404086	-0.261098	-0.33613	-0.0750322	0.123027	Bxdc1;Bxdc1	strong CpG island
chr10:39946579-39948379	-0.466442	-0.35552	0.131008	0.00404546	-0.235663	-0.317638	-0.0819745	0.00279778	Gtf3c6	strong CpG island
chr10:39990186-39992888	-0.0541614	-0.0547509	-0.103732	0.00406646	-0.0302719	-0.00206669	0.0282052	0.256734	Amd1;Amd2	strong CpG island
chr10:40037452-40039576	-0.280818	-0.252858	0.0889439	0.00410024	-0.213255	-0.204379	0.00887577	0.720505	Cdc2l6	strong CpG island
chr10:40258477-40260277	0.223212	0.239231	-0.106712	0.00410078	0.246798	0.285317	0.0385195	0.137303	Slc22a16	weak CpG island
chr10:40318150-40319950	-0.15343	-0.0863534	0.120318	0.00410333	-0.133119	-0.223091	-0.089972	0.00432057	Ddo	CpG poor
chr10:40370438-40372238	0.0981053	0.132154	-0.102525	0.00411444	0.0334429	0.123782	0.0903396	0.00846197	9030224M15Rik	weak CpG island
chr10:40570687-40572941	-0.180782	-0.145764	-0.0701425	0.00411832	-0.013533	-0.0380994	-0.0245664	0.284617	Wasf1	strong CpG island
chr10:40759218-40761299	-0.00729847	-0.0262839	0.100907	0.00416377	-0.134336	-0.164188	-0.0298527	0.404194	Gpr6	strong CpG island
chr10:40991151-40992956	-0.555553	-0.521061	0.0849075	0.00416797	-0.410729	-0.473321	-0.0625919	0.0424818	Fig4	strong CpG island
chr10:41137510-41139310	0.0850141	0.118378	0.0793078	0.00417728	0.129263	0.146447	0.0171842	0.581809	Zbtb24	strong CpG island
chr10:41163491-41165291	0.025087	0.0765452	-0.10682	0.0042944	-0.0472156	-0.145899	-0.0986829	0.0102368	Mical1	weak CpG island
chr10:41178255-41180055	-0.280303	-0.302378	0.113101	0.00429572	-0.125243	-0.157287	-0.0320442	0.281764	Smpd2;Ppil6	strong CpG island
chr10:41206614-41208414	-0.114069	-0.101537	-0.15206	0.00432537	-0.0366394	-0.0696604	-0.033021	0.115785	Cd164	strong CpG island
chr10:41248591-41250391	0.226282	0.292276	0.140422	0.00434297	0.226977	0.162923	-0.0640546	0.0919538		CpG poor
chr10:41497634-41499583	-0.296573	-0.248778	-0.0764598	0.00435598	-0.201512	-0.185186	0.0163261	0.500144	2410017P07Rik;2410017P07Rik	strong CpG island
chr10:41574563-41576363	-0.155527	-0.179617	0.0656134	0.00436225	0.0472023	0.00626473	-0.0409376	0.349456	Sesn1	strong CpG island
chr10:41664659-41666459	0.412396	0.438279	0.0837155	0.00436381	0.348129	0.392749	0.0446208	0.157938		weak CpG island
chr10:41706336-41707037	0.0604257	0.0653647	0.094304	0.00438607	0.0919478	0.0556288	-0.036319	0.260716	Armc2	strong CpG island
chr10:41885397-41886283	0.719987	0.795155	0.0821136	0.00438621	0.787774	0.788149	0.000375538	0.993904		strong CpG island
chr10:41963146-41966968	0.0364509	-0.00138523	0.116062	0.00439679	0.139563	0.110214	-0.0293486	0.142734	Foxo3a	strong CpG island
chr10:42166329-42168129	-0.0502572	-0.0782689	0.0538445	0.00440597	-0.119535	-0.0334742	0.0860611	0.00248867	Lace1	strong CpG island
chr10:42189145-42191133	0.0448268	0.0348949	0.129342	0.00441459	0.00728366	0.0392096	0.0319259	0.290983	Snx3	strong CpG island
chr10:42260988-42261689	-0.0583111	0.00273066	0.153439	0.00442174	-0.000667308	-0.00602921	-0.0053619	0.86994		weak CpG island
chr10:42267804-42268505	0.0300192	-0.000427526	0.0879254	0.00442831	0.174435	0.160663	-0.0137722	0.716731		weak CpG island
chr10:42270422-42273303	-0.0634014	-0.129883	0.0608351	0.00443589	-0.034164	-0.0706989	-0.0365349	0.0811649	Nr2e1	strong CpG island
chr10:42279787-42280487	0.00372506	-0.0176267	0.100051	0.00443619	0.0750794	0.0924396	0.0173602	0.670169		strong CpG island
chr10:42302294-42302994	-0.112882	-0.129564	0.113866	0.00443873	0.0682943	0.0934316	0.0251373	0.500208		strong CpG island
chr10:42320397-42321098	-0.162408	-0.136595	-0.119443	0.00444841	-0.0619982	-0.0993843	-0.0373861	0.207685		strong CpG island
chr10:42324081-42324781	-0.148042	-0.0847992	0.121964	0.00445252	-0.0138938	-0.0191962	-0.00530235	0.884538		strong CpG island
chr10:42366031-42367877	-0.0188127	-0.0541753	0.0817611	0.00445839	-0.0230868	-0.00744537	0.0156415	0.618145	Ostm1	strong CpG island
chr10:42448840-42450737	0.0798895	0.086932	0.0911668	0.00447141	0.233858	0.193928	-0.03993	0.0198226	Sec63	strong CpG island
chr10:42547831-42549631	0.246559	0.34246	0.0679611	0.00453601	0.122515	0.146968	0.0244539	0.494896	Scml4	weak CpG island
chr10:42709475-42710509	0.0280723	0.036697	-0.0877393	0.0045457	0.292491	0.304836	0.012345	0.750624		strong CpG island
chr10:42861573-42863924	-0.0666752	-0.0923415	0.132642	0.00455275	0.0360683	-0.0377475	-0.0738158	0.0201854	Sobp	strong CpG island
chr10:42908876-42910676	-0.0617164	-0.0767013	-0.0554915	0.00455306	0.0264153	-0.0518825	-0.0782978	0.00341387	Pdss2	strong CpG island
chr10:43144471-43145171	0.777497	0.789676	0.0875979	0.0045603	0.566525	0.281862	-0.284663	0.00708702	ENSMUSG00000069648	weak CpG island
chr10:43166254-43168510	0.0835603	0.110961	0.090174	0.00456118	0.228459	0.256189	0.0277301	0.366612	AK122525	strong CpG island
chr10:43198497-43199197	0.47442	0.537218	0.104466	0.00456971	0.587033	0.363922	-0.223111	7.17666e-05		weak CpG island
chr10:43199548-43200248	0.369397	0.386311	-0.0846085	0.00457339	0.478846	0.369998	-0.108848	0.0211538		weak CpG island
chr10:43228875-43230709	0.152693	0.154835	0.15066	0.00457483	0.00928639	0.0257158	0.0164294	0.468228	1700021F05Rik	weak CpG island
chr10:43266283-43268083	-0.125953	-0.163288	-0.0742457	0.00458654	-0.056598	-0.0838244	-0.0272264	0.393478	Cd24a	strong CpG island
chr10:43588921-43590721	-0.222016	-0.209618	0.1194	0.00459832	-0.155966	-0.239028	-0.083062	0.0103353	Qrsl1;Rtn4ip1	strong CpG island
chr10:43691903-43692870	0.0465546	0.0653181	-0.0836641	0.00460307	0.206959	0.224656	0.0176968	0.582559	ENSMUSG00000075162	strong CpG island
chr10:43836876-43837577	0.0878502	0.0482868	0.141838	0.00461173	0.119726	0.110834	-0.00889217	0.831567		weak CpG island
chr10:43955472-43957272	-0.616211	-0.582633	0.106244	0.00461202	-0.460775	-0.472838	-0.0120625	0.672113	Atg5	strong CpG island
chr10:44146663-44148463	-0.307216	-0.354419	0.176789	0.00464898	-0.483372	-0.418738	0.0646341	0.0443889	Prdm1	strong CpG island
chr10:44217683-44218384	-0.636729	-0.592566	0.145932	0.00465772	-0.395029	-0.471617	-0.0765885	0.031905		strong CpG island
chr10:4422882-4424839	-0.134921	-0.170496	0.13416	0.0046773	-0.0971081	0.0450404	0.142149	0.000664813	Rgs17	strong CpG island
chr10:44754328-44756128	-0.0955625	-0.114518	0.0769526	0.00468091	-0.0505439	-0.0361132	0.0144307	0.519	Prep	strong CpG island
chr10:44846434-44847134	0.535302	0.550718	0.0788016	0.0046877	0.598845	0.414444	-0.184401	0.0159098		weak CpG island
chr10:44976419-44978314	0.0773642	0.143553	-0.0675051	0.00469382	0.21949	0.27252	0.0530296	0.0290584	Popdc3	strong CpG island
chr10:45022886-45024686	-0.0469869	-0.0321025	0.111147	0.00469912	0.013546	0.00354167	-0.0100043	0.620586	Bves	strong CpG island
chr10:45158116-45159916	-0.492183	-0.570023	0.102264	0.00471026	-0.717672	-0.786376	-0.0687042	0.141724	Lin28b	weak CpG island
chr10:45174096-45175283	0.105962	0.0607307	0.102119	0.00473771	0.192344	0.22591	0.0335663	0.267325	ENSMUSG00000063804;ENSMUSG00000063804	strong CpG island
chr10:4521297-4523097	-0.188939	-0.186615	0.0822478	0.00474644	-0.195247	-0.117421	0.0778255	0.000482401	Mtrf1l	strong CpG island
chr10:45265003-45266875	0.088104	0.0844847	-0.11148	0.00475343	0.0407959	0.0202041	-0.0205918	0.322832	Hace1	strong CpG island
chr10:4539775-4541575	-0.0924833	-0.0666953	-0.12047	0.00476129	-0.034266	-0.10387	-0.0696041	0.0933378	Fbxo5	strong CpG island
chr10:4706823-4708623	0.00704079	0.00743696	0.130998	0.00477838	-0.202266	-0.113373	0.0888925	0.0251334	Vip	CpG poor
chr10:4752260-4754060	-0.300473	-0.250174	0.101317	0.00479589	-0.371624	-0.393533	-0.0219087	0.43212	Myct1	CpG poor
chr10:4794548-4796348	-0.131671	-0.139458	0.119395	0.0048026	-0.087557	-0.0329842	0.0545728	0.0469749	Syne1	strong CpG island
chr10:49471257-49473124	-0.441089	-0.437557	0.0976305	0.00480268	-0.514655	-0.53546	-0.0208048	0.604138	ENSMUSG00000056073;ENSMUSG00000056073;ENSMUSG00000056073	strong CpG island
chr10:49476740-49477440	-0.0573438	-0.039201	-0.0909424	0.00480468	0.0670742	0.00832795	-0.0587463	0.081566	Grik2;Grik2	weak CpG island
chr10:50280828-50281528	-0.0765321	-0.0477011	0.0968694	0.00480814	0.069633	0.0409758	-0.0286572	0.36237	ENSMUSG00000038774	strong CpG island
chr10:50582657-50584565	-0.708655	-0.772413	0.107707	0.00482188	-0.608015	-0.68006	-0.0720452	0.0341218	Sim1	strong CpG island
chr10:50588996-50589697	-0.943705	-0.978893	-0.157051	0.004823	-0.753521	-0.912816	-0.159295	0.00936286		weak CpG island
chr10:51167793-51169593	-0.360945	-0.347844	-0.0906689	0.00484084	-0.526256	-0.512942	0.0133136	0.619596	Gp49a	CpG poor
chr10:51178089-51179889	-0.326114	-0.314116	0.0635865	0.00485005	-0.432854	-0.431083	0.00177146	0.951368	Lilrb4	CpG poor
chr10:51319373-51321173	-0.33323	-0.268838	-0.121387	0.00486204	-0.230537	-0.258855	-0.0283182	0.430107	Gprc6a	CpG poor
chr10:51365955-51366655	-0.434361	-0.440698	0.0955555	0.00486685	-0.57738	-0.595972	-0.0185925	0.750439	ENSMUSG00000019900	weak CpG island
chr10:51372632-51374432	-0.26846	-0.218286	-0.0815015	0.00487684	-0.371312	-0.337903	0.0334087	0.2186	Rfxdc1	CpG poor
chr10:51709800-51711600	-0.199819	-0.128603	0.105667	0.0048841	-0.160966	-0.191564	-0.0305975	0.347143	Vgll2	strong CpG island
chr10:51715807-51716507	0.164801	0.134615	0.0833815	0.00489993	0.209835	0.191013	-0.0188216	0.54019		strong CpG island
chr10:51883159-51884959	-0.0779302	-0.0738729	-0.115596	0.00490184	-0.323792	-0.308876	0.0149163	0.631348	Ros1	CpG poor
chr10:51920733-51922754	-0.259417	-0.243784	0.0776926	0.00490466	-0.189633	-0.197091	-0.00745848	0.733497	Dcbld1	strong CpG island
chr10:52069990-52071790	-0.264859	-0.309231	0.100817	0.00493071	-0.242228	-0.294892	-0.0526639	0.11114	Gopc	strong CpG island
chr10:52078722-52080522	0.0044319	-0.0336127	0.131951	0.00495819	-0.176308	-0.184334	-0.00802638	0.77907	Nepn	CpG poor
chr10:52104714-52106704	-0.206912	-0.16876	0.169175	0.0049691	-0.104422	-0.0331244	0.0712975	0.00127798	Nus1	strong CpG island
chr10:52233654-52235454	0.112851	0.222082	-0.107105	0.00498172	0.320164	0.235271	-0.0848926	0.0977288	Zfa	weak CpG island
chr10:52377719-52380037	-0.263501	-0.249189	0.129244	0.00500034	-0.248238	-0.243619	0.00461945	0.816402	Slc35f1	weak CpG island
chr10:5276261-5278061	0.310335	0.394341	-0.119915	0.0050251	0.230145	0.168027	-0.0621186	0.139586	Syne1	weak CpG island
chr10:52987298-52987998	0.474387	0.560563	0.0683111	0.0050276	0.636408	0.516926	-0.119481	0.036227		strong CpG island
chr10:53024821-53026621	0.335216	0.341964	0.0824902	0.0050294	0.165443	0.169524	0.00408071	0.927786	Pln	CpG poor
chr10:53067667-53068368	0.105582	0.0435337	-0.0961551	0.00504705	0.182268	0.185394	0.00312671	0.931684		strong CpG island
chr10:53284075-53286272	0.0573167	0.053789	0.0842702	0.00506408	0.15835	0.123241	-0.0351089	0.20069	Asf1a	strong CpG island
chr10:53317845-53320154	0.105434	0.0954991	0.0924522	0.00507938	-0.00981559	0.0705182	0.0803338	0.010248	Mcm9	strong CpG island
chr10:53439193-53439894	0.173295	0.112546	-0.0997047	0.0050892	0.1522	0.25617	0.103971	0.0378053	4930589M24Rik	strong CpG island
chr10:53636917-53638717	0.043968	0.0553112	0.0865163	0.00510283	0.00295444	0.0928041	0.0898497	0.0504713		CpG poor
chr10:53763044-53765511	-0.118467	-0.131026	0.116838	0.00512805	0.0260426	0.0384933	0.0124507	0.672819	Man1a	strong CpG island
chr10:55794031-55795831	-0.249295	-0.146299	-0.105605	0.00515069	-0.127143	-0.219513	-0.0923699	0.0420168	ENSMUSG00000047669	weak CpG island
chr10:55803559-55804355	0.520613	0.501319	0.0867694	0.00515071	0.155514	0.0902049	-0.0653092	0.174936		strong CpG island
chr10:55850106-55851906	0.337198	0.351799	0.124417	0.00516026	0.279248	0.305634	0.0263863	0.509856	ENSMUSG00000038122	CpG poor
chr10:55916881-55917581	-0.540537	-0.443272	0.0562502	0.00516075	-0.28546	-0.328078	-0.0426183	0.375252	D630037F22Rik	strong CpG island
chr10:56064461-56066261	-0.437737	-0.3355	-0.16058	0.0051799	-0.353821	-0.349482	0.00433904	0.77099	Gja1	weak CpG island
chr10:5633594-5634294	0.374288	0.338542	0.0715619	0.00518844	0.266132	0.252184	-0.0139486	0.674173		strong CpG island
chr10:57173600-57175434	0.0817409	0.114888	0.192167	0.00519707	0.0406578	0.110358	0.0696998	0.035175	Hsf2	strong CpG island
chr10:57220364-57222164	0.0142986	0.0589922	-0.136681	0.00522825	0.0859126	0.19276	0.106847	0.0981575	Serinc1	strong CpG island
chr10:57319195-57321009	0.07457	0.13227	0.0859152	0.00523601	0.000138388	-0.0622585	-0.0623969	0.0376408	Pkib;Pkib;Pkib	weak CpG island
chr10:57332983-57334783	-0.0311401	-0.0228653	0.128036	0.00523688	-0.298742	-0.256274	0.0424679	0.408789	Pkib	CpG poor
chr10:57338095-57339895	-0.13561	-0.181301	0.120845	0.00523744	-0.422423	-0.352606	0.0698176	0.099301	Pkib	CpG poor
chr10:5733995-5735795	-0.434264	-0.481775	-0.0675384	0.00524959	-0.165527	-0.213354	-0.0478269	0.335264	Esr1	weak CpG island
chr10:57472037-57473837	0.0842901	0.167499	0.135461	0.00525001	-0.124601	-0.121686	0.00291506	0.926649	Fabp7	CpG poor
chr10:57481658-57483631	-0.0985655	-0.0588128	0.0763353	0.00525778	-0.204938	-0.240695	-0.0357579	0.285095	Smpdl3a	weak CpG island
chr10:57631517-57633317	0.414712	0.502759	0.143536	0.00526524	0.486113	0.450568	-0.0355451	0.383127	EG245263	CpG poor
chr10:57649582-57651382	-0.0323141	0.0615353	0.285358	0.00528613	0.0547553	0.0528319	-0.0019234	0.937839	Gcc2	strong CpG island
chr10:57717603-57719403	-0.36145	-0.399619	0.118712	0.00530453	-0.277117	-0.276638	0.000479941	0.988118	Lims1	strong CpG island
chr10:57840908-57842806	-0.259325	-0.252744	0.152907	0.00530798	-0.170109	-0.167282	0.00282732	0.930267	Ranbp2	strong CpG island
chr10:57893032-57893733	-0.119191	-0.114694	-0.0956021	0.00531165	0.038969	0.0277169	-0.0112521	0.832377		strong CpG island
chr10:58070553-58072353	0.18147	0.192099	0.0991086	0.00533037	0.246651	0.267797	0.0211467	0.646546	Edar	weak CpG island
chr10:58207615-58209959	0.0699951	0.0644934	0.0972981	0.00533377	0.0344054	0.0262768	-0.00812859	0.710551	Sh3md4	strong CpG island
chr10:58616318-58619033	0.00259786	-0.019936	0.0723471	0.00535109	-0.00668346	-0.030796	-0.0241125	0.333497	Sept10;Ankrd57;Sept10	strong CpG island
chr10:58717429-58719279	-0.0335068	-0.0877243	0.102329	0.00535433	-0.188914	-0.172554	0.0163604	0.624986	P4ha1	strong CpG island
chr10:58790745-58791446	0.556844	0.669047	0.0629903	0.00537267	0.633014	0.403715	-0.229299	0.000582871	ENSMUSG00000069622	strong CpG island
chr10:58797741-58799541	-0.0603334	-0.0189802	0.111356	0.00537329	0.267778	0.193346	-0.0744327	0.00955438	Pla2g12b	weak CpG island
chr10:58836636-58838436	0.214688	0.190339	0.104015	0.00537587	0.0938355	0.103098	0.00926249	0.834622	Oit3	weak CpG island
chr10:58853017-58854817	0.00660641	-0.00768761	0.101622	0.00539957	-0.0834464	-0.0637028	0.0197435	0.371913	ENSMUSG00000009647	CpG poor
chr10:59011436-59012136	0.359671	0.321147	0.196937	0.00540726	0.359507	0.33545	-0.0240569	0.489447	Ccdc109a	strong CpG island
chr10:59096691-59098491	-0.34007	-0.304333	0.0957051	0.00548493	-0.297563	-0.296216	0.00134646	0.965381	Cbara1	strong CpG island
chr10:5912906-5915236	-0.303215	-0.348856	0.0831995	0.00549458	-0.284354	-0.325672	-0.0413174	0.0824231	1700052N19Rik;Rmnd1	strong CpG island
chr10:59273647-59275447	-0.310009	-0.406625	0.095092	0.00549595	-0.32656	-0.309299	0.0172612	0.697754	Dnajb12	strong CpG island
chr10:59346588-59348427	-0.0951102	-0.110213	0.0687112	0.0055068	0.0689963	-0.0162698	-0.0852661	0.0282152	Ddit4	strong CpG island
chr10:59396895-59399767	0.128575	0.134804	0.0865717	0.00551361	0.107581	0.0749986	-0.032582	0.125397	D10Ertd641e;Ascc1	strong CpG island
chr10:59500313-59503155	0.0581635	0.0125189	0.0655572	0.00554366	0.101987	0.104098	0.00211009	0.902713	Spock2	strong CpG island
chr10:5957132-5959826	-0.161891	-0.164158	-0.127421	0.00554953	-0.114204	-0.057563	0.0566406	0.0330602	Zbtb2	strong CpG island
chr10:59581164-59582005	0.470567	0.563243	0.162354	0.00555167	0.799274	0.597353	-0.201921	0.000838723		strong CpG island
chr10:59583564-59585364	0.162813	0.143272	0.0997165	0.00555716	0.226095	0.144492	-0.081603	0.0296775	Chst3	weak CpG island
chr10:59614115-59614819	0.214919	0.137996	-0.112773	0.00556328	0.269034	0.230163	-0.0388716	0.203295		strong CpG island
chr10:59671794-59673594	0.105129	0.0943938	0.11571	0.00557502	0.209748	0.182837	-0.0269114	0.253444	Psap	strong CpG island
chr10:59698437-59699137	0.140313	0.174781	0.11156	0.00558045	0.103763	0.119637	0.0158746	0.682868		weak CpG island
chr10:59740960-59742760	0.0164447	0.039507	-0.0573726	0.00560227	-0.142577	-0.133813	0.00876429	0.749983	4632428N05Rik	weak CpG island
chr10:5977062-5977763	0.752316	0.875901	0.10393	0.00560686	0.915981	0.750074	-0.165906	0.0715584		weak CpG island
chr10:5999299-6000000	0.00951921	0.0232924	0.101487	0.0056086	0.0665776	0.0488135	-0.0177641	0.619355		weak CpG island
chr10:60052190-60053990	0.117566	0.198954	0.0882265	0.00568587	0.234175	0.183511	-0.0506642	0.324579	ENSMUSG00000012819	weak CpG island
chr10:60081151-60081851	-0.0351921	-0.087847	0.102375	0.00570115	-0.0354319	-0.0202902	0.0151417	0.755664		weak CpG island
chr10:60081944-60083137	0.0915862	0.0466754	0.0851042	0.00570686	0.19599	0.167215	-0.0287751	0.369054		strong CpG island
chr10:60147639-60149439	0.0970516	0.112272	0.073766	0.00571387	-0.052607	0.000581814	0.0531888	0.173354	Slc29a3	weak CpG island
chr10:60225903-60228238	-0.175336	-0.191415	0.0769902	0.00571849	-0.115818	-0.0348324	0.0809857	0.00277675	Unc5b	strong CpG island
chr10:60483417-60485217	-0.0220302	-0.0238942	0.146114	0.00572509	-0.0444876	-0.0203053	0.0241824	0.375088	Pcbd1	weak CpG island
chr10:60541480-60542181	0.249801	0.173124	0.109884	0.00572699	0.293463	0.296536	0.00307239	0.906603		strong CpG island
chr10:60542456-60544256	-0.140904	-0.14984	0.0976002	0.00573306	-0.249758	-0.219956	0.0298018	0.408208	Sgpl1	strong CpG island
chr10:60566042-60567842	-0.0191451	-0.0819753	-0.0895802	0.00574037	-0.356932	-0.252483	0.104449	0.00207122	1700021K02Rik;1700021K02Rik;1700021K02Rik	CpG poor
chr10:60569318-60571118	0.0865729	0.0419675	0.066307	0.00574442	0.0496809	-0.00949932	-0.0591803	0.0495111	1700021K02Rik;1700021K02Rik;1700021K02Rik	CpG poor
chr10:60641004-60641704	0.500378	0.54298	-0.0941729	0.00574806	0.570953	0.481737	-0.0892155	0.0897681		weak CpG island
chr10:60668398-60669098	0.112304	0.0931791	0.107865	0.00581429	0.262718	0.241161	-0.0215577	0.577645	Adamts14	strong CpG island
chr10:60691890-60693690	0.308278	0.329511	0.186299	0.00581454	0.137906	0.168074	0.0301682	0.349412	Prf1	CpG poor
chr10:60778165-60779965	0.100365	0.0570075	0.0943674	0.0058317	0.106526	0.142974	0.0364482	0.0877155	X99384	strong CpG island
chr10:6079629-6081463	0.083583	0.103402	0.115649	0.00586202	0.0469099	0.117519	0.0706091	0.00342831	Akap12	weak CpG island
chr10:60812356-60814227	0.323559	0.333765	0.0660802	0.0058664	0.256381	0.242753	-0.013628	0.578737	Nodal	strong CpG island
chr10:60847526-60849326	0.127708	0.115536	0.121852	0.00588238	0.0940796	0.13168	0.0376004	0.323396	Eif4ebp2	strong CpG island
chr10:60869889-60871689	0.080117	0.0473726	0.110922	0.00589154	-0.286131	-0.272824	0.0133063	0.643104	Lrrc20	strong CpG island
chr10:60990269-60990970	0.0807349	0.0325401	0.0801226	0.00589971	0.0395637	0.106926	0.0673621	0.00939473		weak CpG island
chr10:61020856-61021604	0.102692	0.135914	-0.0462103	0.00590401	0.110775	0.103352	-0.00742255	0.854547		strong CpG island
chr10:61042677-61044477	-0.181036	-0.162027	0.110111	0.00590448	0.0612278	0.0110343	-0.0501935	0.0884929	Ppa1	strong CpG island
chr10:61074387-61076187	-0.00445253	-0.0130411	-0.0861913	0.0059256	0.133238	0.0665165	-0.0667216	0.00374754	Sar1a	strong CpG island
chr10:61090797-61092060	0.115504	0.118848	-0.0736704	0.00592586	0.270845	0.259997	-0.0108472	0.613779	ENSMUSG00000020087	strong CpG island
chr10:61109344-61111167	0.190185	0.233208	-0.152654	0.00593082	0.214767	0.147248	-0.0675197	0.0227505	Aifm2;Aifm2	weak CpG island
chr10:61114705-61116505	0.249171	0.219483	-0.105196	0.00593283	0.196007	0.174401	-0.0216066	0.609752	Aifm2	CpG poor
chr10:61178478-61180521	0.285476	0.313844	-0.102284	0.00593504	0.322726	0.329694	0.0069683	0.775329	H2afy2	strong CpG island
chr10:61373406-61375765	-0.00494672	-0.0371695	0.0665982	0.00594271	0.0394592	0.0422107	0.00275141	0.865577	Col13a1	strong CpG island
chr10:61505870-61507670	0.0782506	0.0559394	0.0435223	0.00596407	0.00708235	0.102481	0.0953986	0.00570344	2010107G23Rik	strong CpG island
chr10:61527146-61529463	-0.230487	-0.255759	0.134187	0.00596417	-0.307731	-0.339309	-0.0315784	0.254771	Neurog3	strong CpG island
chr10:61626006-61627875	0.114774	0.119049	0.126375	0.00596651	0.0499655	-0.00295718	-0.0529227	0.0331096	Tspan15	strong CpG island
chr10:61646812-61648612	0.467866	0.506998	-0.0596712	0.00597516	0.486315	0.474254	-0.0120609	0.719366	Tacr2	weak CpG island
chr10:61664855-61665556	0.366034	0.354673	-0.137269	0.00599182	0.392815	0.485005	0.0921898	0.0315498		weak CpG island
chr10:61735186-61735887	-0.00875732	-0.0653596	0.244109	0.00599186	0.0829259	-0.000507291	-0.0834332	0.0319485	ENSMUSG00000037012	weak CpG island
chr10:61774740-61776540	0.163282	0.205472	0.113196	0.00600689	0.0882981	0.0589436	-0.0293545	0.408765	Hk1	CpG poor
chr10:61817314-61819114	0.215611	0.270128	0.100237	0.00602696	0.168148	0.131742	-0.0364063	0.317064	Hkdc1	weak CpG island
chr10:61844550-61846350	0.189036	0.200211	0.0943479	0.00603132	0.174421	0.137668	-0.0367539	0.0507656	Supv3l1	strong CpG island
chr10:61881609-61883409	-0.105981	-0.0749662	-0.0992797	0.00603874	0.000920323	-0.0163977	-0.0173181	0.495232	Vps26a;Vps26a	strong CpG island
chr10:61902612-61904412	-0.0888739	-0.0597862	-0.0957576	0.00604461	-0.198066	-0.167216	0.0308501	0.495019	Srgn	weak CpG island
chr10:61973248-61975114	0.0444106	0.106375	0.0849086	0.00605007	0.035691	0.0668887	0.0311978	0.304381	2510003E04Rik	strong CpG island
chr10:61997155-61998955	-0.0313445	-0.066547	0.089067	0.00606449	0.0329623	-0.0297448	-0.0627071	0.0333797	Ddx21	strong CpG island
chr10:62045956-62047855	-0.112415	-0.138256	0.0986557	0.00607022	-0.156058	-0.14678	0.00927817	0.758869	Ddx50	strong CpG island
chr10:62120986-62121686	0.173821	0.102873	0.115782	0.00607733	0.168709	0.205474	0.0367654	0.328431	ENSMUSG00000036923	strong CpG island
chr10:62187003-62188913	-0.0842758	-0.0498654	-0.0729225	0.00607995	-0.0418479	-0.0549164	-0.0130685	0.488295	Ccar1	strong CpG island
chr10:62282075-62282776	0.174971	0.164531	-0.0884431	0.00608935	0.182745	0.168762	-0.0139831	0.704504		strong CpG island
chr10:62314689-62316489	0.000427442	0.0267778	0.211295	0.00610631	-0.0454931	-0.041539	0.00395407	0.895732	Slc25a16	strong CpG island
chr10:62341109-62342909	0.0614812	0.0789276	0.0774293	0.0061333	0.116491	0.139258	0.0227678	0.482163	Dna2	strong CpG island
chr10:62344240-62344941	0.559468	0.577846	0.074284	0.00613405	0.53136	0.447659	-0.0837015	0.132683	ENSMUSG00000036875	weak CpG island
chr10:62375500-62376201	-0.0101476	-0.0877197	0.113475	0.00615383	0.259278	0.197405	-0.0618729	0.202082	Rufy2	strong CpG island
chr10:62376727-62378527	0.600641	0.711486	-0.0572778	0.00616471	0.715739	0.734726	0.0189866	0.694236	ENSMUSG00000020070	weak CpG island
chr10:62418378-62420368	-0.3002	-0.25857	0.123493	0.00617694	-0.117243	-0.0507622	0.066481	0.0226397	3110049J23Rik;Hnrnph3	strong CpG island
chr10:62455673-62457473	-0.0117601	0.0354278	0.106485	0.00621681	0.178333	0.0968177	-0.0815155	0.0156493	Pbld	weak CpG island
chr10:62494212-62496090	0.247764	0.294767	0.0935904	0.00622196	0.199665	0.206176	0.00651101	0.820804	Atoh7	strong CpG island
chr10:62587560-62588261	0.542329	0.657978	-0.051269	0.00623341	0.651208	0.522642	-0.128565	0.0296851		weak CpG island
chr10:62638041-62639885	-0.292673	-0.343188	-0.0633838	0.00624403	-0.136443	-0.0895573	0.046886	0.187647	Herc4	strong CpG island
chr10:62733532-62735674	0.207082	0.212231	-0.0821457	0.00625365	0.24511	0.251066	0.00595615	0.791545	Sirt1	strong CpG island
chr10:62780673-62782473	-0.207591	-0.199496	-0.0979285	0.00629117	-0.193178	-0.128031	0.0651473	0.0517948	Dnajc12	strong CpG island
chr10:62824154-62825954	-0.0535962	-0.0174579	-0.0767188	0.00629247	0.024944	-0.0503691	-0.0753131	0.034448	Ctnna3	strong CpG island
chr10:62978751-62979452	0.682185	0.790667	-0.151957	0.00629674	0.665189	0.610458	-0.0547319	0.436575		weak CpG island
chr10:63411805-63413605	-0.20931	-0.29159	-0.0905957	0.00630077	-0.334263	-0.170571	0.163692	0.00254887		CpG poor
chr10:63485112-63486912	-0.0333838	-0.0517726	0.101447	0.00631886	-0.186047	-0.19872	-0.0126735	0.692556	Lrrtm3	strong CpG island
chr10:6372598-6374723	0.234349	0.283533	-0.105123	0.00631942	0.0545957	0.071635	0.0170393	0.371389	Mthfd1l	strong CpG island
chr10:6473374-6475174	0.137691	0.223197	-0.055123	0.00633238	0.240159	0.282703	0.0425442	0.315462	Plekhg1	weak CpG island
chr10:6605533-6606271	-0.0380389	-0.05484	-0.0901912	0.00633387	0.106186	0.0409002	-0.0652862	0.0673755		weak CpG island
chr10:66491537-66493514	-0.264435	-0.263085	0.0745806	0.00636043	-0.130742	-0.127834	0.0029079	0.880708	Reep3	strong CpG island
chr10:66522116-66522817	0.12991	0.0709859	0.0631435	0.00636432	0.27597	0.259457	-0.0165131	0.679899		strong CpG island
chr10:66680121-66681938	-0.0401579	-0.0408594	-0.0621507	0.00638828	0.193397	0.132448	-0.0609491	0.066759	Nrbf2	strong CpG island
chr10:66930628-66934466	-0.157506	-0.126435	0.0653882	0.00640589	-0.012742	-0.0108847	0.00185728	0.941391	Egr2	strong CpG island
chr10:66943397-66945599	0.241763	0.258935	0.159846	0.00640847	0.263294	0.295944	0.0326506	0.359062	Ado	strong CpG island
chr10:67280518-67282318	0.12184	0.126047	-0.0743663	0.00642093	-0.155934	0.00128421	0.157219	3.66809e-05		CpG poor
chr10:67307376-67309319	0.286748	0.249623	0.100448	0.0064276	0.130434	0.187348	0.0569136	0.0187431	Zfp365	strong CpG island
chr10:67374781-67375481	0.104832	0.0121789	0.30724	0.00644733	0.221813	0.210318	-0.0114952	0.733328	Rtkn2	strong CpG island
chr10:67436590-67437291	0.81928	0.934072	0.0745583	0.00645409	0.822825	0.796312	-0.0265131	0.725268		strong CpG island
chr7:25608322-25610122	0.0183048	-0.336845	0.0770073	0.00648355	-0.223641	-0.146893	0.0767472	0.0374248		CpG poor
chr10:67673583-67675383	-0.845552	-0.746519	0.0745426	0.00648539	-0.468436	-0.511867	-0.0434312	0.204825	Arid5b	strong CpG island
chr10:67936732-67938532	0.0654393	0.138722	0.0607028	0.00648631	-0.0842368	-0.0130397	0.0711971	0.0663232	1700040L02Rik	weak CpG island
chr10:6805762-6807562	-0.0356393	0.0155793	0.0997142	0.00650206	0.0835388	-0.00469945	-0.0882382	0.0201393	Iyd	CpG poor
chr10:68117824-68119624	0.0519938	0.0621839	0.0511462	0.00654241	-0.0884802	-0.0333073	0.0551729	0.0268063	Tmem26	weak CpG island
chr10:68607944-68609080	0.033937	0.0477224	0.157264	0.00654317	0.116223	0.0716851	-0.0445382	0.164837	Rhobtb1	strong CpG island
chr10:68665116-68665816	0.679215	0.745845	0.0966168	0.00656356	0.942153	0.778087	-0.164066	0.00770796		strong CpG island
chr10:68747769-68749569	-0.29284	-0.284738	0.103659	0.00657868	-0.17665	-0.105277	0.071373	0.180979	Cdc2a	strong CpG island
chr10:68793770-68794903	0.0829264	0.0884768	0.0949839	0.00659428	0.256176	0.265855	0.00967863	0.772919		strong CpG island
chr10:68927905-68930064	-0.201587	-0.15299	0.115564	0.00661696	-0.369668	-0.375318	-0.00564952	0.889655	Ank3;Ank3;Ank3;Ank3;Ank3;Ank3;Ank3	CpG poor
chr10:69217323-69218024	0.787521	0.897155	-0.102844	0.00664742	0.756054	0.619666	-0.136388	0.0730077		weak CpG island
chr10:69292187-69293987	0.0895822	0.0720789	-0.0876459	0.00669194	-0.19593	-0.0836462	0.112284	0.0636381		CpG poor
chr10:69319588-69321388	-0.447217	-0.335764	0.145659	0.00670499	-0.240686	-0.241755	-0.00106905	0.966899	Ank3;Ank3	weak CpG island
chr10:69389265-69389966	0.645011	0.754317	0.174066	0.00675083	0.615666	0.513932	-0.101734	0.0368631		strong CpG island
chr10:69492026-69493369	-0.0166274	-0.0670783	0.0948492	0.00675314	0.153898	0.190194	0.0362957	0.452282	Ccdc6	strong CpG island
chr10:69584279-69584979	0.709776	0.653866	0.191839	0.00677151	0.645929	0.67528	0.0293514	0.351735		strong CpG island
chr10:69639332-69641132	0.0339736	0.0168879	-0.151124	0.00677412	-0.01394	0.034403	0.048343	0.0957844	Slc16a9	weak CpG island
chr10:6979374-6981691	0.214062	0.236854	0.117293	0.00679489	0.319011	0.248773	-0.0702375	0.0833281	Ppp1r14c	strong CpG island
chr10:69834982-69836782	0.021977	-0.00152379	0.101626	0.0068176	0.141776	0.1177	-0.0240763	0.426866	1200015N20Rik	weak CpG island
chr10:69993917-69995875	0.133244	0.114352	0.0917919	0.00684328	0.149945	0.170207	0.0202613	0.333712	Phyhipl	strong CpG island
chr10:70554322-70556223	0.360385	0.423706	0.102599	0.00684411	0.396211	0.438863	0.0426527	0.226215	Bicc1	strong CpG island
chr10:70632844-70634644	-0.16976	-0.30703	0.0502446	0.00685349	-0.378796	-0.416533	-0.0377378	0.467317	Tfam	strong CpG island
chr10:70680032-70681833	0.225718	0.1863	0.107534	0.00685791	0.145588	0.111678	-0.0339103	0.307488	Ube2d1	strong CpG island
chr10:70739649-70741449	0.0757243	0.115443	0.168694	0.00685831	0.173922	0.1214	-0.0525221	0.0575922	Cisd1	strong CpG island
chr10:70741792-70743844	-0.0115151	0.000673748	0.107003	0.00689014	0.150965	0.119669	-0.0312955	0.0875815	Ipmk	strong CpG island
chr10:70776562-70777263	0.847198	0.992132	-0.0836879	0.00689636	0.769896	0.534015	-0.235881	0.000635471		strong CpG island
chr10:71375494-71377294	0.369999	0.379326	0.109231	0.00690484	0.196264	0.168462	-0.0278025	0.465048	ENSMUSG00000043859	weak CpG island
chr10:72048894-72050694	-0.594908	-0.53049	-0.0937526	0.00691111	-0.486419	-0.484783	0.00163515	0.953713	Zwint	strong CpG island
chr10:7226206-7228006	-0.0793777	-0.0883047	0.131208	0.00693265	-0.169143	-0.0832116	0.0859313	0.225747	ENSMUSG00000071434	CpG poor
chr10:72494428-72495503	0.0746366	0.0636579	-0.0881699	0.00693587	0.0635739	0.0543986	-0.0091753	0.685559	ENSMUSG00000046980	strong CpG island
chr10:7278706-7280841	0.0541288	0.0329632	-0.0830365	0.00694821	0.277732	0.331426	0.0536938	0.0480662	Lrp11	strong CpG island
chr10:73215882-73217682	0.16144	0.19408	0.1213	0.0069916	0.15077	0.153783	0.00301301	0.930926	Pcdh15	weak CpG island
chr10:7352930-7354740	-0.507539	-0.526	0.129763	0.00700737	-0.3865	-0.424732	-0.0382322	0.27795	Pcmt1	strong CpG island
chr10:7356405-7358205	0.10097	0.16593	0.107134	0.00700826	-0.0674898	0.0267715	0.0942613	0.0104124	Nup43	weak CpG island
chr10:7371098-7372050	0.0800813	0.0463515	0.126487	0.00700876	0.229965	0.205521	-0.0244437	0.447994	Lats1	strong CpG island
chr10:7414911-7416711	-0.0580911	-0.0923975	0.147557	0.00701358	-0.136447	-0.122012	0.0144357	0.642052	Katna1	strong CpG island
chr10:74368968-74369669	0.299368	0.257489	0.104989	0.0070299	0.0970976	-0.00130935	-0.0984069	0.038102		weak CpG island
chr10:74409648-74411448	0.154834	0.149994	-0.0872774	0.00703727	0.161206	0.20368	0.0424746	0.0809651	Gnaz	strong CpG island
chr10:74434930-74435631	0.417738	0.447972	0.0928933	0.00705079	0.417696	0.338675	-0.0790213	0.119132		weak CpG island
chr10:74479504-74481304	0.0913501	0.142464	0.12208	0.00706857	0.0585043	0.108806	0.0503019	0.255433	Rab36	strong CpG island
chr10:74504100-74505925	0.0825652	0.0378262	-0.111935	0.00709597	0.148426	0.16299	0.0145641	0.616589	Bcr	strong CpG island
chr10:74655541-74656242	-0.134915	-0.121382	-0.16006	0.00711829	0.0742026	0.117262	0.0430592	0.329291		strong CpG island
chr10:74673111-74674911	0.320816	0.435526	0.0757968	0.00714044	0.316697	0.331499	0.0148019	0.681573	Specc1l	CpG poor
chr10:7470474-7472395	0.138901	0.197317	0.0692417	0.00716649	0.265665	0.211589	-0.0540759	0.0981367	BC013529	strong CpG island
chr10:74760598-74761426	0.0652516	0.0329095	0.0742935	0.00717655	0.148504	0.138837	-0.00966758	0.72009	Adora2a	strong CpG island
chr10:74768444-74770244	0.504164	0.542521	0.107857	0.00717922	0.46802	0.453614	-0.014406	0.753076	ENSMUSG00000020178	weak CpG island
chr10:7481810-7483610	0.121549	0.115255	0.122534	0.00722259	-0.0544542	-0.014173	0.0402812	0.258297	Ppil4	strong CpG island
chr10:74849448-74851248	-0.0178578	0.0524197	0.0712219	0.00723036	0.171781	0.0325954	-0.139186	0.000370141	Upb1	CpG poor
chr10:74960457-74962338	-0.271944	-0.223581	0.0986903	0.00727653	-0.101537	-0.121757	-0.0202206	0.493509	Snrpd3;1110038D17Rik	strong CpG island
chr10:75003468-75005346	0.114897	0.113758	0.084935	0.00728277	0.0982728	0.10821	0.00993692	0.711077	AI646023	strong CpG island
chr10:75016008-75017808	0.417484	0.484868	0.103278	0.00728438	0.208956	0.0766251	-0.132331	0.000145553	Ggt1	CpG poor
chr10:75031796-75033596	0.204268	0.259562	-0.0834317	0.00729867	-0.0479251	-0.129981	-0.0820563	0.0318835	Ggt5	CpG poor
chr10:75087205-75089005	0.157997	0.126484	0.073691	0.00732019	0.0788407	-0.00330155	-0.0821422	0.00180967	Susd2	CpG poor
chr10:75111020-75111792	-0.0920376	-0.148858	0.110527	0.00735415	-0.0587132	0.146797	0.20551	0.00104097		strong CpG island
chr10:75207573-75209373	-0.66218	-0.639556	-0.195425	0.00737914	-0.515596	-0.659592	-0.143996	0.0035401	Cabin1	strong CpG island
chr10:7521359-7523159	0.0765299	0.146423	0.0615916	0.00740212	-0.00027601	0.0381559	0.0384319	0.285018	Zc3h12d	weak CpG island
chr10:75216590-75218390	-0.00858292	-0.0374354	-0.105783	0.00740398	0.00217864	-0.0104002	-0.0125788	0.542882	Ddt	weak CpG island
chr10:75224630-75226430	-0.376882	-0.367798	0.087604	0.00741185	-0.26361	-0.23142	0.0321904	0.399113	Gstt3	weak CpG island
chr10:75241800-75243600	0.0918139	0.097425	0.0752757	0.00741294	0.0448583	0.00358639	-0.0412719	0.317392	Gstt1	weak CpG island
chr10:75265736-75267536	-0.115205	-0.151728	0.0724306	0.00743742	-0.220583	-0.162386	0.0581977	0.053824	Gstt4	CpG poor
chr10:75277502-75279302	-0.395959	-0.369491	0.104432	0.00745545	-0.163239	-0.266594	-0.103355	0.0108231	Gstt2	weak CpG island
chr10:75280719-75281419	-0.514101	-0.55193	0.115042	0.00746698	-0.434992	-0.428744	0.0062481	0.87395		weak CpG island
chr10:75303372-75305256	0.10064	0.0941916	-0.115523	0.00747066	-0.0706835	-0.108603	-0.0379193	0.205094	Mif	weak CpG island
chr10:75335813-75337613	0.0193577	-0.00251039	0.0953339	0.00747073	0.0301687	0.155691	0.125522	0.0148298	Derl3	strong CpG island
chr10:75364804-75366604	-0.187805	-0.160318	0.135945	0.00749516	-0.191891	-0.241274	-0.0493837	0.00818958	Smarcb1	strong CpG island
chr10:75375679-75377479	-0.0504193	-0.0363933	-0.150138	0.00751587	0.0560173	0.0232292	-0.0327881	0.251011	Mmp11	weak CpG island
chr10:75377988-75380154	-0.160466	-0.146898	0.0984988	0.00752531	-0.0575938	-0.106709	-0.0491147	0.0537359	Ndg2	weak CpG island
chr10:75383888-75385688	0.0671916	0.0579692	-0.0811447	0.00752655	0.0318327	0.0256448	-0.00618788	0.792377	ENSMUSG00000050157	CpG poor
chr10:75390727-75392527	0.246539	0.25306	0.125882	0.00753252	0.0846073	0.0607893	-0.023818	0.435858	Vpreb3	CpG poor
chr10:75416501-75418301	0.0880637	0.0711832	0.0668026	0.00756342	0.0294746	-0.00277955	-0.0322542	0.215557		CpG poor
chr10:75475129-75476929	-0.037724	-0.0900833	0.0775566	0.00761387	0.0136712	-0.00135504	-0.0150263	0.606336	Zfp280b	strong CpG island
chr10:75554234-75556034	0.0215144	0.0606389	-0.0793958	0.00762818	-0.0589731	-0.0774292	-0.0184562	0.443782	Slc5a4b	CpG poor
chr10:7557384-7558085	0.309043	0.356614	-0.0795172	0.0076366	0.233964	0.252883	0.0189186	0.540839		strong CpG island
chr10:75589866-75591666	0.121831	0.092739	0.106676	0.00764809	0.0853693	0.0141124	-0.0712569	0.0356241	Slc5a4a	weak CpG island
chr10:75680991-75682791	-0.0770022	-0.133241	-0.0712615	0.00766146	-0.418595	-0.451324	-0.0327298	0.3267	Prmt2;Prmt2	weak CpG island
chr10:75696268-75698068	-0.0476508	-0.0156245	0.207842	0.0076753	-0.247759	-0.278345	-0.0305862	0.376301	S100b	CpG poor
chr10:75788477-75789285	-0.0497603	-0.0775457	0.158148	0.00774245	0.128522	0.0692979	-0.0592245	0.0626388	Dip2a	strong CpG island
chr10:75818464-75819164	0.31755	0.377058	0.0548333	0.00775736	0.385263	0.335144	-0.0501194	0.286252		weak CpG island
chr10:75886011-75887928	-0.0457707	-0.0690182	0.0962905	0.00776175	-0.173325	-0.236729	-0.0634046	0.0925543	Pcnt	strong CpG island
chr10:75891559-75893359	0.323577	0.342259	0.0890261	0.00776661	0.265684	0.271921	0.00623714	0.888672	2610028H24Rik	CpG poor
chr10:75911386-75914130	0.161222	0.279797	-0.055142	0.00776966	0.209567	0.194484	-0.0150835	0.641645	A130042E20Rik;Mcm3ap	strong CpG island
chr10:75974042-75975842	-0.0844819	-0.0914	0.104648	0.00777121	-0.067913	-0.0737514	-0.00583843	0.826501	Lss	weak CpG island
chr10:76004687-76006487	0.36295	0.366176	-0.07418	0.00781251	0.31369	0.221448	-0.0922418	0.00439731	1700027D21Rik	CpG poor
chr10:76018101-76019901	0.0486009	0.0665552	-0.0515291	0.00781665	0.214034	0.144315	-0.0697188	0.00518455	Ftcd	weak CpG island
chr10:76039925-76040626	0.619335	0.62759	0.108066	0.00787634	0.680155	0.604849	-0.0753055	0.230857		weak CpG island
chr10:76057867-76058568	0.547989	0.619667	0.247755	0.00787871	0.653171	0.519426	-0.133745	0.0393033		weak CpG island
chr10:76066530-76068330	-0.058902	-0.109196	0.0826475	0.00788837	-0.0970244	-0.136283	-0.0392583	0.16397	Col6a2	weak CpG island
chr10:7614552-7616352	0.215233	0.366986	0.0910277	0.0078989	0.248858	0.309287	0.0604287	0.141885	Map3k7ip2	weak CpG island
chr10:76169260-76171060	0.045492	0.0325607	0.139536	0.00790678	-0.0177682	-0.0244902	-0.00672205	0.736826	Col6a1	CpG poor
chr10:76405004-76406804	0.225972	0.223401	-0.0889503	0.00791279	0.13121	0.128023	-0.00318645	0.839194	Pcbp3	strong CpG island
chr10:7645536-7647098	0.0635709	-0.0310891	0.103331	0.00791698	0.182456	0.199738	0.0172812	0.478626		strong CpG island
chr10:76475674-76477474	0.0890387	0.0782034	0.101194	0.00795905	0.0936972	0.0824202	-0.011277	0.581354	Slc19a1	strong CpG island
chr10:76609231-76611517	-0.000719824	0.00778722	0.0624879	0.00798063	-0.0570592	-0.0915398	-0.0344806	0.328464	Col18a1	strong CpG island
chr10:76701715-76703561	0.0416304	0.0826165	-0.102255	0.00798231	0.0721289	-0.00743531	-0.0795642	0.0254016	Pofut2	strong CpG island
chr10:76709257-76709957	0.512505	0.533273	0.0722917	0.0079873	0.541756	0.4888	-0.0529559	0.287203		weak CpG island
chr10:76861486-76863289	0.135175	0.101831	0.0413978	0.00799222	0.0180392	-0.0642892	-0.0823283	0.0229499	Adarb1;Adarb1	strong CpG island
chr10:76959001-76960801	-0.337084	-0.323138	0.148985	0.00799523	-0.146743	-0.244357	-0.0976147	0.000145908	1810008A18Rik	strong CpG island
chr10:76972763-76974563	0.375498	0.436522	-0.118926	0.00800665	0.446393	0.453007	0.00661342	0.867642	Itgb2	CpG poor
chr10:77024181-77025981	-0.198044	-0.225302	-0.0725426	0.00801023	-0.104961	-0.114408	-0.00944749	0.743661	Pttg1ip	strong CpG island
chr10:77048649-77050533	0.0366908	-0.0123843	0.0843137	0.00803097	-0.18107	-0.177296	0.00377393	0.87603	Sumo3	strong CpG island
chr10:77064736-77066580	0.239429	0.239183	0.11329	0.00806394	0.269237	0.217246	-0.0519913	0.00881375	Ube2g2	strong CpG island
chr10:77107794-77108494	0.3988	0.416247	-0.0901329	0.00809988	0.0378717	-0.0902742	-0.128146	0.154097		weak CpG island
chr10:77121261-77121961	-0.0304324	-0.0733137	-0.0644983	0.00810684	0.0368187	0.0437492	0.0069305	0.84784		weak CpG island
chr10:77163001-77164801	-0.295335	-0.372904	-0.0800654	0.00810984	-0.606537	-0.525752	0.0807849	0.177983	Krtap12-1	CpG poor
chr10:77231262-77233062	0.604383	0.683471	0.0571953	0.00811928	0.575451	0.46829	-0.107161	0.032639	ENSMUSG00000069581	CpG poor
chr10:77237742-77239542	0.210786	0.118166	-0.0753585	0.00813003	-0.0285241	0.0196786	0.0482027	0.353441	EG544710	CpG poor
chr10:77295256-77297056	0.404026	0.437387	-0.0766272	0.00813548	0.283534	0.165264	-0.11827	0.0199798	ENSMUSG00000032928	CpG poor
chr10:77305091-77306939	-0.00824363	-0.0319107	0.0866966	0.00815049	0.0747247	0.104095	0.0293706	0.327419	Lrrc3	weak CpG island
chr10:77370086-77371886	0.29713	0.312013	0.135802	0.00815303	0.205401	0.224913	0.0195124	0.636954	Trpm2	CpG poor
chr10:77380478-77382278	0.14227	0.0775485	0.0864355	0.00817764	-0.057432	-0.0651941	-0.00776212	0.848745	1810043G02Rik	strong CpG island
chr10:77412378-77414178	-0.0862497	-0.0717038	0.111454	0.00817794	0.00364216	-0.0339807	-0.0376228	0.155738	Pfkl	strong CpG island
chr10:77421779-77422480	0.24386	0.186856	-0.0595757	0.00818338	0.130189	0.0813919	-0.0487969	0.210451		weak CpG island
chr10:77437339-77438039	0.459634	0.436623	0.0972785	0.00819432	0.471452	0.44489	-0.026562	0.503684		weak CpG island
chr10:77446209-77448009	0.149691	0.138249	0.113537	0.00826088	0.000615428	0.0248275	0.0242121	0.419612	Aire	weak CpG island
chr10:77451670-77453470	0.44137	0.487245	0.097938	0.00828869	0.44579	0.498553	0.0527632	0.378147	Dnmt3l	weak CpG island
chr10:77471196-77472996	0.0329719	0.0372606	0.0775826	0.00829241	0.12679	0.0660044	-0.0607855	0.00193546	Icosl	strong CpG island
chr10:77572397-77574197	-0.119627	-0.104255	-0.0618697	0.0082997	0.0148017	-0.0311379	-0.0459396	0.0696171	D10Jhu81e	weak CpG island
chr10:77587778-77589578	-0.804837	-0.673068	-0.068981	0.00837185	-0.63626	-0.642185	-0.00592482	0.881173	Pwp2	strong CpG island
chr10:77647283-77647984	0.174807	0.165408	0.184099	0.00837918	0.257736	0.204457	-0.0532785	0.0673284	Tmem1	strong CpG island
chr10:77754329-77756129	-0.00728786	-0.0221957	-0.0735841	0.00838681	-0.00717362	0.0435727	0.0507463	0.0726687	Agpat3	strong CpG island
chr10:77815624-77817424	0.206779	0.169177	-0.0907752	0.00839762	-0.0499938	-0.0442497	0.00574412	0.864241	Rrp1	strong CpG island
chr10:77827498-77829298	-0.0770498	-0.0646894	0.120562	0.00840342	-0.0441203	-0.062231	-0.0181107	0.555358	Cstb	weak CpG island
chr10:77867571-77869404	0.0187568	0.0222832	0.105519	0.00840396	0.0345779	0.0020653	-0.0325126	0.277914	Pdxk	strong CpG island
chr10:77884964-77885664	-0.0405827	0.0029417	0.12019	0.0084051	0.0425124	-0.0717676	-0.11428	0.0125327		weak CpG island
chr10:77976370-77978349	-0.0410424	0.0118795	0.0740492	0.0084147	-0.124814	-0.121955	0.00285842	0.886474	Ilvbl	strong CpG island
chr10:78015268-78017068	-0.517648	-0.530909	0.241726	0.00842094	-0.488607	-0.443834	0.0447729	0.190587	Olfr1357	CpG poor
chr10:78120871-78122671	0.371666	0.411379	0.0718382	0.00843281	0.339379	0.415071	0.0756918	0.0778377	Casp14	CpG poor
chr10:78155449-78156149	0.133706	0.171429	0.133144	0.00843378	0.188554	0.189643	0.00108879	0.97243		strong CpG island
chr10:78182330-78184130	0.245503	0.269293	-0.060684	0.00844252	0.129385	0.158575	0.0291902	0.334835	Slc1a6	weak CpG island
chr10:78250542-78252342	-0.26716	-0.253912	-0.138665	0.00844819	-0.39086	-0.349334	0.0415256	0.222772	Olfr1356	CpG poor
chr10:78281002-78282802	-0.44434	-0.358098	0.0532995	0.00845099	-0.485124	-0.507777	-0.0226528	0.47316	ENSMUSG00000062873	CpG poor
chr10:78357035-78358835	-0.591742	-0.465711	0.0855528	0.00845922	-0.604771	-0.538717	0.0660543	0.0809189	Olfr8	CpG poor
chr10:78371479-78373279	-0.213559	-0.164203	0.0984572	0.00847189	-0.311858	-0.241551	0.0703061	0.092145	Olfr1353	CpG poor
chr10:78385620-78387420	-0.28526	-0.215563	0.0848263	0.00850545	-0.291192	-0.246081	0.0451107	0.196732	Olfr1352	weak CpG island
chr10:78419152-78420952	-0.114273	-0.109913	0.0675577	0.00851339	-0.248323	-0.227587	0.0207362	0.49762	Olfr1351	CpG poor
chr10:78436626-78438426	-0.150177	-0.134813	0.0751133	0.00852506	-0.46262	-0.312289	0.150331	0.00333209	Olfr57	CpG poor
chr10:78500186-78501986	0.0463513	0.0450212	0.107083	0.0085279	0.0290324	0.0778569	0.0488245	0.235682	2610008E11Rik	weak CpG island
chr10:78649605-78651405	-0.0313717	0.0129303	0.103341	0.00853011	-0.180505	-0.162458	0.0180472	0.664534	Vmn2r81	CpG poor
chr10:78936416-78938216	-0.178813	-0.217658	0.0925748	0.00853818	-0.214046	-0.250151	-0.0361056	0.317785	Ppap2c	weak CpG island
chr10:78957583-78959520	-0.0103907	-0.102078	0.120836	0.00854032	-0.0904809	0.0256245	0.116105	0.00769064	Mier2	strong CpG island
chr10:78989765-78991565	0.0477567	0.0523902	-0.144026	0.00854455	0.0504537	-0.00836255	-0.0588162	0.0751683	Theg;Theg	CpG poor
chr10:79015165-79015866	0.243818	0.211168	0.0842455	0.00854823	0.181873	0.108943	-0.0729306	0.0629224		weak CpG island
chr10:79016629-79018429	-0.113048	-0.174918	-0.0806291	0.00854893	-0.126052	-0.20041	-0.0743575	0.0350922	4932409I22Rik	strong CpG island
chr10:79040317-79041224	0.0640489	0.0103934	0.108594	0.00855692	0.227334	0.213411	-0.0139232	0.643932	Shc2	strong CpG island
chr10:79048367-79050167	-0.115346	-0.154105	0.123478	0.00857234	-0.402296	-0.281764	0.120532	0.0113901	Gm1157	CpG poor
chr10:79066415-79068215	0.0695773	0.0608288	0.145272	0.00858416	0.0269679	0.00253958	-0.0244283	0.301202	Madcam1	CpG poor
chr10:79071238-79073118	-0.119835	-0.0245964	-0.075803	0.00862845	-0.0123815	-0.126919	-0.114538	0.0027271	Gtrgeo22	strong CpG island
chr10:79078419-79079119	0.541393	0.524316	-0.101815	0.0086384	0.484757	0.417557	-0.0672	0.140888		weak CpG island
chr10:79084023-79085823	-0.330788	-0.319646	0.0888714	0.00864164	-0.214163	-0.252787	-0.0386246	0.228575	Cdc34	strong CpG island
chr10:79090848-79092648	0.279364	0.283888	0.075642	0.00867182	0.267231	0.242812	-0.0244196	0.463969	Gzmm	weak CpG island
chr10:79106328-79108128	0.210527	0.3235	0.0864449	0.0086725	0.2808	0.335072	0.0542712	0.139029	Bsg;Bsg	strong CpG island
chr10:79118462-79121169	0.0526413	0.0461752	-0.0769273	0.00867675	0.0524327	0.0827009	0.0302683	0.254602	Hcn2	strong CpG island
chr10:79127407-79128108	0.580451	0.677546	-0.107971	0.00871667	0.806611	0.671022	-0.13559	0.0848292		weak CpG island
chr10:79138211-79139292	0.21213	0.111578	0.0741951	0.0087287	0.279696	0.295942	0.016246	0.640673		strong CpG island
chr10:79142232-79142932	0.611834	0.570892	-0.103089	0.00873935	0.616987	0.519208	-0.0977797	0.0907405		weak CpG island
chr10:79149202-79151002	0.094139	0.190222	0.113771	0.00873939	0.101409	0.0506371	-0.0507717	0.425046	Polrmt	strong CpG island
chr10:79156947-79158747	-0.214201	-0.18617	0.0693395	0.00875091	-0.0913087	-0.0997664	-0.00845771	0.848049	Fgf22	weak CpG island
chr10:79169553-79171353	-0.120792	-0.135545	0.0869785	0.00875241	-0.0227756	0.00929565	0.0320713	0.340354	Rnf126	strong CpG island
chr10:79179123-79180923	0.12749	0.0717414	-0.0770799	0.00878231	0.115177	0.159454	0.0442767	0.0230711	Fstl3	weak CpG island
chr10:79182856-79183557	-0.114094	-0.141326	0.144934	0.00879416	-0.0348447	-0.0171328	0.0177119	0.613235		strong CpG island
chr10:79191614-79193414	-0.287282	-0.235863	-0.100908	0.00880326	-0.260119	-0.331701	-0.071582	0.246335	Prssl1	CpG poor
chr10:79195544-79197344	0.161503	0.109753	0.0579261	0.00882209	0.0588917	0.0541616	-0.0047301	0.829036	Palm	strong CpG island
chr10:79221877-79224649	0.378324	0.358121	0.137663	0.00885323	0.239821	0.194953	-0.0448672	0.0540138	9130017N09Rik	weak CpG island
chr10:79256508-79258478	-0.107811	-0.0855117	-0.0600829	0.0088886	0.0670091	0.0281415	-0.0388676	0.158689	Ptbp1;Ptbp1	strong CpG island
chr10:79277263-79279063	0.152094	0.110813	0.137447	0.00889676	0.153391	0.137348	-0.0160432	0.49546	BC005764	strong CpG island
chr10:79281495-79283295	0.112995	0.125746	-0.119496	0.00890298	0.21772	0.21103	-0.00669008	0.848653	Prtn3	CpG poor
chr10:79284954-79285654	0.40973	0.337196	0.115554	0.00890349	0.282729	0.369291	0.0865622	0.00312785		weak CpG island
chr10:79288140-79289940	0.0879189	0.133736	0.105552	0.00893245	0.411729	0.306905	-0.104824	0.0106254	Ela2	CpG poor
chr10:79292740-79294540	0.0258973	-0.00440038	0.0721592	0.00895644	-0.0633358	-0.111848	-0.0485124	0.0893076	Cfd	CpG poor
chr10:79302078-79302779	0.384614	0.392632	0.125606	0.00898272	0.33734	0.474948	0.137608	0.0162205		weak CpG island
chr10:79305929-79306629	0.428561	0.469701	-0.121517	0.00898615	0.497713	0.381777	-0.115936	0.0477295		weak CpG island
chr10:79311521-79313321	-0.0033443	-0.0634272	-0.0642699	0.00899839	-0.100591	-0.024271	0.07632	0.0532284	Med16	strong CpG island
chr10:79318799-79321359	0.0418148	0.0325396	0.126071	0.00900481	-0.00871348	0.00701686	0.0157303	0.488587	Kiss1r;C030046I01Rik	weak CpG island
chr10:79324159-79325117	0.236698	0.263507	0.137462	0.00901181	0.246873	0.137514	-0.109359	0.00161804		weak CpG island
chr10:79328900-79330965	-0.0164986	-0.0464405	0.0822106	0.00901203	-0.065037	-0.0974846	-0.0324475	0.299334	Arid3a	strong CpG island
chr10:79361980-79363780	0.0322626	-0.00239879	0.100416	0.00903664	0.0364717	0.0357786	-0.00069311	0.981598	Wdr18	strong CpG island
chr10:79372552-79374570	0.175649	0.150005	0.0830649	0.00906432	0.136961	0.120278	-0.0166839	0.614674	Grin3b	strong CpG island
chr10:79379912-79380900	0.401296	0.365931	-0.117047	0.00906797	0.431964	0.415829	-0.0161354	0.579958		strong CpG island
chr10:79381239-79381939	0.388636	0.387487	0.155349	0.00907417	0.499837	0.482108	-0.0177291	0.43308		weak CpG island
chr10:79386959-79388759	-0.265824	-0.320702	0.0932131	0.0090914	-0.0905345	-0.0942435	-0.00370905	0.920606	ORF61	strong CpG island
chr10:79390462-79392262	0.16634	0.126833	-0.0840357	0.00910056	0.0345882	0.0269207	-0.00766745	0.790654	Cnn2	strong CpG island
chr10:79399443-79401243	-0.344562	-0.351619	0.0562065	0.00910607	-0.262808	-0.412294	-0.149486	0.00296375	Abca7	weak CpG island
chr10:79416557-79417257	0.499581	0.519861	-0.0816967	0.00912752	0.490658	0.380023	-0.110635	0.0209592		weak CpG island
chr10:79421503-79423303	0.169407	0.171709	0.0663113	0.00915129	0.275886	0.26773	-0.00815633	0.645484	Hmha1	CpG poor
chr10:79442471-79443172	-0.138535	-0.148101	0.0802928	0.00915327	-0.159005	-0.296219	-0.137214	0.00406421	Polr2e	strong CpG island
chr10:79455338-79457665	-0.0510571	-0.0150013	-0.113555	0.00917106	0.119861	0.0895914	-0.0302697	0.23904	Gpx4;Gpx4	strong CpG island
chr10:79460539-79461239	0.2908	0.291783	0.0769938	0.0091813	0.348976	0.357387	0.00841132	0.762526		weak CpG island
chr10:79505318-79507131	-0.114045	-0.152511	0.106608	0.00918326	-0.169891	-0.128581	0.0413095	0.173108	Sbno2	strong CpG island
chr10:79518030-79520767	-0.101096	-0.106616	0.0978232	0.00922827	0.0500699	-0.00684142	-0.0569114	0.0152702	Stk11	strong CpG island
chr10:79534553-79535363	0.360242	0.354422	0.145727	0.00924284	0.300433	0.333291	0.0328589	0.358041		strong CpG island
chr10:79538012-79540226	0.085383	0.0251294	-0.0817965	0.00927691	0.025481	0.0279007	0.00241977	0.916987		weak CpG island
chr10:79541898-79542674	0.0520047	-0.047025	0.0684588	0.00928726	0.161454	0.163697	0.00224334	0.960986	Dos	strong CpG island
chr10:79544193-79545993	-0.108977	-0.0715828	-0.09826	0.00932165	0.00308511	-0.0274745	-0.0305596	0.229462	Atp5d	strong CpG island
chr10:79550118-79554164	-0.105316	-0.118587	0.0668886	0.00932492	0.00738615	-0.0293648	-0.036751	0.113762	Midn	strong CpG island
chr10:79562806-79563507	-0.055187	-0.074919	0.0803955	0.00933507	0.114491	0.0195109	-0.0949803	0.0379046		strong CpG island
chr10:79567502-79568202	0.168562	0.174892	0.140759	0.00936201	0.16165	0.163238	0.00158814	0.959715		weak CpG island
chr10:79569669-79571471	-0.0605635	-0.0144245	-0.0522977	0.00936761	-0.0161614	0.089567	0.105728	0.0106386	Cirbp	strong CpG island
chr10:79574694-79576572	0.149595	0.175868	0.0773392	0.00940439	0.242519	0.186458	-0.056061	0.085641	1600002K03Rik	weak CpG island
chr10:79581310-79583110	0.0365351	-0.0221834	0.0807702	0.00941922	-0.175597	-0.128108	0.0474892	0.105129	Efna2	strong CpG island
chr10:79589591-79590291	0.543952	0.538394	-0.0692076	0.00942672	0.425203	0.345009	-0.0801937	0.0622555		weak CpG island
chr10:79593570-79594296	0.17906	0.20161	0.112915	0.00942898	0.298389	0.31882	0.0204309	0.475637		strong CpG island
chr10:79611755-79612455	0.412519	0.406652	-0.124996	0.00946627	0.389468	0.346334	-0.0431335	0.363229		weak CpG island
chr10:79628426-79630226	0.173981	0.137112	0.0677656	0.0094809	0.135406	0.171545	0.0361391	0.214931	Mum1	strong CpG island
chr10:79651280-79653080	-0.238742	-0.225903	0.0619649	0.00948691	-0.274315	-0.335335	-0.0610198	0.0362383	Ndufs7	strong CpG island
chr10:79663641-79665441	-0.00450712	-0.0100246	0.189427	0.00950323	0.154328	0.234957	0.0806286	0.00210024	Gamt	weak CpG island
chr10:79666925-79668725	-0.0235066	-0.0401772	0.0649657	0.00950336	0.0783377	0.0670599	-0.0112778	0.7972	Dazap1;Dazap1;Dazap1	strong CpG island
chr10:79694285-79696086	0.229107	0.270368	0.133141	0.00951123	0.210623	0.0924868	-0.118136	0.00133489	Rps15	strong CpG island
chr10:79703666-79705466	0.0133963	0.0371099	0.268285	0.00955324	-0.00417829	0.0415099	0.0456882	0.229716	Apc2	CpG poor
chr10:79707711-79708412	0.117869	0.154017	-0.0879883	0.00955654	0.207645	0.216259	0.00861382	0.819344		weak CpG island
chr10:79709112-79709813	0.652023	0.724197	-0.136945	0.00955732	0.744907	0.569964	-0.174943	0.00562641		weak CpG island
chr10:79715622-79716506	0.471554	0.455823	0.0749056	0.00956467	0.405094	0.290731	-0.114363	0.0105217		weak CpG island
chr10:79718059-79718760	0.394784	0.403021	0.0919758	0.0095654	0.395188	0.373442	-0.0217464	0.631157		weak CpG island
chr10:79723152-79724977	-0.022158	0.0403828	0.0797559	0.00956998	0.111733	0.0796025	-0.0321304	0.231009	2310011J03Rik	strong CpG island
chr10:79726128-79726963	0.0552087	-0.000650506	0.0816691	0.00957687	0.214949	0.240031	0.025082	0.654225		weak CpG island
chr10:79731998-79733902	-0.0799587	-0.104574	0.0781063	0.00957796	0.0250177	0.0673195	0.0423018	0.212721	Pcsk4;Reep6	strong CpG island
chr10:79738364-79739065	0.439032	0.410357	0.104415	0.00958432	0.402016	0.404536	0.00251941	0.953779		weak CpG island
chr10:79744296-79746147	0.046737	-0.0038911	0.0738232	0.00958878	0.0911356	0.0887099	-0.00242561	0.917168		weak CpG island
chr10:79751041-79752841	-0.0633108	-0.0795674	-0.0686035	0.00961157	0.0150505	0.0462239	0.0311734	0.11185	Adamtsl5;Adamtsl5	weak CpG island
chr10:79758287-79760192	0.20549	0.178221	0.153098	0.00961278	0.128225	0.167803	0.0395779	0.0847597	6330514A18Rik	strong CpG island
chr10:79784689-79785694	0.517149	0.517155	-0.109796	0.00962349	0.610051	0.517501	-0.0925492	0.0119176		weak CpG island
chr10:79789456-79791256	0.0581992	0.044612	0.0690042	0.00964024	0.0823011	0.0868312	0.00453015	0.783687	Mex3d	strong CpG island
chr10:79798237-79798938	0.56859	0.639475	0.0530809	0.00964667	0.521307	0.440963	-0.0803437	0.210667		weak CpG island
chr10:79801854-79803908	-0.00542677	-0.0239467	0.0795831	0.00966579	0.0499655	0.000441248	-0.0495243	0.00692832	Mbd3	strong CpG island
chr10:79809450-79811250	-0.251742	-0.216587	0.102315	0.00967332	-0.317335	-0.348316	-0.0309813	0.322547	Uqcr	weak CpG island
chr10:79836179-79838036	-0.189575	-0.202655	0.0724609	0.00969507	-0.000354613	0.0450608	0.0454154	0.0478683	Tcfe2a	strong CpG island
chr10:79874795-79875495	-0.0474323	-0.0601517	0.160117	0.00972509	-0.0488378	-0.00131476	0.0475231	0.320904		weak CpG island
chr10:79878241-79878941	-0.0537206	-0.0997611	0.0942766	0.00972634	0.0847951	0.106762	0.0219671	0.585107		strong CpG island
chr10:79894088-79894788	-0.143204	-0.203811	-0.0886425	0.00972652	-0.16253	-0.332524	-0.169995	0.000358021		strong CpG island
chr10:79896734-79899311	-0.114071	-0.105962	-0.082142	0.00974805	0.0538743	0.0639387	0.0100644	0.672168	Onecut3	strong CpG island
chr10:79941753-79943553	-0.174083	-0.162084	0.10563	0.00975134	-0.000801235	0.0260084	0.0268097	0.658043	Atp8b3	weak CpG island
chr10:79964065-79965971	0.0824498	0.0764693	0.0632725	0.00975456	0.0540361	0.00486573	-0.0491704	0.0781445	Rexo1	strong CpG island
chr10:79971903-79972604	0.453746	0.405499	0.221638	0.00975759	0.236186	0.223393	-0.0127927	0.850858		weak CpG island
chr10:79979923-79981723	-0.102725	-0.121332	-0.109585	0.00976223	0.0743683	0.118247	0.0438785	0.170066	Klf16	strong CpG island
chr10:79986730-79987430	0.251455	0.236222	0.0993536	0.00979973	0.171997	0.17501	0.00301209	0.92236		weak CpG island
chr10:79989533-79990233	0.129572	0.0509761	-0.10584	0.00980499	0.15657	0.165926	0.00935587	0.745695		weak CpG island
chr10:79992933-79994733	-0.296339	-0.362785	-0.0613106	0.0098286	-0.0868703	-0.0232374	0.0636329	0.122065	D10Bwg1364e	strong CpG island
chr10:80004710-80006510	-0.224875	-0.17519	0.119941	0.00987518	-0.186649	-0.242731	-0.0560821	0.0366611	Scamp4;Adat3	strong CpG island
chr10:80009497-80010197	0.326525	0.330409	0.111192	0.00988006	0.365063	0.343009	-0.0220549	0.620394		weak CpG island
chr10:80024666-80026466	0.0712639	0.0392316	-0.0708341	0.00988218	0.0698134	0.0450984	-0.0247151	0.189322	Csnk1g2	strong CpG island
chr10:80037210-80037910	0.643714	0.648841	0.0965464	0.00988544	0.608556	0.409057	-0.1995	0.00167104	ENSMUSG00000003345	weak CpG island
chr10:80041355-80042056	0.588055	0.636806	0.083802	0.00988641	0.646606	0.519463	-0.127144	0.00901277		weak CpG island
chr10:80058997-80059698	-0.0343273	-0.122629	0.0677084	0.0099333	0.0787083	0.212699	0.133991	0.008081		strong CpG island
chr10:80074605-80076405	0.227862	0.175886	-0.0842422	0.00994233	0.0103469	-0.0769263	-0.0872733	0.038862	Mknk2	CpG poor
chr10:80078906-80079992	0.0551149	0.0489441	0.0985423	0.00994386	0.202852	0.214926	0.0120746	0.805389	ENSMUSG00000020190	strong CpG island
chr10:80094064-80094765	0.640919	0.663205	0.114225	0.00995151	0.650165	0.479912	-0.170252	0.017459		weak CpG island
chr10:80104521-80106321	-0.104925	-0.120549	0.0928754	0.00995456	-0.0710987	-0.0889693	-0.0178706	0.508677	9030607L17Rik;Mobkl2a	strong CpG island
chr10:80144754-80146640	0.05092	0.103528	0.134167	0.00995506	0.0748296	0.121206	0.0463767	0.0944068	Ap3d1	strong CpG island
chr10:80157034-80158834	0.248241	0.228384	0.08256	0.00995872	0.274679	0.276598	0.00191926	0.957898	Dot1l	strong CpG island
chr10:80200412-80202712	-0.292394	-0.323294	-0.0758894	0.00996564	-0.292377	-0.307172	-0.014795	0.543081	Sf3a2;Plekhj1	strong CpG island
chr10:80207076-80208876	0.0583543	0.0115322	-0.0518759	0.00997824	0.0227041	0.104854	0.0821498	0.0490458	Amh	CpG poor
chr10:80210118-80210819	0.199008	0.152377	0.0815838	0.00997989	0.177274	0.250355	0.0730805	0.200972		strong CpG island
chr10:80216124-80217924	0.164245	0.154541	0.125529	0.0100041	0.10572	0.0424128	-0.0633069	0.0654808	Jsrp1	CpG poor
chr10:80228484-80230366	-0.0308436	-0.000415031	0.122124	0.0100158	0.076968	0.140138	0.0631702	0.0135493	Oaz1	strong CpG island
chr10:80237478-80239171	0.292855	0.256309	0.141567	0.0100319	0.307442	0.308086	0.000644432	0.98221		strong CpG island
chr10:80246659-80248459	0.172622	0.139839	-0.0916873	0.0100496	0.138377	0.0883016	-0.050075	0.0132509	BC072620	strong CpG island
chr10:80257093-80259638	-0.195068	-0.186346	0.0823486	0.0100725	-0.0419921	-0.0325856	0.00940644	0.84409	3110056O03Rik;Lsm7	strong CpG island
chr10:80291186-80291887	0.411315	0.363208	0.0790531	0.0100854	0.361464	0.377861	0.0163978	0.661192		weak CpG island
chr10:80300852-80301553	0.557556	0.526851	0.0995384	0.0101148	0.407977	0.292315	-0.115661	0.0178897		weak CpG island
chr10:80303264-80305195	0.207616	0.21264	0.105652	0.01012	0.0812174	0.0664625	-0.014755	0.651927	Timm13	strong CpG island
chr10:80320867-80322674	0.017412	0.0290659	0.114326	0.0101317	0.0105898	-0.0476202	-0.05821	0.0153674	Lmnb2	strong CpG island
chr10:80331808-80333790	-0.259491	-0.231778	0.129217	0.0101499	-0.094631	-0.115135	-0.0205035	0.439768	Gadd45b	strong CpG island
chr10:80335100-80335800	0.146016	0.098428	0.110269	0.0101645	0.133297	0.184696	0.0513983	0.225917		strong CpG island
chr10:80388651-80389352	-0.236877	-0.151207	0.0910827	0.0101912	0.00533621	-0.058001	-0.0633372	0.0909993		weak CpG island
chr10:80403994-80405794	0.327292	0.314074	0.0764983	0.0101926	0.2412	0.223712	-0.017488	0.365443	Gng7	CpG poor
chr10:80417554-80419354	-0.247979	-0.310869	0.116992	0.0101957	-0.572892	-0.305482	0.26741	0.00155063	Gng7	weak CpG island
chr10:80424881-80425581	0.443341	0.438503	-0.0701946	0.010236	0.456707	0.349157	-0.10755	0.0429229		strong CpG island
chr10:80428006-80429806	0.0476864	0.00805868	0.0861136	0.0102376	0.0782362	0.0945282	0.016292	0.499881	Diras1	weak CpG island
chr10:80434167-80434868	0.518013	0.541126	0.0564962	0.0102547	0.542141	0.547658	0.00551648	0.90633		weak CpG island
chr10:80436541-80438341	0.319061	0.305869	0.109368	0.0102586	0.194236	0.194876	0.000640137	0.98481	Slc39a3	CpG poor
chr10:80462783-80464583	-0.226252	-0.148091	0.0633949	0.0102639	-0.175024	-0.168492	0.00653225	0.869004	Sgta	strong CpG island
chr10:80471978-80473778	-0.17187	-0.181534	-0.133626	0.0102943	-0.220285	-0.133645	0.0866399	0.0792628	Thop1	strong CpG island
chr10:80482846-80483547	0.351317	0.309541	0.160397	0.0102949	0.389272	0.393402	0.0041303	0.932448		weak CpG island
chr10:80501501-80503301	0.354386	0.369375	0.0972238	0.0103546	0.199965	0.166929	-0.0330367	0.361791	Creb3l3	CpG poor
chr10:80507791-80509591	-0.28848	-0.363949	0.0576444	0.0103785	-0.31139	-0.39042	-0.0790298	0.038088	Map2k2	strong CpG island
chr10:80538099-80541296	-0.0666826	-0.0755119	-0.0710447	0.0103812	0.14123	0.117994	-0.0232358	0.437333	Zbtb7a	strong CpG island
chr10:80547094-80548126	0.503609	0.46781	0.103967	0.010393	0.559466	0.456129	-0.103337	0.0264898	ENSMUSG00000035011	strong CpG island
chr10:80551073-80551773	0.486581	0.470916	0.0969519	0.0104325	0.526071	0.468015	-0.0580553	0.179223		strong CpG island
chr10:80556507-80557495	0.383661	0.363065	0.0853248	0.0104384	0.441121	0.382638	-0.0584827	0.119958		strong CpG island
chr10:80570510-80572352	-0.43165	-0.339056	0.176331	0.0104642	-0.321595	-0.329165	-0.00756946	0.733496	Pias4	strong CpG island
chr10:80578487-80580287	-0.426107	-0.475861	0.0696582	0.0104752	-0.379217	-0.496583	-0.117366	0.000218716	Eef2	strong CpG island
chr10:80585803-80587633	-0.0592836	0.0128756	0.10238	0.0104903	-0.00980279	0.0394982	0.0493009	0.114221	Dapk3	strong CpG island
chr10:80593023-80593724	0.448751	0.482982	0.19169	0.0105015	0.532294	0.433327	-0.0989675	0.0177511		strong CpG island
chr10:80595488-80596204	0.0820752	0.049386	0.111348	0.0105031	0.181977	0.162826	-0.0191503	0.594728		strong CpG island
chr10:80597369-80598069	0.0220707	-0.0191608	0.0920044	0.0105118	-0.131223	-0.128272	0.00295068	0.954639		weak CpG island
chr10:80604666-80606466	0.215327	0.273465	0.0899601	0.0105252	0.0993035	0.200676	0.101373	0.00325716	Itgb1bp3	CpG poor
chr10:80633408-80636804	0.162667	0.164125	0.0755229	0.0105546	0.0880302	0.123874	0.0358437	0.113738	Atcay;9130206N08Rik	strong CpG island
chr10:80642856-80643557	0.439811	0.409904	-0.0941357	0.0105611	0.324422	0.357292	0.0328694	0.370158		weak CpG island
chr10:80659373-80661173	0.19932	0.215369	0.0964516	0.0105707	0.232661	0.163772	-0.0688895	4.7985e-05	Matk	weak CpG island
chr10:80669555-80671867	-0.126364	-0.0988526	0.110267	0.0105825	-0.122451	-0.138401	-0.0159509	0.583991	Apba3;Mrpl54	strong CpG island
chr10:80688686-80689386	0.174919	0.0733276	0.0620912	0.0105943	-0.266266	-0.361264	-0.0949975	0.00747069		strong CpG island
chr10:80693896-80696642	0.037971	0.0172738	0.0879535	0.0105973	-0.026147	-0.00443977	0.0217072	0.3443	Pip5k1c;Tjp3	strong CpG island
chr10:80723181-80724454	-0.367873	-0.309857	0.126088	0.0106032	-0.116838	-0.0381702	0.0786677	0.14418	2510012J08Rik	strong CpG island
chr10:80725436-80726136	0.384249	0.392249	0.0889476	0.010609	0.507072	0.386229	-0.120843	0.00302354		weak CpG island
chr10:80728373-80729079	0.798426	0.851779	-0.0700698	0.0106426	0.914362	0.758738	-0.155624	0.0133301		strong CpG island
chr10:80730559-80732359	-0.108084	-0.10987	0.0541405	0.0106585	-0.0895595	-0.0688306	0.0207289	0.524102	Tbxa2r	CpG poor
chr10:80735585-80736316	0.409858	0.457933	-0.0788644	0.0106594	0.53171	0.474997	-0.0567123	0.211799		weak CpG island
chr10:80740860-80741561	0.516967	0.444712	-0.0712734	0.0106752	0.388882	0.358672	-0.0302094	0.682481		strong CpG island
chr10:80745895-80747695	0.0859772	0.0883973	0.0947515	0.0106801	0.132722	0.128009	-0.00471276	0.901391	Gipc3	strong CpG island
chr10:80749586-80750287	0.332018	0.283935	0.078345	0.0107251	0.298788	0.376976	0.0781882	0.00631899		strong CpG island
chr10:80753039-80754839	-0.141895	-0.137966	0.100055	0.0107426	-0.135356	-0.132237	0.0031191	0.915493	Hmg20b	strong CpG island
chr10:80759319-80761144	0.0658147	0.113052	-0.0956317	0.0107832	0.0908539	0.0375424	-0.0533115	0.0841953	F630110N24Rik	strong CpG island
chr10:80767123-80768081	0.481313	0.562373	0.0683338	0.0107986	0.299999	0.310909	0.0109103	0.701402		weak CpG island
chr10:80768419-80770219	-0.131406	-0.126878	-0.117207	0.010816	-0.265897	-0.425301	-0.159404	0.00112979	4930404N11Rik	CpG poor
chr10:80780999-80782799	-0.109969	-0.156705	-0.0674393	0.0108215	-0.226233	-0.252062	-0.0258289	0.168542	Fzr1	strong CpG island
chr10:80786339-80788139	0.0875026	0.169025	-0.128125	0.0108247	0.126743	0.192429	0.0656857	0.0388254	Dohh	strong CpG island
chr10:80823304-80824005	0.214849	0.246989	0.0775479	0.0108248	0.425416	0.392926	-0.0324899	0.315938		strong CpG island
chr10:80829802-80831602	0.0765127	0.0267942	0.0748556	0.0108288	0.0799988	0.0164949	-0.063504	0.0148664	Nfic;Nfic	weak CpG island
chr10:80833158-80834368	0.151158	0.115795	0.0896581	0.0108446	0.293211	0.293951	0.000739502	0.974146		strong CpG island
chr10:80867253-80867953	-0.0683219	-0.10597	0.0880634	0.0108544	0.0563119	0.105395	0.0490827	0.238884		weak CpG island
chr10:80885356-80886056	0.00784685	-0.053882	-0.21422	0.0108739	0.0309288	0.137668	0.106739	0.0432506		strong CpG island
chr10:80898985-80900785	-0.1762	-0.128261	0.0855616	0.0108769	-0.0799277	-0.131042	-0.0511139	0.0513334	Ncln	strong CpG island
chr10:80902139-80904566	0.000479297	-0.0261385	-0.0673901	0.0108772	-0.180035	-0.134707	0.0453273	0.164567	S1pr4	weak CpG island
chr10:80905734-80906434	0.0605359	0.0250351	0.125372	0.0109082	0.226933	0.209896	-0.0170366	0.705177		strong CpG island
chr10:80926854-80928654	0.189923	0.242136	0.0975154	0.0109212	0.20573	0.203366	-0.00236463	0.940003	Gna15	weak CpG island
chr10:80947666-80949475	0.15268	0.156477	-0.110627	0.0109946	0.193218	0.13396	-0.0592587	0.0214308	Gna11	strong CpG island
chr10:80961388-80963188	0.043896	0.0275452	0.0612699	0.01107	0.147872	0.159081	0.0112094	0.623242	Aes	strong CpG island
chr10:80973754-80974455	-0.607618	-0.574805	0.122027	0.0111191	-0.206823	-0.338275	-0.131452	0.00404908		weak CpG island
chr10:80977360-80979160	-0.0658543	-0.0497497	0.0810197	0.0111451	-0.0969117	-0.0173522	0.0795595	0.0670481	Tle2	weak CpG island
chr10:80990664-80991365	0.341408	0.351001	-0.0685316	0.0111476	0.269594	0.24788	-0.0217135	0.661945		weak CpG island
chr10:81003529-81005329	-0.177447	-0.198987	0.0594071	0.011235	-0.222425	-0.232535	-0.0101098	0.734718	Tle6	weak CpG island
chr10:81008136-81009936	-0.440482	-0.436828	0.0641854	0.011263	-0.318303	-0.322358	-0.004055	0.932351		strong CpG island
chr10:81030187-81033175	0.115984	0.0610439	0.141568	0.0112635	-0.0698703	-0.0766518	-0.00678144	0.828012	Ankrd24;Sirt6	weak CpG island
chr10:81046392-81047092	0.255753	0.281668	0.0639036	0.0112773	0.307704	0.238253	-0.0694507	0.0927832		strong CpG island
chr10:81051989-81052689	0.305557	0.367972	0.0903458	0.0112971	0.289506	0.143633	-0.145872	0.0350129	ENSMUSG00000074860	strong CpG island
chr10:81090333-81091034	0.535223	0.695621	-0.0507443	0.0113022	0.578898	0.391491	-0.187407	0.0624276		strong CpG island
chr10:81107796-81108497	-0.00424161	-0.0198591	0.0726618	0.0113149	0.031635	-0.0522196	-0.0838547	0.0882362		strong CpG island
chr10:81200440-81201140	-0.0597715	0.0959881	0.147292	0.0113375	-0.127796	-0.167525	-0.0397295	0.572144		strong CpG island
chr10:81241765-81242466	0.519643	0.646041	0.070349	0.011348	0.581359	0.375352	-0.206007	0.0231321		strong CpG island
chr10:81276107-81276808	0.605616	0.753968	0.0631807	0.0113509	0.63894	0.395371	-0.243569	0.0169757		strong CpG island
chr10:81293575-81294276	0.0555184	0.0642247	-0.0671435	0.0113874	0.0144702	-0.024427	-0.0388972	0.362633		strong CpG island
chr10:81359778-81361579	0.159218	0.349821	0.0723272	0.0114425	0.177927	0.126585	-0.0513417	0.263363	BC062127	strong CpG island
chr10:81408256-81408957	0.546156	0.714427	-0.0606358	0.01147	0.627232	0.448857	-0.178375	0.0598129		strong CpG island
chr10:81426683-81427384	0.0514976	0.0490143	-0.104483	0.0114794	0.00758158	-0.044911	-0.0524925	0.265637	ENSMUSG00000074855	strong CpG island
chr10:81476625-81478495	-0.0159459	0.00376485	0.113113	0.0114892	-0.0607802	-0.0269636	0.0338166	0.493991	BC062115	weak CpG island
chr10:81512967-81513668	-0.00340526	0.134042	0.0625408	0.0115219	0.0506584	-0.00763881	-0.0582973	0.412033		strong CpG island
chr10:81557604-81558305	0.0825317	0.1196	0.0949492	0.0115332	0.191949	0.109671	-0.0822776	0.106351		strong CpG island
chr10:81607865-81608565	-0.00118722	0.0263992	0.0685811	0.0115501	0.0176185	0.0524789	0.0348604	0.396491		strong CpG island
chr10:81783940-81784641	-0.119795	-0.139945	-0.0853884	0.0115554	-0.140268	-0.149513	-0.00924512	0.828942		weak CpG island
chr10:82052403-82053103	0.00163136	-0.0359402	0.0710158	0.0115565	0.0121468	-0.045945	-0.0580918	0.0612303	ENSMUSG00000063320	strong CpG island
chr10:82058379-82060209	0.0727149	0.0370024	0.0924159	0.011601	0.14476	0.119271	-0.0254887	0.258457	Tdg;Tdg	strong CpG island
chr10:8208095-8210315	-0.12374	-0.141034	0.0563961	0.0116069	-0.0713992	-0.0825848	-0.0111856	0.666705	Ust	strong CpG island
chr10:82119949-82121749	0.0300531	0.0567381	0.167978	0.0116357	-0.118788	-0.124946	-0.0061577	0.900754	Glt8d2	weak CpG island
chr10:82128781-82129623	-0.00726909	0.0213462	0.0769986	0.0116569	0.177039	0.185138	0.00809846	0.844159	Hcfc2	strong CpG island
chr10:82193161-82195240	0.0524743	0.0857181	0.0857695	0.0116592	0.134823	0.0812285	-0.0535945	0.0125923	Nfyb	strong CpG island
chr10:82241614-82242315	0.0561707	0.0244833	0.123496	0.0116634	0.15121	0.207504	0.0562938	0.232913	ENSMUSG00000056821	strong CpG island
chr10:82262449-82264249	0.441963	0.471771	0.0858478	0.0116844	0.433614	0.424862	-0.00875227	0.787449	Txnrd1	weak CpG island
chr10:82287704-82290639	-0.308418	-0.245843	-0.0519003	0.0116999	-0.162907	-0.183618	-0.0207106	0.185377	Txnrd1;Txnrd1;Txnrd1	strong CpG island
chr10:82295156-82296956	0.361218	0.375409	0.119473	0.0117065	0.215753	0.135772	-0.0799803	0.00228732	Eid3	weak CpG island
chr10:82383966-82384666	0.472912	0.557803	0.181539	0.0117198	0.646804	0.515611	-0.131194	0.0089448	ENSMUSG00000071151	weak CpG island
chr10:82413995-82415795	0.0169329	0.0318273	0.0725702	0.0117205	0.0577501	0.0867098	0.0289597	0.154312	Chst11	strong CpG island
chr10:82620951-82621651	0.702143	0.796494	0.139762	0.011737	0.61433	0.600321	-0.0140091	0.816136		strong CpG island
chr10:82766953-82768916	0.0357714	0.00688608	0.0858881	0.0117462	0.0903831	0.104654	0.0142709	0.678656	Slc41a2	strong CpG island
chr10:82788751-82790619	-0.11619	-0.180308	0.0805225	0.0117679	-0.16361	-0.134624	0.028986	0.454765	D10Wsu102e	strong CpG island
chr10:82963361-82965161	0.17479	0.209673	-0.0985186	0.0117712	0.116266	0.0616114	-0.0546545	0.0590379	Aldh1l2	weak CpG island
chr10:82973505-82974205	0.118119	0.030746	-0.0820859	0.0117841	0.265922	0.293868	0.0279466	0.380326	A230046K03Rik	strong CpG island
chr10:83077963-83079763	0.0124963	0.0777015	0.0885895	0.0118053	0.128437	0.142649	0.0142117	0.626201	Appl2	strong CpG island
chr10:83152400-83153101	-0.0979123	-0.11173	0.103412	0.0118202	-0.0747845	-0.0777486	-0.00296413	0.944056		strong CpG island
chr10:83869770-83871570	0.03761	-0.0162552	0.0818521	0.0118234	0.0757113	0.045815	-0.0298964	0.282401	Nuak1	strong CpG island
chr10:83963187-83964987	0.172589	0.118562	0.0771549	0.0118309	0.137296	0.128912	-0.00838393	0.65976	Ckap4	strong CpG island
chr10:84005445-84007259	-0.458163	-0.485521	0.0806816	0.0118395	-0.376394	-0.402564	-0.0261692	0.466527	Tcp11l2	strong CpG island
chr10:84050935-84052735	0.116258	0.202774	0.0704793	0.0118432	0.0630432	0.130765	0.0677219	0.016964	Polr3b	strong CpG island
chr10:84184406-84186346	-0.154096	-0.18905	0.119339	0.0118488	0.0385997	-0.0590193	-0.097619	0.00767902	Rfx4	strong CpG island
chr10:84188629-84189329	-0.166615	-0.0544043	-0.100872	0.0118514	0.0473239	0.0386021	-0.00872177	0.704992		strong CpG island
chr10:84189655-84190356	-0.057584	-0.042745	0.0961152	0.011873	0.104453	0.0529492	-0.0515043	0.167133		weak CpG island
chr10:84266646-84268446	0.231287	0.244937	-0.141478	0.0118796	0.061963	0.110817	0.0488537	0.188671	Rfx4	CpG poor
chr10:84346114-84347954	-0.0315322	0.00394928	0.0995113	0.0118864	-0.0108781	-0.0590466	-0.0481685	0.0112516	Ric8b;Ric8b	strong CpG island
chr10:84531272-84533507	0.076533	0.0480814	0.0954046	0.0118909	-0.0226434	0.0036134	0.0262568	0.518844	AI597468;Fhl4	strong CpG island
chr10:84557300-84559100	-0.505309	-0.478358	0.089757	0.0118919	-0.463	-0.515844	-0.0528438	0.150639	Mterfd3	weak CpG island
chr10:84614050-84616153	0.0490206	0.0110473	0.0900659	0.0119018	0.0143227	0.0373668	0.0230441	0.394259	Cry1	strong CpG island
chr10:84816317-84818608	0.128632	0.114684	-0.116716	0.0119028	0.113702	0.184589	0.0708863	3.06195e-05	Btbd11	strong CpG island
chr10:85026909-85028906	-0.0966242	-0.0497954	-0.0726333	0.0119179	-0.0430664	0.0027498	0.0458162	0.0397176	Btbd11	weak CpG island
chr10:85258939-85259640	0.111729	0.0759069	-0.0482735	0.0119259	0.0241002	-0.102764	-0.126865	0.0215433		weak CpG island
chr10:85300363-85302215	-0.209052	-0.199523	0.0796549	0.0119326	-0.218908	-0.199874	0.0190341	0.520755	Pwp1	strong CpG island
chr10:85346221-85348044	-0.228709	-0.251389	-0.0648937	0.0119345	-0.191135	-0.22968	-0.0385453	0.189547	Prdm4	strong CpG island
chr10:85358120-85358821	0.0751087	0.0344499	0.0886609	0.011975	0.226502	0.252799	0.0262963	0.551662	ENSMUSG00000057741	strong CpG island
chr10:85387082-85388882	-0.217993	-0.180822	-0.101255	0.0119792	0.033739	-0.0233412	-0.0570802	0.0847276	D10Wsu52e	strong CpG island
chr10:85441149-85442949	0.082025	0.116843	-0.107196	0.0120248	-0.0995728	-0.113277	-0.0137039	0.721918	Bpil2	CpG poor
chr10:85450507-85452307	-0.0522739	-0.0239279	0.141708	0.0120408	-0.0779226	-0.0232528	0.0546697	0.00351426	Fbxo7	strong CpG island
chr10:85729035-85730835	0.272427	0.238047	0.114687	0.0120521	0.116691	0.133042	0.016351	0.444127	Timp3	strong CpG island
chr10:8575760-8577560	-0.108718	-0.0778417	0.0837612	0.0120652	-0.0157635	-0.0532504	-0.0374868	0.192665	Sash1	strong CpG island
chr10:85928138-85929938	-0.189277	-0.167566	0.137583	0.0120883	-0.255557	-0.290663	-0.0351065	0.152482	Syn3	weak CpG island
chr10:86115079-86115780	-0.189044	-0.203795	-0.106122	0.0120969	-0.104514	-0.267897	-0.163383	0.000411166		strong CpG island
chr10:86134310-86136543	-0.5385	-0.444767	-0.125824	0.0121521	-0.340745	-0.393886	-0.0531412	0.0426607	Hsp90b1;BC030307;BC030307	strong CpG island
chr10:86141416-86143216	0.360277	0.449367	-0.280186	0.0121636	0.351314	0.317086	-0.0342279	0.493769	BC030307	weak CpG island
chr10:86207503-86209422	-0.0252858	0.0161424	-0.0722175	0.0121864	0.249349	0.193451	-0.0558974	0.0291492	Nt5dc3	strong CpG island
chr10:86338377-86339078	0.686631	0.808569	0.0780203	0.0122007	0.923397	0.796793	-0.126604	0.0729375		strong CpG island
chr10:86341997-86343797	-0.227657	-0.210512	0.0824844	0.0122022	-0.325291	-0.333947	-0.00865609	0.816778	ENSMUSG00000048477	CpG poor
chr10:86437241-86439041	0.148038	0.17184	0.0876943	0.0122173	-0.0277065	-0.0898394	-0.0621329	0.0236737	Stab2	CpG poor
chr10:86487946-86488646	-0.0136763	-0.000416801	0.0721282	0.0122286	-0.0610642	-0.0934614	-0.0323972	0.55254		weak CpG island
chr10:86922244-86924759	-0.154273	-0.15425	0.0703254	0.0122341	-0.0858618	-0.0760409	0.0098209	0.63995	Ascl1	strong CpG island
chr10:86950472-86952272	-0.317363	-0.260431	0.0625356	0.0122342	-0.0931368	-0.077645	0.0154919	0.583897	Pah	CpG poor
chr10:87288528-87290328	-1.08164	-1.00958	-0.194725	0.0122465	-0.654137	-0.635716	0.018421	0.678012	Igf1;Igf1	weak CpG island
chr10:87293229-87295029	0.031223	0.0180021	0.0911599	0.0122581	0.0645754	0.0351491	-0.0294263	0.535334	ENSMUSG00000020053	CpG poor
chr10:87519573-87521373	0.0282195	0.0152196	-0.0862843	0.0122672	0.0108478	0.00739509	-0.00345269	0.928608	Pmch	weak CpG island
chr10:87565152-87566952	0.580861	0.574956	0.0686197	0.0122718	0.465135	0.392163	-0.0729714	0.0922369	ENSMUSG00000074808;ENSMUSG00000074808	weak CpG island
chr10:87575546-87578024	-0.160978	-0.123182	0.0711322	0.0123018	-0.285383	-0.242856	0.0425263	0.169241	Nup37;4930547N16Rik;Nup37	strong CpG island
chr10:87629593-87631393	0.152981	0.0970426	0.154692	0.0123074	0.145553	0.0988186	-0.0467348	0.123598	Ccdc53;Ccdc53;Ccdc53	weak CpG island
chr10:87786374-87788174	-0.192942	-0.225166	0.0556458	0.0123489	-0.268201	-0.267708	0.000492434	0.978375	1200002N14Rik	strong CpG island
chr10:87807910-87809710	0.276943	0.278116	-0.0839751	0.0123529	0.287223	0.291691	0.00446733	0.836042	Gnptab	strong CpG island
chr10:87888085-87889892	0.347183	0.401812	-0.0691925	0.0123567	0.470497	0.461386	-0.00911113	0.747089	Sycp3	weak CpG island
chr10:87933164-87934964	-0.0467407	-0.0870486	0.151453	0.0123722	0.0883109	0.123086	0.0347752	0.0716692	Chpt1	strong CpG island
chr10:88034313-88036113	0.20531	0.281964	0.203942	0.0123865	-0.101731	-0.0993133	0.00241803	0.945	8030451F13Rik	weak CpG island
chr10:88112321-88114121	0.350743	0.380913	0.120986	0.0124031	0.156719	0.293385	0.136666	0.00261268	Spic	weak CpG island
chr10:88159893-88161889	-0.23085	-0.144081	-0.0693735	0.0124077	-0.162915	-0.117807	0.0451081	0.0800469	Arl1	strong CpG island
chr10:88256135-88256836	-0.29873	-0.271137	0.085351	0.0124239	-0.134236	-0.146369	-0.0121333	0.780964	ENSMUSG00000004356	strong CpG island
chr10:88314490-88316354	0.014273	-0.0182508	-0.0991214	0.0124513	-0.229317	-0.204914	0.0244032	0.253478	Slc5a8	strong CpG island
chr10:88687089-88688889	-0.358114	-0.298857	0.0745907	0.0124558	-0.440459	-0.496324	-0.0558654	0.120929	Tmem16d	CpG poor
chr10:88774328-88775028	0.0835925	0.0861751	0.128596	0.0124648	0.180325	0.174206	-0.00611866	0.876645		strong CpG island
chr10:88873260-88875060	-0.0179824	0.0958407	0.0817341	0.0124725	-0.00351166	0.0577908	0.0613025	0.020552	Gas2l3;Gas2l3	strong CpG island
chr10:88935926-88937726	-0.343966	-0.257956	0.135925	0.0125274	0.0485597	-0.00872815	-0.0572878	0.106546	Nr1h4	weak CpG island
chr10:89050552-89052352	0.363346	0.398551	-0.143697	0.0125965	0.434559	0.424281	-0.0102787	0.764999	Slc17a8	weak CpG island
chr10:89115533-89117384	-0.135682	-0.193791	0.0802919	0.0126109	-0.191109	-0.118733	0.0723763	0.00906756	Scyl2	strong CpG island
chr10:89161594-89163394	-0.554811	-0.491217	-0.116952	0.0126192	-0.485988	-0.517425	-0.0314375	0.300997	Actr6	strong CpG island
chr10:89173524-89175608	-0.245773	-0.286857	0.106176	0.012621	-0.226934	-0.277529	-0.0505954	0.0391592	Uhrf1bp1l	strong CpG island
chr10:89302736-89303436	0.163016	0.18998	0.0589167	0.0126445	0.306971	0.274607	-0.0323639	0.445439		strong CpG island
chr10:89479432-89480133	0.558214	0.704147	0.0873964	0.0126452	0.594859	0.650519	0.0556601	0.252887		strong CpG island
chr10:89564692-89565392	0.382546	0.364982	0.067158	0.0126473	0.438163	0.347053	-0.09111	0.127435		weak CpG island
chr10:90258716-90259701	0.161798	0.147357	0.0678249	0.0126579	0.280885	0.318347	0.037462	0.187728		strong CpG island
chr10:90399474-90400174	0.045285	0.104013	0.0731336	0.0126731	0.212627	0.200593	-0.0120347	0.776265		strong CpG island
chr10:90511569-90513842	0.0390459	0.0824213	0.0818905	0.0126739	-0.0152329	-0.0150951	0.000137792	0.993393	1200009F10Rik;1200009F10Rik;Apaf1;Apaf1	strong CpG island
chr10:90531546-90532247	0.85614	1.05168	-0.0732767	0.0126767	1.09317	0.799877	-0.293296	0.00851545		strong CpG island
chr10:90553226-90555062	0.0442637	0.10076	0.0609654	0.0127117	0.0537801	0.0608883	0.00710817	0.801951	Slc25a3	strong CpG island
chr10:90600500-90602634	0.0761663	0.0520473	0.0702884	0.0127357	0.0696807	0.111658	0.0419769	0.0420182	Tmpo;Tmpo;Tmpo;Tmpo;Tmpo;Tmpo	strong CpG island
chr10:90611204-90611904	-0.0913695	-0.0785497	0.114905	0.0127478	0.111188	0.101281	-0.00990701	0.791742	ENSMUSG00000019961	strong CpG island
chr10:92151659-92153459	-0.224117	-0.253098	-0.0638243	0.0127844	-0.180121	-0.134317	0.0458033	0.0594348	Nedd1	strong CpG island
chr10:92590239-92591465	-0.0121993	-0.0473437	0.100989	0.0128153	0.203077	0.170762	-0.0323149	0.401579	Pctk2	strong CpG island
chr10:92636798-92638598	0.241163	0.285314	-0.0466318	0.0128299	0.296548	0.388153	0.0916049	0.0487929		weak CpG island
chr10:92739786-92742136	-0.25682	-0.239193	0.0815574	0.0128459	-0.228411	-0.254367	-0.025956	0.285825	Elk3	strong CpG island
chr10:92881928-92883778	-0.362826	-0.350786	-0.0575963	0.0129034	-0.219609	-0.231928	-0.0123195	0.740153	Lta4h	strong CpG island
chr10:92917266-92919066	-0.0180514	0.0202662	0.0648372	0.012908	0.387234	0.435499	0.0482655	0.279117	Hal	weak CpG island
chr10:92969130-92970930	-0.345272	-0.359549	0.0575708	0.0129118	-0.134008	-0.0932662	0.0407416	0.258518	Ccdc38	weak CpG island
chr10:93018919-93019620	-0.0178835	0.0154358	0.0990324	0.0129406	0.101294	-0.0169535	-0.118248	0.00200343	ENSMUSG00000052493	strong CpG island
chr10:93069699-93071499	0.252595	0.286241	0.141587	0.0129615	0.312982	0.313567	0.000585487	0.976726	Ntn4	strong CpG island
chr10:93260053-93261853	-0.119145	-0.143339	-0.108388	0.0129668	-0.0436058	-0.0431033	0.000502516	0.988796	Usp44	strong CpG island
chr10:93263469-93264191	0.138886	0.0487529	0.0717062	0.0129683	0.141781	0.179679	0.0378974	0.182171		strong CpG island
chr10:93275605-93276306	0.614824	0.62516	0.0874642	0.0129794	0.790996	0.492381	-0.298615	0.000283715		strong CpG island
chr10:93318968-93319668	0.165412	0.160614	-0.0681856	0.0129808	0.239758	0.207008	-0.0327494	0.339396		weak CpG island
chr10:93320501-93322301	0.0643162	0.0176803	-0.0573708	0.0130077	-0.108702	-0.0306811	0.0780214	0.0103724	Metap2	CpG poor
chr10:93464499-93466847	-0.118508	-0.104349	0.130119	0.0130158	-0.14791	-0.14363	0.00427992	0.863298	Fgd6;Vezt	strong CpG island
chr10:93577542-93578243	-0.196245	-0.158289	-0.0842573	0.0130297	-0.0828411	-0.113893	-0.0310517	0.417473	Nr2c1	strong CpG island
chr10:93584784-93586584	0.444463	0.490606	0.0990945	0.0130397	0.530673	0.441773	-0.0889003	0.0304598	ENSMUSG00000005897	weak CpG island
chr10:93627507-93629307	-0.262781	-0.297839	-0.10136	0.0130452	-0.372723	-0.419157	-0.0464345	0.0550935	Ndufa12	strong CpG island
chr10:9364807-9366698	-0.0853018	-0.0577777	0.0700227	0.0130789	0.088984	0.0974325	0.00844854	0.70353	Samd5	strong CpG island
chr10:93727955-93729755	0.248373	0.35928	0.0920615	0.0131072	-0.0146676	-0.0392056	-0.024538	0.651399	EG215472	CpG poor
chr10:93741628-93742329	-0.0953981	-0.0351143	0.0706307	0.0131078	0.10235	-0.00523591	-0.107586	0.00292226		weak CpG island
chr10:93943377-93945337	-0.0284678	-0.0647097	0.11098	0.0131141	-0.0114217	0.0170602	0.028482	0.278242	Tmcc3	strong CpG island
chr10:94117152-94118952	0.105623	0.0801643	0.0750099	0.0131318	0.0617426	0.0552215	-0.00652107	0.81554	Ccdc41	strong CpG island
chr10:94373288-94375566	0.0069807	-0.0101933	-0.0564941	0.0131576	0.0775963	0.0947794	0.0171831	0.388306	Plxnc1	strong CpG island
chr10:94753083-94755085	-0.681743	-0.633545	0.081061	0.0131767	-0.679023	-0.658666	0.0203575	0.604144	Cradd	strong CpG island
chr10:94844074-94847809	-0.0997176	-0.0840998	0.108046	0.0131844	0.0487539	0.00408529	-0.0446686	0.0332996	Socs2	strong CpG island
chr10:94931115-94932915	0.078477	0.118882	0.110907	0.0132445	0.0211026	0.108669	0.0875666	0.00593527	D10Ertd322e	strong CpG island
chr10:94943549-94945581	0.102454	0.0739511	-0.0876362	0.013245	0.153047	0.136787	-0.0162594	0.458148	Ube2n	strong CpG island
chr10:94992933-94995134	-0.026395	-0.0539775	0.0619096	0.0132767	0.0263282	-0.00495153	-0.0312797	0.121892	Nudt4	strong CpG island
chr10:95220958-95222758	0.116174	0.0803061	-0.0556195	0.0132797	0.152396	0.0939811	-0.0584149	0.258326		weak CpG island
chr10:95369050-95371020	-0.227999	-0.217032	0.0723557	0.0132913	-0.213346	-0.160257	0.0530897	0.135385	Eea1	strong CpG island
chr10:9590586-9591522	0.162628	0.185173	0.175245	0.0132979	0.209093	0.227017	0.017924	0.515504	Stxbp5	strong CpG island
chr10:96045414-96047472	-0.0365007	0.0306683	-0.0763161	0.0133131	0.152259	0.137356	-0.0149029	0.54808	Btg1	strong CpG island
chr10:96047475-96048175	-0.642712	-0.482595	-0.0885722	0.013371	-0.381316	-0.49725	-0.115934	0.0204515		strong CpG island
chr10:96910754-96912554	-0.0950807	-0.0493495	-0.09466	0.0133734	-0.101004	-0.0299479	0.071056	0.120599	Dcn	CpG poor
chr10:96994217-96996017	-0.321667	-0.31507	0.0645799	0.0133744	-0.553485	-0.502611	0.050874	0.0156936	Lum	CpG poor
chr10:97035596-97037396	-0.163828	-0.122841	0.107359	0.0134082	-0.25003	-0.18679	0.0632395	0.113651	Kera	CpG poor
chr10:97072455-97074255	-0.144733	-0.0523064	0.087432	0.0134293	0.110995	0.137675	0.0266796	0.587634	Epyc	CpG poor
chr10:97121446-97123246	0.200697	0.247837	0.116749	0.0134383	0.197597	0.192046	-0.0055515	0.82257	4921510H08Rik	weak CpG island
chr10:98343521-98345595	0.0830055	0.0485802	0.0577731	0.0134412	0.209513	0.25837	0.0488573	0.0425976	Atp2b1	strong CpG island
chr10:98535558-98538325	-0.253897	-0.269205	0.148051	0.0134413	-0.181363	-0.249234	-0.0678712	0.00923982	Wdr51b;Galnt4	strong CpG island
chr10:98691184-98693869	-0.217535	-0.188379	-0.0714054	0.0134419	-0.0542202	-0.0239452	0.030275	0.160387	Dusp6	strong CpG island
chr10:98727275-98729075	0.23472	0.30335	-0.127597	0.0134718	0.0516579	0.0848758	0.0332179	0.147371	ENSMUSG00000044633	weak CpG island
chr10:99188846-99190646	0.627658	0.637087	-0.0718139	0.0134836	0.756401	0.591431	-0.164971	0.011429	Csl	weak CpG island
chr10:99444211-99446328	0.0948659	0.0882569	0.078166	0.0135091	0.114981	0.171933	0.0569521	0.141636	Kitl	strong CpG island
chr10:99916535-99918335	-0.211356	-0.177807	0.0925003	0.0135351	-0.114979	-0.102303	0.0126767	0.616749	Cep290;Tmtc3;Tmtc3	strong CpG island
chr10_random:5511-7311	0.440907	0.479998	0.131451	0.0135702	0.419093	0.387357	-0.0317363	0.47525	Il22	NA
chr11:100008836-100010636	-0.150971	-0.147605	-0.0727779	0.0135819	-0.278985	-0.156003	0.122982	0.00416646	Krt9	CpG poor
chr11:100023100-100024900	0.0195458	-0.0281077	0.150831	0.0136081	-0.19051	-0.0606057	0.129904	0.00775829	Krt14	CpG poor
chr11:100064492-100066292	0.262692	0.243171	0.0967818	0.0136809	0.120813	0.183324	0.0625107	0.0491333	Krt16	CpG poor
chr11:100076579-100078379	0.363778	0.29914	0.15853	0.0136967	0.11513	0.128763	0.0136324	0.798264	Krt17	CpG poor
chr11:100081384-100082085	0.595438	0.599424	0.0458636	0.013697	0.633576	0.571618	-0.0619583	0.300593		weak CpG island
chr11:100085461-100087261	0.198924	0.204317	0.125061	0.0137246	0.277503	0.266473	-0.0110304	0.708386	Krt42	CpG poor
chr11:100134785-100136621	-0.167411	-0.181046	-0.0851348	0.0137354	0.0511814	0.0702082	0.0190269	0.448248	Eif1	strong CpG island
chr11:100149196-100150996	0.286351	0.308826	0.0654055	0.0137449	0.056493	0.0343933	-0.0220998	0.658043	Gast	CpG poor
chr11:100171403-100173477	-0.0673699	-0.103154	0.108749	0.0137516	-0.178103	-0.0913369	0.0867662	0.032195	Hap1	strong CpG island
chr11:100213284-100215129	-0.0137257	-0.0221938	0.0701118	0.0137928	0.0862075	0.0825578	-0.00364964	0.83947	Jup	weak CpG island
chr11:100230139-100232286	0.083161	0.0528718	-0.0818922	0.0138102	0.0184957	-0.0167691	-0.0352648	0.237866	1110036O03Rik;Fkbp10	strong CpG island
chr11:100256664-100258513	0.0832647	0.0384163	0.0852447	0.0138224	0.0512943	-0.0116932	-0.0629875	0.0219344	Nt5c3l;Nt5c3l;Klhl10	strong CpG island
chr11:100288010-100290172	-0.0141058	0.00247039	0.095588	0.0138596	0.00275215	0.044239	0.0414869	0.0856943	Klhl11	strong CpG island
chr11:100343295-100345291	-0.264604	-0.262156	-0.0914777	0.0138634	0.0241386	-0.0278814	-0.05202	0.114073	Acly	weak CpG island
chr11:100368796-100370596	0.399797	0.412517	-0.120756	0.013868	0.421505	0.316894	-0.10461	0.0188132		CpG poor
chr11:100389764-100391564	-0.138626	-0.122433	0.0885986	0.01389	-0.101485	-0.13799	-0.0365053	0.288222	Cnp	weak CpG island
chr11:100392227-100392927	0.433613	0.417915	-0.0785612	0.0138965	0.485981	0.303047	-0.182934	0.00404247	ENSMUSG00000006782	weak CpG island
chr11:100435174-100437558	-0.126772	-0.129724	0.0494562	0.0139178	-0.135111	-0.131636	0.00347493	0.875887	Dnajc7	weak CpG island
chr11:100437744-100439544	-0.168161	-0.138039	0.0478243	0.0139243	-0.239506	-0.196237	0.0432695	0.189767	Nkiras2	weak CpG island
chr11:100456068-100456769	0.293795	0.269802	0.0787016	0.0139518	0.214042	0.18874	-0.0253024	0.385997		strong CpG island
chr11:100466283-100468083	-0.241514	-0.284031	-0.205076	0.0139761	-0.192828	-0.228958	-0.0361301	0.379213	Zfp385c	CpG poor
chr11:100519861-100521661	0.127781	0.122487	0.0823372	0.0140056	0.191696	0.142162	-0.0495335	0.0413369	Dhx58	weak CpG island
chr11:100524378-100525079	0.363825	0.330429	0.0702776	0.0140171	0.392399	0.426544	0.0341445	0.302541		weak CpG island
chr11:100528042-100530511	0.144235	0.1465	0.0931755	0.0140302	-0.00604852	0.0628716	0.0689201	0.000640264	Gcn5l2;Gcn5l2	weak CpG island
chr11:100553769-100555569	-0.0258393	-0.0284941	0.0757343	0.0140379	0.0515293	0.0601392	0.00860992	0.778273	Rab5c	strong CpG island
chr11:100575556-100576257	-0.0836173	-0.0499146	0.0907922	0.0140652	0.0918257	0.0621765	-0.0296492	0.494859	Kcnh4	strong CpG island
chr11:100577687-100578388	0.04666	0.0770262	0.0909449	0.0140865	-0.192443	-0.204464	-0.0120208	0.806813		weak CpG island
chr11:100578521-100580321	0.241868	0.248935	0.075231	0.0140949	-0.0247294	-0.0741597	-0.0494304	0.137596	Hcrt	CpG poor
chr11:100586547-100588347	-0.359503	-0.405315	0.113679	0.0140982	-0.278079	-0.339717	-0.0616384	0.102408	Ghdc	CpG poor
chr11:100638107-100639907	-0.0612091	-0.00518102	0.0717285	0.0141122	0.191342	0.218346	0.027004	0.365759	Stat5b	weak CpG island
chr11:100666175-100667050	0.231939	0.132999	0.102259	0.0141411	0.379886	0.377001	-0.00288461	0.940828	Stat5b	strong CpG island
chr11:100674192-100675992	-0.037942	-0.00611035	0.175597	0.0141443	0.0117962	-0.0587162	-0.0705124	0.0154236	Stat5a	CpG poor
chr11:100676187-100676887	-0.0831232	-0.059345	-0.063246	0.0141573	0.0182446	0.046463	0.0282184	0.384798		strong CpG island
chr11:100755044-100756901	-0.114244	-0.0999666	-0.0911332	0.0141638	-0.0751867	-0.100492	-0.0253055	0.266736	Stat3;Stat3;Stat3	weak CpG island
chr11:100774665-100775399	0.481021	0.467927	0.0554093	0.0141734	0.464654	0.431349	-0.0333053	0.445141		strong CpG island
chr11:100785247-100788007	0.271265	0.279817	0.0548657	0.0141927	0.0683522	-0.0319979	-0.10035	4.67507e-08	Ptrf	strong CpG island
chr11:100824244-100826044	-0.227686	-0.207316	0.104192	0.0142472	-0.123264	-0.141584	-0.0183206	0.463061	Atp6v0a1	strong CpG island
chr11:100884914-100886714	0.0144444	0.0428329	0.162787	0.0142557	-0.00233063	-0.0142684	-0.0119378	0.612319	Naglu	strong CpG island
chr11:100893200-100895000	0.563265	0.599916	0.0719775	0.0142672	0.559001	0.429901	-0.129099	0.0101866	Hsd17b1	weak CpG island
chr11:100895623-100896323	0.430241	0.416175	-0.0735567	0.0142689	0.220989	0.139567	-0.0814222	0.0937084		weak CpG island
chr11:100897414-100899214	-0.833143	-0.775042	0.096411	0.0143149	-0.471005	-0.395717	0.0752872	0.102846	Coasy	strong CpG island
chr11:100902099-100903899	0.0910678	0.00986051	0.0970948	0.0143333	-0.0112115	-0.00554871	0.00566274	0.867178	Mlx	strong CpG island
chr11:100910991-100912791	0.161656	0.184352	-0.0512704	0.0143431	-0.016033	0.00411409	0.0201471	0.545464	Psmc3ip	strong CpG island
chr11:100934920-100937233	-0.39137	-0.348724	0.0978778	0.0143452	-0.310466	-0.359799	-0.0493332	0.04599	1300010M03Rik;1300010M03Rik;Tubg1	strong CpG island
chr11:100970702-100972502	0.055301	0.0278321	0.0912655	0.0143784	-0.0987328	-0.102347	-0.00361379	0.878226	Tubg2	weak CpG island
chr11:100980010-100980710	0.331957	0.294267	0.0859457	0.0143837	0.334393	0.355763	0.0213702	0.556118		strong CpG island
chr11:100986433-100988692	-0.123406	-0.136967	0.0690299	0.014386	0.00941936	-0.072636	-0.0820554	0.0467552	Plekhh3	strong CpG island
chr11:100989723-100990423	0.0197765	0.0311248	0.0526263	0.014426	0.145373	0.101496	-0.0438764	0.265415		strong CpG island
chr11:100990906-100992833	-0.00165903	0.0672006	0.0720731	0.0144268	-0.0260177	0.0565439	0.0825616	0.0760467	Cntnap1;Ccr10	weak CpG island
chr11:101041960-101042661	0.118555	0.0875144	-0.0724392	0.0144341	0.0782946	0.0809347	0.00264005	0.948567	ENSMUSG00000006920	strong CpG island
chr11:101043538-101045338	-0.0779089	-0.0531522	-0.077798	0.0144443	-0.0995342	-0.0876089	0.0119254	0.7356	Ezh1	CpG poor
chr11:101061123-101064136	0.105821	0.101729	-0.0604764	0.0145094	-0.0156125	-0.0893636	-0.0737511	0.020918	Ramp2	weak CpG island
chr11:101068532-101070332	-0.34984	-0.318514	0.0792877	0.0145272	-0.289193	-0.348034	-0.0588411	0.0762618	Vps25	strong CpG island
chr11:101075400-101077200	-0.228061	-0.240021	0.0983418	0.0145407	-0.049647	-0.127586	-0.077939	0.0256727	Wnk4	weak CpG island
chr11:101079626-101080326	0.150098	0.246431	-0.0932087	0.0145466	0.325298	0.380944	0.0556455	0.240161		weak CpG island
chr11:101081035-101081735	0.360761	0.34658	0.101692	0.0145515	0.11259	0.0764563	-0.0361339	0.361874		weak CpG island
chr11:101093992-101096338	0.108498	0.206955	-0.0839632	0.0145702	0.0113332	-0.00323401	-0.0145672	0.713281	Cntd1;Ccdc56	strong CpG island
chr11:101117857-101119657	-0.0179711	-0.0341575	-0.0747431	0.0145932	-0.176059	-0.0779206	0.0981384	0.0151926	Becn1	strong CpG island
chr11:101131042-101132842	0.0605733	0.125115	0.133649	0.0145982	0.0500787	0.117467	0.0673879	0.043324	Psme3	strong CpG island
chr11:101139852-101141652	0.209529	0.214334	0.0707894	0.0146504	0.0688507	0.0515925	-0.0172582	0.649101	Aoc2	CpG poor
chr11:101145394-101147194	0.327124	0.304311	0.101792	0.0146534	0.0612361	0.0295584	-0.0316777	0.355441	Aoc3	CpG poor
chr11:101182519-101184319	-0.142898	-0.0757854	0.132276	0.0146579	0.00502749	-0.0511994	-0.0562268	0.0155646	G6pc	CpG poor
chr11:101232998-101234823	-0.13087	-0.127085	0.109704	0.0146642	-0.0395812	-0.10045	-0.0608686	0.090332	Aarsd1	strong CpG island
chr11:101239874-101242718	0.0698784	0.0747865	0.0980389	0.0146932	-0.281119	-0.249627	0.0314915	0.345499	Rundc1;1700113I22Rik	strong CpG island
chr11:101257204-101259111	0.0802834	0.0857813	-0.0633021	0.0147162	-0.0167234	-0.00171223	0.0150112	0.565832	EG621100;Rpl27	strong CpG island
chr11:101263201-101265001	-0.0261382	-0.033578	-0.0906831	0.0147273	-0.066415	-0.0587411	0.00767385	0.818547	Ifi35	CpG poor
chr11:101281726-101284927	-0.01342	-0.0348849	0.0765237	0.0147469	0.0491587	0.0565249	0.00736618	0.761423	Vat1;Rnd2	strong CpG island
chr11:101364710-101366510	0.195594	0.298547	0.0690664	0.0147581	0.0149991	0.0456683	0.0306692	0.537851		CpG poor
chr11:101367616-101369447	-0.546537	-0.453297	0.0594602	0.0147793	-0.301201	-0.272031	0.02917	0.293995	Brca1;Nbr1	strong CpG island
chr11:101397031-101398831	-0.114286	-0.0931937	0.16353	0.0147933	-0.216494	-0.217281	-0.000786766	0.979802	Tmem106a	strong CpG island
chr11:101442738-101444538	-0.485114	-0.461031	-0.0706842	0.0148031	-0.314496	-0.270756	0.0437402	0.253031	Rdm1	strong CpG island
chr11:101457328-101458029	-0.690592	-0.731234	0.0582362	0.0148127	-0.649537	-0.702157	-0.0526196	0.426294	ENSMUSG00000064702	strong CpG island
chr11:101461829-101462529	-0.329306	-0.245726	0.0482593	0.0148715	-0.267264	-0.240479	0.0267852	0.582747	ENSMUSG00000065251	strong CpG island
chr11:101473842-101474542	-0.66836	-0.471423	0.102803	0.0148756	-0.5381	-0.57888	-0.0407798	0.580314	ENSMUSG00000065944	strong CpG island
chr11:101480350-101482150	-0.0474464	-0.0593956	-0.0670893	0.0149	-0.115937	-0.0765136	0.0394229	0.0901104	Arl4d	strong CpG island
chr11:101547745-101549545	-0.217539	-0.173985	0.0802876	0.0149092	-0.109059	-0.101535	0.00752436	0.783155	Dhx8	strong CpG island
chr11:101600599-101602653	-0.1722	-0.133474	0.173835	0.0149206	-0.202422	-0.238353	-0.0359308	0.226844	Etv4	strong CpG island
chr11:101709944-101711744	-0.0781169	-0.0821548	-0.0980719	0.0149386	-0.499126	-0.380206	0.11892	0.0231488	Meox1	weak CpG island
chr11:101753282-101753982	0.0625701	0.0120264	0.0926994	0.0149516	0.212476	0.216647	0.0041707	0.929531		strong CpG island
chr11:101779785-101780485	0.0550114	0.0232705	0.143641	0.0149536	0.16089	0.202862	0.0419718	0.125158		strong CpG island
chr11:101782605-101784405	-0.145596	-0.148154	-0.0778791	0.0149854	-0.0882734	-0.0995295	-0.0112561	0.734476	Sost	CpG poor
chr11:101800360-101802160	0.109282	0.160381	0.0737267	0.0149908	0.0691269	0.0344234	-0.0347036	0.0814658	Dusp3	strong CpG island
chr11:101842448-101844295	0.111571	0.110909	0.116901	0.0149909	0.0381003	0.0281018	-0.00999851	0.778108	Mpp3	strong CpG island
chr11:101856337-101858137	0.0389599	0.0862728	0.0957153	0.01504	0.0552207	0.00904166	-0.046179	0.0359185	Cd300lg	weak CpG island
chr11:101903196-101903897	0.101341	0.0729464	0.106722	0.0150504	0.175743	0.159528	-0.0162153	0.70655		weak CpG island
chr11:101904092-101905892	-0.43386	-0.398832	0.112615	0.0151341	-0.293157	-0.416508	-0.12335	0.000421633	Mpp2	strong CpG island
chr11:101916890-101918690	0.260375	0.236658	0.156823	0.0151517	0.130097	0.101908	-0.0281887	0.51343	Ppy	weak CpG island
chr11:101922983-101925166	0.0464265	0.0430373	0.0603802	0.0151589	-0.110373	-0.121005	-0.0106326	0.789189	Pyy	weak CpG island
chr11:101960376-101962955	-0.0217769	-0.0446172	-0.0661567	0.0151642	0.0950662	0.136315	0.0412484	0.16425	Nags;Nags	strong CpG island
chr11:101971951-101973751	-0.524689	-0.59733	0.102421	0.0151755	-0.565253	-0.588197	-0.0229434	0.57025	Tmem101	strong CpG island
chr11:102000846-102002646	-0.300704	-0.252794	-0.0879954	0.0151852	-0.166535	-0.19424	-0.0277048	0.410177	Lsm12	strong CpG island
chr11:102004488-102006288	-0.112404	-0.0703048	0.0578958	0.0151894	-0.122553	-0.199194	-0.076641	0.00213956	G6pc3	weak CpG island
chr11:102040429-102042229	0.0228305	0.0477238	0.0702896	0.0151896	0.0361607	0.0300616	-0.00609904	0.860683		weak CpG island
chr11:102045707-102046407	0.0996776	0.0849908	-0.102097	0.0152516	0.263805	0.253994	-0.00981162	0.788122	Hdac5;Hdac5	strong CpG island
chr11:102063671-102065471	0.107094	0.140644	-0.0688821	0.0152529	0.0935727	0.0981469	0.00457427	0.881257	BC030867	strong CpG island
chr11:102083612-102085412	-0.138383	-0.137584	0.128866	0.0152578	-0.138159	-0.165063	-0.0269033	0.172505	Asb16	CpG poor
chr11:102092356-102093056	0.128599	0.0965348	0.106382	0.0152905	0.0266798	0.120465	0.093785	0.00193431		weak CpG island
chr11:102099750-102101550	-0.170326	-0.106416	0.0922307	0.0153071	-0.110402	-0.108507	0.00189536	0.934624	Tmub2	strong CpG island
chr11:102112011-102113481	0.125353	0.107956	0.150908	0.0153357	0.305938	0.276374	-0.0295641	0.329017	Atxn7l3;Atxn7l3	strong CpG island
chr11:102124953-102125654	0.344941	0.295111	-0.0494827	0.0153645	0.279824	0.278016	-0.00180747	0.96107		weak CpG island
chr11:102132750-102136502	-0.227584	-0.206681	0.0934068	0.015377	-0.0193417	0.00806157	0.0274033	0.273567	Ubtf;Ubtf	strong CpG island
chr11:102180705-102182505	0.189299	0.203189	0.116898	0.0153776	0.154372	0.233851	0.0794795	0.0567849	Slc4a1	CpG poor
chr11:102208465-102210265	-0.248465	-0.25458	-0.0777347	0.0153855	-0.0570811	-0.0693873	-0.0123062	0.636385	Rundc3a	weak CpG island
chr11:102215534-102216235	-0.192149	-0.286624	0.153032	0.015407	-0.253935	-0.137417	0.116517	0.018468		weak CpG island
chr11:102223062-102224900	-0.246755	-0.256577	0.0878547	0.0154092	-0.100847	-0.162709	-0.061862	0.000688294	Slc25a39	strong CpG island
chr11:102245296-102247096	-0.103177	-0.177099	-0.0440509	0.0154189	-0.267918	-0.142084	0.125835	0.00296689	Grn	weak CpG island
chr11:102253463-102254968	0.238808	0.265692	0.0765406	0.0154214	0.372022	0.394195	0.0221734	0.251197		strong CpG island
chr11:102263191-102265053	-0.0255301	-0.115293	-0.0720607	0.0154523	-0.0597602	-0.0690446	-0.0092844	0.75517	BC025575	strong CpG island
chr11:102271685-102272386	-0.0546575	-0.0503786	0.132191	0.0154548	0.0442802	-0.018051	-0.0623312	0.0989574		weak CpG island
chr11:102282982-102283682	-0.129388	-0.163752	0.0625658	0.0154843	0.00455671	-0.00295899	-0.0075157	0.857	ENSMUSG00000034664	weak CpG island
chr11:102285334-102287134	0.450849	0.422461	0.0929114	0.0154861	0.332982	0.261954	-0.0710279	0.0172493	Itga2b	CpG poor
chr11:102371851-102372552	0.00411967	0.0339937	0.0666766	0.0154977	0.132591	0.151432	0.0188405	0.557076	ENSMUSG00000055899	strong CpG island
chr11:102419324-102422588	0.00411191	-0.0172573	-0.0617714	0.015504	0.0729282	0.0487441	-0.024184	0.252848	Fzd2	strong CpG island
chr11:102481258-102482548	0.31067	0.241645	-0.107404	0.0155134	0.329681	0.347746	0.0180656	0.546449	Gm1564	strong CpG island
chr11:102513315-102515115	-0.179675	-0.180832	0.0869583	0.0155405	-0.402376	-0.263413	0.138963	0.000120569	Ccdc43	strong CpG island
chr11:102576395-102578195	0.259278	0.295069	-0.0413139	0.0155825	0.312786	0.324574	0.0117881	0.607204	Adam11;Adam11	strong CpG island
chr11:102590123-102590942	-0.0812661	-0.0412315	-0.114653	0.0155839	0.056217	0.0130501	-0.0431669	0.240809		weak CpG island
chr11:102620231-102622031	-0.0731166	-0.126483	0.0851083	0.0156019	-0.347904	-0.271255	0.0766488	0.0998058	Gjc1	CpG poor
chr11:102634581-102635748	0.0629539	0.00671182	-0.0581094	0.0156031	0.218183	0.248045	0.029862	0.225659	ENSMUSG00000034520	strong CpG island
chr11:102651085-102652885	0.580075	0.643034	0.0695478	0.0156032	0.448684	0.321321	-0.127363	0.00492085	Higd1b	CpG poor
chr11:102696033-102698307	-0.532226	-0.451768	-0.0984307	0.0156153	-0.474122	-0.579813	-0.105692	0.0162907	Eftud2;Eftud2;Ccdc103	strong CpG island
chr11:102699958-102701758	0.161803	0.143657	0.0869147	0.0156195	0.163912	0.089241	-0.0746715	0.0231796	ENSMUSG00000075510	weak CpG island
chr11:102709123-102709824	-0.0125063	-0.0188664	0.0581377	0.0156351	-0.0879085	-0.231026	-0.143118	0.0271306		strong CpG island
chr11:102712721-102714521	0.250785	0.248171	-0.134946	0.0156765	0.237481	0.254906	0.017425	0.561199	Gfap	weak CpG island
chr11:102740682-102742482	-0.28797	-0.281674	0.081796	0.0157215	-0.398769	-0.342796	0.0559735	0.159148	3000004C01Rik	strong CpG island
chr11:102761992-102763851	-0.093403	-0.110362	0.0708512	0.0157287	-0.0421404	-0.0533886	-0.0112482	0.757449	C1ql1	strong CpG island
chr11:102764413-102765113	0.0933612	0.0794336	-0.084415	0.0157354	0.0990199	0.108636	0.00961608	0.808428		strong CpG island
chr11:102805940-102806640	0.0914609	0.137195	0.0750025	0.0157419	0.148811	0.0441615	-0.10465	0.009674		strong CpG island
chr11:102810787-102811488	0.547791	0.523056	0.119577	0.0157447	0.265363	0.249053	-0.0163105	0.807278		weak CpG island
chr11:102832737-102834537	0.0516439	0.0985993	0.0761225	0.015765	0.2095	0.143981	-0.0655188	0.0428312	Dcakd	strong CpG island
chr11:102843351-102845151	-0.597435	-0.593566	0.187568	0.0157808	-0.403916	-0.409398	-0.00548208	0.883455	Nmt1	strong CpG island
chr11:102896152-102896853	0.252397	0.198305	0.134602	0.0157898	0.217535	0.195348	-0.0221869	0.622039		weak CpG island
chr11:102916563-102918992	-0.0948608	-0.110937	-0.0462474	0.0158587	-0.155709	-0.18663	-0.0309213	0.101872	Acbd4;Acbd4;Plcd3	strong CpG island
chr11:102931114-102932967	-0.278295	-0.270802	0.0865933	0.0158799	-0.0999169	-0.169017	-0.0691002	0.00826772	Hexim1	strong CpG island
chr11:102933310-102934077	-0.226544	-0.128562	0.107605	0.0158912	-0.184041	-0.282054	-0.0980136	0.0875946		strong CpG island
chr11:102948391-102950626	-0.0873469	-0.115608	-0.0809199	0.0159189	-0.113998	-0.145072	-0.0310748	0.184569	Hexim2	strong CpG island
chr11:102986190-102987990	0.22514	0.239616	-0.0811233	0.0159358	0.274015	0.270371	-0.00364395	0.893181	Fmnl1;Fmnl1	strong CpG island
chr11:103015328-103016028	0.0900515	0.0558442	0.0793081	0.0159837	0.175958	0.264525	0.0885675	0.00449751		weak CpG island
chr11:103034022-103035822	0.103455	0.0367565	0.098161	0.0160206	-0.145315	-0.13368	0.011635	0.667818	4933400C05Rik	strong CpG island
chr11:103082991-103084791	0.0188742	-0.0166801	0.0588808	0.0160212	-0.0911697	-0.0124271	0.0787426	0.0305358	Map3k14	strong CpG island
chr11:103127921-103128622	0.0326376	0.0184153	-0.107027	0.0160751	0.0969958	0.134043	0.0370476	0.22496		weak CpG island
chr11:103149796-103150496	0.22892	0.179004	0.0801017	0.0161186	0.188058	0.26178	0.0737219	0.205203		weak CpG island
chr11:103160292-103162092	0.312349	0.310306	0.102517	0.0161658	-0.0421972	-0.0607159	-0.0185187	0.785254	Arhgap27	CpG poor
chr11:103176306-103177007	0.0899604	0.0629643	0.035995	0.0162085	0.117819	0.125776	0.00795761	0.864627	ENSMUSG00000075492	strong CpG island
chr11:103178974-103180774	0.00197987	-0.0193879	-0.0505652	0.0162095	0.0161807	-0.0216179	-0.0377986	0.0862844	5730442P18Rik	weak CpG island
chr11:103228254-103230054	-0.0944275	-0.169802	0.0705951	0.0162321	-0.0979377	-0.151645	-0.0537076	0.0950278	Plekhm1	strong CpG island
chr11:103430329-103432129	-0.15716	-0.0670398	-0.0675699	0.0162337	-0.312221	0.0303668	0.342588	0.000805835	Gm884	CpG poor
chr11:103454464-103456264	-0.406759	-0.396948	-0.15821	0.0162359	-0.373537	-0.391042	-0.0175053	0.5383	Lyzl6	CpG poor
chr11:103464298-103466428	-0.0276143	-0.0125885	-0.0949393	0.0162364	-0.061625	-0.0477523	0.0138727	0.4712	Rprml	strong CpG island
chr11:103513284-103515084	-0.659414	-0.602065	0.0733962	0.0162405	-0.540042	-0.370465	0.169577	0.00092925	Gosr2	strong CpG island
chr11:103565398-103567211	-0.177552	-0.179435	-0.0536348	0.0162645	-0.0275874	-0.0117775	0.0158099	0.496309	Wnt9b	strong CpG island
chr11:103589013-103590813	-0.227195	-0.176587	0.0681867	0.0162772	-0.191523	-0.284461	-0.092938	0.00536087	Wnt3	weak CpG island
chr11:103611372-103612072	0.197107	0.192046	0.102953	0.0162787	0.0591023	0.0386585	-0.0204438	0.635103		weak CpG island
chr11:103625889-103626589	0.124664	0.116533	-0.0819325	0.0162898	0.262193	0.309857	0.0476643	0.324284		strong CpG island
chr11:103627217-103627917	0.51046	0.583427	-0.0996527	0.0163475	0.254726	0.174503	-0.0802225	0.0753027		weak CpG island
chr11:103628293-103628993	0.60183	0.705957	0.0692276	0.0163743	0.622542	0.476231	-0.146311	0.0214551		weak CpG island
chr11:103769639-103771439	-0.0051215	-0.0411703	0.130346	0.0163937	-0.0844308	-0.039638	0.0447928	0.0482138	Nsf	strong CpG island
chr11:103781660-103783460	0.0226196	0.0773777	-0.0461613	0.0164162	0.103369	0.0786193	-0.0247501	0.255967	Arf2	strong CpG island
chr11:103947671-103949952	0.0720584	0.0348252	0.0535342	0.0164224	0.138588	0.146433	0.00784508	0.835094	Crhr1	strong CpG island
chr11:104001116-104002916	-0.0786801	-0.0935054	0.0579315	0.0164282	-0.158579	-0.0438451	0.114733	0.00122387	4933407P14Rik;4933407P14Rik	CpG poor
chr11:104046225-104049036	-0.0697966	-0.094703	0.0807568	0.0164337	-0.0424089	-0.0765083	-0.0340994	0.218897	Mapt;Mapt	strong CpG island
chr11:104049591-104050291	-0.243384	-0.222786	-0.0873734	0.0164557	-0.13917	-0.127989	0.0111814	0.862319		weak CpG island
chr11:104258058-104259163	-0.116363	-0.109307	0.0617884	0.0164712	0.0414245	-0.0108655	-0.0522901	0.0554429	1700081L11Rik	strong CpG island
chr11:104284889-104285637	0.130687	0.125454	0.0827051	0.0165159	0.262264	0.298086	0.0358221	0.275775	ENSMUSG00000018412	strong CpG island
chr11:104365452-104367252	-0.528498	-0.482605	0.114243	0.0165241	-0.321997	-0.377517	-0.0555194	0.158999	Myl4;Cdc27	strong CpG island
chr11:104387286-104387987	0.250336	0.293461	-0.0646258	0.0165351	0.2524	0.138398	-0.114002	0.0333522		strong CpG island
chr11:104422845-104424645	-0.049916	-0.0751979	-0.0866523	0.0165386	-0.0236853	0.0930147	0.1167	0.00364005	Itgb3	strong CpG island
chr11:104501486-104502187	0.213922	0.307881	0.0747383	0.016539	0.384111	0.394349	0.0102375	0.822012		weak CpG island
chr11:104941276-104943148	-0.139225	-0.130561	-0.0584311	0.0165503	-0.0229908	-0.0318744	-0.00888366	0.722257	Mettl2	strong CpG island
chr11:104980900-104982386	0.591641	0.66368	-0.0856495	0.0165586	0.777134	0.619742	-0.157391	0.0083299		strong CpG island
chr11:104993596-104995396	0.0034687	0.0699988	-0.0754666	0.0165979	0.122782	0.0637976	-0.0589843	0.0739614		CpG poor
chr11:104996874-104998823	-0.0192283	-0.0283562	0.0666006	0.0166462	0.137424	0.0964474	-0.0409762	0.130484	Tlk2;Tlk2	strong CpG island
chr11:105107435-105109235	-0.149916	-0.185338	-0.108631	0.0166575	-0.0644119	-0.0923561	-0.0279442	0.186778	Mrc2	strong CpG island
chr11:105178860-105179561	-0.0364685	-0.0286387	0.112211	0.0167277	0.0526162	0.116212	0.0635959	0.123511		weak CpG island
chr11:105272314-105274114	0.347641	0.323258	-0.0947422	0.0167559	0.0662015	0.0924768	0.0262753	0.5554	2010-03-01	strong CpG island
chr11:105405956-105406657	0.088912	0.0633273	0.105456	0.0167718	0.0803138	0.265415	0.185101	0.0140004	Tanc2	strong CpG island
chr11:105759737-105761537	0.121131	0.139216	0.0729041	0.0168277	0.0434636	0.0763981	0.0329345	0.0721472	Cyb561	strong CpG island
chr11:105782757-105784557	0.232266	0.235747	0.0674257	0.016829	0.295231	0.311225	0.0159942	0.434111	Ace	strong CpG island
chr11:105789997-105791797	0.352823	0.405188	0.043229	0.0168415	0.26558	0.161679	-0.103902	0.00605172	Ace	CpG poor
chr11:105801902-105802602	0.638353	0.718411	-0.0654875	0.0168511	0.66267	0.552754	-0.109916	0.0279497		weak CpG island
chr11:105804601-105805301	0.507892	0.477642	-0.122635	0.0168554	0.458655	0.469688	0.0110331	0.757611		weak CpG island
chr11:105822992-105824792	-0.155207	-0.177907	0.072595	0.016875	-0.156177	0.0421221	0.198299	0.022737	Kcnh6	weak CpG island
chr11:105834630-105835330	0.651507	0.711564	-0.0718466	0.0168921	0.673714	0.539105	-0.134609	0.00747928		weak CpG island
chr11:105836349-105837050	-0.093551	-0.105381	0.0633333	0.0168977	-0.102061	-0.116148	-0.0140867	0.608106		weak CpG island
chr11:105851661-105853490	-0.187038	-0.147286	0.0947563	0.0169214	-0.189543	-0.264087	-0.0745438	0.0289666	Wdr68	strong CpG island
chr11:105880896-105882696	0.141077	0.16526	0.0592549	0.0169426	-0.076869	-0.101406	-0.0245368	0.46094	Ccdc44	strong CpG island
chr11:105899698-105901498	-0.076107	-0.0984887	-0.0782947	0.0169598	0.042669	0.0408856	-0.00178337	0.933435	Map3k3	strong CpG island
chr11:105975732-105977532	0.127468	0.134683	0.168271	0.0169624	0.176638	0.171425	-0.00521333	0.824867	Limd2	strong CpG island
chr11:106009138-106010938	-0.315489	-0.372953	-0.110598	0.0169663	-0.236535	-0.208681	0.0278539	0.395976	2610019A05Rik	weak CpG island
chr11:106031715-106033693	-0.721753	-0.573313	0.127534	0.0169692	-0.311086	-0.452001	-0.140915	0.00135579	Ddx42;Ccdc47	strong CpG island
chr11:106070974-106073192	-0.315081	-0.255001	0.0650945	0.0169697	-0.244413	-0.255824	-0.011411	0.770252	Ftsj3;Psmc5	strong CpG island
chr11:106083212-106085012	-0.0562193	-0.042867	0.148495	0.0169725	-0.0162113	-0.015204	0.00100733	0.969947	Smarcd2	CpG poor
chr11:106088540-106089503	-0.0843324	0.0110015	0.0937334	0.0169756	0.0742679	0.0331941	-0.0410738	0.202223	ENSMUSG00000040699;ENSMUSG00000040699	strong CpG island
chr11:106091461-106093261	0.434369	0.451088	0.111185	0.0170345	0.223069	0.223159	8.98909e-05	0.998335	Tcam1	strong CpG island
chr11:106117400-106119200	0.39029	0.432854	0.11266	0.0170435	0.431318	0.325668	-0.10565	0.0937706	Gh	CpG poor
chr11:106130260-106132060	0.0650438	0.134406	-0.147378	0.0170523	0.0434879	0.0590499	0.015562	0.647817	Cd79b	CpG poor
chr11:106136505-106137205	0.703542	0.841004	0.0924328	0.0170677	0.879258	0.767653	-0.111605	0.0223699		weak CpG island
chr11:106164980-106166780	0.466014	0.432109	0.0700237	0.0170885	0.318236	0.282528	-0.0357079	0.278034	Scn4a	CpG poor
chr11:106198231-106200031	0.171585	0.154393	-0.115686	0.0170995	-0.0552558	-0.0115666	0.0436892	0.222599	Icam2	CpG poor
chr11:106303208-106305186	-0.452223	-0.473084	-0.108647	0.0171088	-0.232243	-0.252531	-0.0202882	0.35974	Ern1	strong CpG island
chr11:106316875-106317576	-0.182315	-0.144608	-0.0583951	0.0171158	-0.0208475	-0.0990996	-0.0782521	0.0614851	ENSMUSG00000065126	strong CpG island
chr11:106428272-106430320	-0.302889	-0.208988	0.124418	0.0171184	-0.0462606	-0.0728382	-0.0265775	0.42225	Tex2	strong CpG island
chr11:106530871-106532671	0.265385	0.270826	0.105001	0.0171292	-0.00483941	0.0819169	0.0867563	0.00661094	Pecam1;Pecam1	CpG poor
chr11:106566057-106567857	0.341694	0.393764	0.0769275	0.0171366	0.325582	0.3897	0.0641184	0.110021	Gm885	weak CpG island
chr11:106595032-106596832	-0.305942	-0.361948	0.100085	0.0171406	-0.37277	-0.453743	-0.080973	0.0585192	Polg2	strong CpG island
chr11:106603552-106605884	-0.0717613	-0.0356877	-0.0579569	0.0171438	0.00248182	-0.00904407	-0.0115259	0.565588	Ddx5;Ccdc45	strong CpG island
chr11:106735985-106737785	-0.0674973	0.00449156	0.0857251	0.0171472	0.098617	0.0381111	-0.0605059	0.11964	Smurf2	strong CpG island
chr11:106815110-106816915	0.0777281	0.104836	0.117219	0.0171741	0.0892112	0.0400999	-0.0491113	0.0730208	Kpna2	strong CpG island
chr11:106828455-106829156	-0.417515	-0.394979	0.155064	0.017223	-0.166203	-0.264739	-0.0985357	0.107517		strong CpG island
chr11:106843835-106844684	-0.00322097	-0.0112673	0.0695633	0.0172268	0.173995	0.122816	-0.0511789	0.115846		strong CpG island
chr11:106947665-106948365	0.310435	0.311026	-0.0565577	0.0172814	0.390325	0.360823	-0.0295018	0.328871	Bptf	strong CpG island
chr11:107004850-107006650	-0.143526	-0.110184	-0.108101	0.017319	-0.138438	-0.143121	-0.00468303	0.865179	Nol11	strong CpG island
chr11:107285154-107288110	-0.184754	-0.156008	-0.0877743	0.017347	0.0194873	-0.00326809	-0.0227554	0.161478	Pitpnc1	strong CpG island
chr11:107294317-107296117	-0.0500766	-0.0970803	-0.0755988	0.0173571	-0.107909	-0.0650463	0.0428622	0.0934369	Psmd12	strong CpG island
chr11:107362749-107364549	0.10459	0.0536187	0.064055	0.0173798	0.229987	0.168146	-0.061841	0.0573948	Helz	strong CpG island
chr11:107532066-107533866	0.500408	0.535769	0.055141	0.0173921	0.29064	0.257846	-0.0327945	0.392519	Cacng1	weak CpG island
chr11:107609937-107611854	-0.054466	-0.0738556	0.0887281	0.0173951	0.0794776	0.0164089	-0.0630687	0.00523811	Cacng4	strong CpG island
chr11:107726952-107728752	0.323148	0.270307	0.0886031	0.0174213	0.176234	0.204601	0.0283664	0.370139	Cacng5	CpG poor
chr11:108159047-108161318	0.231893	0.214588	0.0792728	0.017423	0.170005	0.130598	-0.0394073	0.0984291	Prkca	strong CpG island
chr11:108210102-108211902	-0.286949	-0.238559	0.0983804	0.0174589	-0.0935536	-0.0446574	0.0488962	0.0969001	Apoh	weak CpG island
chr11:108241084-108241831	0.0533716	0.0651082	0.228386	0.0174599	0.201151	0.18971	-0.011441	0.738623	Ccdc46	strong CpG island
chr11:108286806-108288606	0.087732	0.107265	0.0860062	0.0174636	-0.265147	-0.278794	-0.0136469	0.794827		CpG poor
chr11:108497407-108499207	0.261924	0.286116	0.0602462	0.0174674	0.154468	0.0728736	-0.081594	0.0481397	Ccdc46;Ccdc46	CpG poor
chr11:108735155-108738260	0.0759079	0.0454467	0.106777	0.0174992	0.0804996	0.133387	0.0528877	0.134206	Axin2	strong CpG island
chr11:108738519-108739220	-0.151435	-0.105511	-0.0647698	0.0175219	-0.0786617	-0.14538	-0.0667178	0.0234758		weak CpG island
chr11:109113719-109115519	0.121445	0.114231	0.142043	0.0175228	-0.028646	-0.00435678	0.0242892	0.429978	Rgs9	weak CpG island
chr11:109177583-109179638	-0.111642	-0.0775195	-0.0871461	0.0175247	-0.0253804	-0.0687257	-0.0433453	0.131646	Gna13	strong CpG island
chr11:109228707-109230507	0.34345	0.397247	0.0815224	0.0175347	0.331267	0.299383	-0.031884	0.334087	ENSMUSG00000045065	CpG poor
chr11:109240735-109242535	0.0603976	0.0775344	0.0868925	0.0175352	0.0959482	0.170408	0.0744596	0.0367533	Amz2	strong CpG island
chr11:109288169-109290986	-0.030914	-0.0342622	-0.0750206	0.0175411	0.0644159	0.0901828	0.0257669	0.31892	Slc16a6;Slc16a6	strong CpG island
chr11:109304669-109306469	-0.0111716	-0.00540935	-0.113751	0.0175452	0.0259362	-0.0139982	-0.0399344	0.169902	Arsg	CpG poor
chr11:109426971-109428771	-0.182148	-0.150823	-0.080889	0.0175748	-0.10062	-0.082183	0.0184373	0.639274	Wipi1	strong CpG island
chr11:109465738-109467538	-0.0572766	-0.089484	0.0698293	0.0176201	-0.0450209	-0.0586624	-0.0136415	0.532015	Prkar1a	strong CpG island
chr11:109537266-109539646	0.0732066	0.111763	0.0624186	0.0176254	0.196655	0.109361	-0.0872941	0.0048058	BC029169	weak CpG island
chr11:109811406-109813206	-0.20782	-0.224291	-0.0520543	0.0176415	-0.276911	-0.292816	-0.0159046	0.684482	Abca8b	weak CpG island
chr11:109907210-109909010	0.0015175	0.0255435	-0.0971099	0.0176759	-0.094558	0.0325167	0.127075	0.00489271	Abca8a	CpG poor
chr11:109983743-109985543	0.258109	0.334121	-0.0954285	0.0176875	0.270652	0.292607	0.0219551	0.592537	Abca9	weak CpG island
chr11:110067318-110069118	-0.477647	-0.444072	0.125452	0.017714	-0.072488	-0.0488121	0.0236759	0.589564	Abca6	weak CpG island
chr11:11013446-11015246	-0.516886	-0.458154	0.123161	0.0177291	-0.546973	-0.515031	0.031942	0.47675	Vwc2	weak CpG island
chr11:110153265-110155065	-0.447275	-0.439468	0.0984863	0.0177489	-0.374638	-0.334027	0.0406109	0.339901	Abca5	strong CpG island
chr11:11015681-11016520	0.113715	0.119123	0.10495	0.0177567	0.151937	0.17869	0.0267535	0.396058		strong CpG island
chr11:110213911-110215711	0.0882671	0.176127	0.0806505	0.0177587	0.0604655	0.0899179	0.0294524	0.0841805	Map2k6	weak CpG island
chr11:110782863-110784663	-0.170909	-0.0788478	0.168586	0.0177672	-0.293791	-0.33975	-0.0459583	0.0797217	Kcnj16	CpG poor
chr11:110880953-110882753	-0.816715	-0.780875	0.107714	0.0177901	-0.653827	-0.63055	0.0232771	0.564689	Kcnj2	weak CpG island
chr11:112597013-112599244	-0.0258563	-0.0791012	0.0916549	0.017797	0.0383353	0.0138446	-0.0244906	0.336327	Sox9	strong CpG island
chr11:112599686-112600387	0.160304	0.136363	-0.0822803	0.0178075	-0.131318	-0.111294	0.0200241	0.647675		weak CpG island
chr11:112600589-112601555	0.641661	0.618874	-0.0638637	0.0178138	0.0780524	0.162728	0.0846754	0.124429		weak CpG island
chr11:112639968-112641768	0.149518	0.153869	0.0890431	0.0178321	-0.0294598	0.00742605	0.0368859	0.33161	ENSMUSG00000020624	CpG poor
chr11:113017420-113018121	-0.359837	-0.284709	0.058516	0.0178383	-0.270649	-0.323649	-0.0529998	0.116797		strong CpG island
chr11:113381358-113383158	0.121369	0.144391	0.0963379	0.0178431	0.0613037	0.023229	-0.0380747	0.235048	Slc39a11	weak CpG island
chr11:113434772-113435847	-0.0341295	-0.0244921	-0.0559381	0.0178498	0.112914	0.0428253	-0.0700885	0.154189		weak CpG island
chr11:113439046-113440846	0.286784	0.303791	-0.0688743	0.0178888	0.314044	0.176333	-0.137711	7.04317e-05	Sstr2;Sstr2	weak CpG island
chr11:113464335-113466219	0.206931	0.260752	0.0846745	0.0179231	0.260019	0.202956	-0.0570634	0.110809	Cog1	strong CpG island
chr11:113499201-113501422	-0.0285228	-0.0297046	-0.0865017	0.0179243	0.0273456	-2.89508e-05	-0.0273745	0.171324	D11Wsu47e;D11Wsu99e	strong CpG island
chr11:113525110-113527407	0.118576	0.114224	0.0952089	0.0179311	0.151017	0.144049	-0.00696873	0.686739	Cpsf4l;Cpsf4l	weak CpG island
chr11:113566908-113568708	-0.0227023	-0.0279326	0.0811212	0.0179452	0.020543	0.0494878	0.0289448	0.0277585	Cdc42ep4	strong CpG island
chr11:11361805-11363711	0.430754	0.505337	-0.0691763	0.01797	0.292824	0.235222	-0.057603	0.230133	Zpbp	strong CpG island
chr11:113880860-113883376	0.0401712	-0.0476596	0.112183	0.0179828	-0.0141882	-0.0678605	-0.0536722	0.0101394	Sdk2	strong CpG island
chr11:114483332-114485370	0.0414554	0.00773233	-0.0741486	0.0180282	0.0245516	0.0520134	0.0274618	0.19334	Rpl38;Rpl38;Rpl38	strong CpG island
chr11:114490257-114492129	0.0381992	0.0356022	-0.0629124	0.0180378	0.0575856	0.00170046	-0.0558851	0.0605243	Ttyh2	strong CpG island
chr11:114542201-114544001	-0.139702	-0.171946	0.0797986	0.018041	-0.276774	-0.264192	0.0125819	0.654618	Dnaic2	weak CpG island
chr11:114580958-114581659	-0.0588627	-0.100318	0.0624398	0.0180548	0.0203379	0.00932901	-0.0110089	0.744722	Kif19a	strong CpG island
chr11:114602259-114602959	0.0107882	0.0422792	-0.0629597	0.0180783	-0.0269287	-0.0102317	0.016697	0.689437		strong CpG island
chr11:114607618-114608521	0.161002	0.128692	-0.057237	0.0181091	0.206814	0.256227	0.0494129	0.0711765		strong CpG island
chr11:114611482-114613282	-0.220807	-0.220116	0.051252	0.0181092	-0.253227	-0.254715	-0.00148831	0.969029	1500005I02Rik	CpG poor
chr11:114613713-114615513	0.0297551	-0.0320659	0.0810605	0.0181324	-0.199605	-0.260757	-0.061152	0.162286	Gpr142	CpG poor
chr11:114666844-114668691	-0.114515	-0.125139	0.091219	0.0181645	0.0483354	0.0759366	0.0276012	0.366084	Gprc5c;Gprc5c;Gprc5c	strong CpG island
chr11:114704830-114706630	0.29497	0.301441	0.0750272	0.0181707	0.182286	0.158674	-0.0236122	0.400151	Cd300a	weak CpG island
chr11:114749976-114751776	-0.0202266	-0.0132116	-0.0555856	0.0181843	-0.0569552	-0.121613	-0.0646574	0.0671117	Cd300lb	CpG poor
chr11:114776007-114777807	0.0875399	0.0963514	-0.116136	0.0182017	0.0251466	0.0459762	0.0208296	0.470801	Cd300c	CpG poor
chr11:114805476-114807276	0.267923	0.250009	-0.0475954	0.0182053	0.0231695	0.0733761	0.0502066	0.189857	4732429D16Rik	CpG poor
chr11:114817470-114819270	0.143828	0.178642	-0.0495847	0.0182077	0.152012	0.0773786	-0.0746338	0.0714035	AF251705	CpG poor
chr11:114863885-114865685	-0.100669	-0.112937	-0.0655243	0.018233	-0.233187	-0.227683	0.00550399	0.897656	Clm3	CpG poor
chr11:114877629-114879429	0.154	0.165606	0.0802306	0.0182567	0.0130675	0.0650476	0.0519801	0.206013	Cd300e	weak CpG island
chr11:114907377-114908077	-0.0487876	-0.0701907	0.0993004	0.018261	-0.0431955	-0.0324351	0.0107604	0.76293	ENSMUSG00000020732	weak CpG island
chr11:114949547-114951347	0.128642	0.138327	0.0955809	0.0182679	-0.0308261	-0.0148782	0.0159479	0.589019	Cd300lf	CpG poor
chr11:114968974-114970774	0.151631	0.140847	-0.131053	0.0182692	0.161966	0.162412	0.000446532	0.983898	Rab37	weak CpG island
chr11:114978130-114980293	-0.222011	-0.204376	-0.128292	0.018307	-0.0121256	-0.0359822	-0.0238565	0.30904	Slc9a3r1	strong CpG island
chr11:115002316-115004706	-0.168034	-0.164281	0.123737	0.0183153	-0.220696	-0.222552	-0.00185556	0.951578	Tmem104;Nat9	strong CpG island
chr11:115065979-115066777	0.152212	0.202844	-0.0594111	0.0183374	0.197764	0.237877	0.0401126	0.250556		strong CpG island
chr11:115073847-115074547	0.0571097	0.0288556	-0.0578417	0.0183477	0.06246	0.0353743	-0.0270857	0.38136		strong CpG island
chr11:115081147-115081847	0.225114	0.184567	0.195539	0.01835	0.215104	0.237045	0.0219414	0.553294		weak CpG island
chr11:115082678-115084633	0.184074	0.128667	0.102556	0.0183779	0.187348	0.183728	-0.00361994	0.870795	Grin2c	strong CpG island
chr11:115092559-115094359	-0.254137	-0.185135	-0.103806	0.0183779	-0.0531567	0.0470403	0.100197	0.0241549	Fdxr	strong CpG island
chr11:115113104-115114904	-0.188796	-0.152735	-0.0543711	0.0184168	0.00901278	0.00359263	-0.00542015	0.816127	Fads6	weak CpG island
chr11:115121952-115123752	0.204931	0.196311	0.109227	0.0184294	0.0689473	0.142377	0.0734299	0.0309471	Otop2	CpG poor
chr11:115134364-115135065	0.299877	0.291269	-0.0757088	0.0184304	0.187783	0.172577	-0.0152064	0.744397		strong CpG island
chr11:115137508-115139971	0.094712	0.0859625	0.229931	0.0184528	-0.0946329	-0.124096	-0.0294629	0.215456	Ush1g	weak CpG island
chr11:115149568-115151368	0.115772	0.144282	0.0870967	0.018495	-0.0196963	-0.00631198	0.0133843	0.755904	Otop3	weak CpG island
chr11:115183126-115185109	0.0562425	0.0320733	-0.0766254	0.0184991	0.10809	0.101498	-0.00659184	0.772129	C630004H02Rik	weak CpG island
chr11:115190086-115190786	-0.394841	-0.380992	0.0571694	0.0185002	-0.480993	-0.48701	-0.00601662	0.914193		weak CpG island
chr11:115197815-115198516	0.109327	0.0944842	0.169283	0.0185197	0.112628	0.143444	0.0308162	0.416825	Cdr2l	strong CpG island
chr11:115209447-115210147	0.247885	0.246368	0.0925932	0.0185739	0.336003	0.264329	-0.0716746	0.100226		weak CpG island
chr11:115218555-115220376	-0.0848388	-0.0884634	-0.219316	0.0186015	-0.285536	-0.288927	-0.00339022	0.874942	Ict1	strong CpG island
chr11:115228582-115229283	-0.626227	-0.543885	0.0957503	0.0186118	-0.31595	-0.390797	-0.0748476	0.149795		strong CpG island
chr11:115229298-115229999	-0.498948	-0.402826	0.0747728	0.0186582	-0.266824	-0.33837	-0.0715465	0.0644616		strong CpG island
chr11:115234939-115237309	-0.340177	-0.345184	0.115036	0.0186667	-0.14416	-0.134024	0.0101369	0.667941	Kctd2;Atp5h	strong CpG island
chr11:115255334-115257134	0.387302	0.459347	-0.0980164	0.0186713	0.315572	0.210471	-0.105101	0.00315143	4933422H20Rik	CpG poor
chr11:115263804-115264505	0.13044	0.157374	-0.0502271	0.0186882	0.522304	0.428058	-0.0942465	0.120991		weak CpG island
chr11:115290466-115292266	-0.333618	-0.322789	-0.0740045	0.0186882	-0.363073	-0.497363	-0.13429	0.000308906	Armc7	weak CpG island
chr11:115307404-115309204	0.112695	0.186973	-0.0602632	0.0186963	0.240664	0.129368	-0.111297	0.00185327	Nt5c	strong CpG island
chr11:115329793-115331760	-0.149206	-0.120034	0.0825057	0.0187278	-0.0674483	-0.111179	-0.0437305	0.182514	Hn1	strong CpG island
chr11:115351544-115353620	0.185186	0.219236	0.110966	0.0187465	0.091214	0.173925	0.0827114	0.0497625	Sumo2	strong CpG island
chr11:115379233-115381033	-0.529642	-0.572177	0.0834769	0.0187761	-0.610724	-0.639398	-0.0286731	0.517945	Nup85	weak CpG island
chr11:115418940-115421275	0.0122372	0.0244674	0.0887661	0.0188224	0.0626115	0.0599565	-0.00265506	0.887837	Mrps7;Gga3	strong CpG island
chr11:115428093-115429893	-0.166984	-0.143447	-0.0524155	0.0188244	-0.0811797	-0.0917777	-0.010598	0.690757	Mif4gd	strong CpG island
chr11:115443637-115445529	-0.151367	-0.120249	-0.0726799	0.0188309	-0.0900346	-0.177247	-0.0872128	0.0258369	Slc25a19	strong CpG island
chr11:115523822-115525987	-0.244764	-0.26417	-0.0798902	0.0188385	-0.259182	-0.256738	0.0024433	0.940109	Grb2	strong CpG island
chr11:115580222-115582150	-0.192802	-0.16223	0.0855474	0.0188415	-0.173067	-0.217374	-0.044307	0.136512	2310067B10Rik	strong CpG island
chr11:115619391-115620091	0.364665	0.274469	0.170257	0.0188865	0.308795	0.241298	-0.0674969	0.105764		weak CpG island
chr11:115629182-115631355	-0.125231	-0.197773	0.119371	0.0189041	0.035076	-0.00911622	-0.0441922	0.110172	Tsen54;Caskin2	strong CpG island
chr11:115638897-115640779	0.181172	0.177217	-0.0690025	0.0189628	0.0481386	0.0550134	0.00687482	0.792209	Llgl2	strong CpG island
chr11:115674517-115676080	0.06045	0.0510784	-0.0532459	0.0189717	0.220031	0.144078	-0.0759529	0.0208475		strong CpG island
chr11:115714967-115716767	0.323244	0.366748	0.105111	0.018994	-0.00191399	-0.15157	-0.149656	0.00972528		CpG poor
chr11:115748448-115750396	-0.360856	-0.371233	0.0892054	0.0190167	-0.529932	-0.480263	0.0496684	0.0478935	Recql5;Sap30bp	weak CpG island
chr11:115789514-115791376	0.408836	0.489114	0.085583	0.019038	0.329184	0.275351	-0.0538331	0.120456	Itgb4;Itgb4	strong CpG island
chr11:115820713-115821414	-0.097132	-0.166812	-0.091915	0.0190519	-0.0722092	-0.0164516	0.0557576	0.302467		strong CpG island
chr11:115828309-115830109	0.0670332	0.0393197	0.116164	0.0190688	-0.0557356	-0.188262	-0.132527	0.00117787	Galk1	strong CpG island
chr11:115839805-115841893	0.0333844	0.0554712	0.0922474	0.0190728	0.0238008	-0.0405567	-0.0643575	0.0273346	H3f3b	strong CpG island
chr11:115845111-115846943	-0.0543455	-0.0154941	0.0776821	0.0190819	0.000506636	-0.0172105	-0.0177171	0.436251	Unk	strong CpG island
chr11:11584915-11586715	0.138571	0.121273	0.0918561	0.0190871	0.197145	0.238456	0.0413109	0.0607452	Ikzf1;Ikzf1	strong CpG island
chr11:115893551-115895351	0.17781	0.16044	-0.0747514	0.0191033	0.0939454	0.119417	0.0254713	0.1819	Unc13d	CpG poor
chr11:115902554-115904354	-0.308486	-0.234202	0.0841887	0.0191124	-0.0932318	-0.125266	-0.032034	0.145288	Wbp2	strong CpG island
chr11:115925600-115927598	0.233265	0.260544	0.0693447	0.0191212	0.167542	0.13835	-0.0291922	0.211144	Trim47	strong CpG island
chr11:115946619-115948518	0.225345	0.194271	0.0716508	0.0191279	0.233424	0.237857	0.00443307	0.822656	Trim65	strong CpG island
chr11:115954367-115956168	-0.214708	-0.240721	-0.111259	0.01913	-0.221952	-0.182389	0.0395628	0.182311	Mrpl38	strong CpG island
chr11:115981504-115983304	0.286353	0.289453	0.0713116	0.0191464	0.228012	0.125101	-0.102911	0.0066597	ENSMUSG00000020776	CpG poor
chr11:115983870-115984570	-0.296495	-0.284938	-0.0635652	0.019161	-0.404183	-0.54562	-0.141437	6.55332e-05	Fbf1	strong CpG island
chr11:116014549-116016435	-0.209042	-0.166577	-0.0874118	0.0191727	-0.190841	-0.194251	-0.00341006	0.908509	Acox1	strong CpG island
chr11:116031329-116033129	0.392931	0.374607	0.083407	0.0191792	0.197735	0.205954	0.00821904	0.892192	ENSMUSG00000034288	CpG poor
chr11:116038025-116039148	0.338379	0.356274	0.109244	0.0192011	0.452823	0.497575	0.0447514	0.362977		weak CpG island
chr11:116048603-116049303	0.361528	0.316248	0.0802779	0.0192556	0.393611	0.497645	0.104034	0.00391955		weak CpG island
chr11:116053681-116055481	0.217705	0.21429	0.110417	0.0192599	0.213996	0.225805	0.0118089	0.596739	Evpl	weak CpG island
chr11:116089728-116091607	-0.275911	-0.304037	0.0715392	0.019262	-0.265611	-0.403386	-0.137775	0.00194415	Srp68	strong CpG island
chr11:116095728-116097873	-0.0630805	-0.0582988	-0.0844763	0.0192936	-0.164954	-0.161998	0.00295645	0.899382	Galr2	weak CpG island
chr11:116098932-116099633	0.163093	0.242337	0.0937294	0.0193022	-0.114398	-0.264996	-0.150598	0.016988		strong CpG island
chr11:116122263-116124063	0.157628	0.194862	0.088346	0.0193116	0.137893	0.0965297	-0.0413634	0.183083	Exoc7	strong CpG island
chr11:116150295-116152737	0.094506	0.0336273	0.0850698	0.0193369	0.0608044	0.0369455	-0.0238589	0.250154	Foxj1	strong CpG island
chr11:116228381-116229519	0.227029	0.243349	0.088699	0.0193473	0.330975	0.3588	0.0278247	0.295395	ENSMUSG00000052949;ENSMUSG00000052949	strong CpG island
chr11:116248883-116250908	0.0383937	0.00809373	0.0929262	0.0193556	-0.00683965	0.0160624	0.022902	0.526731	1110014K08Rik	strong CpG island
chr11:116269937-116271737	0.206011	0.214996	-0.0608477	0.0193587	0.153626	0.14213	-0.0114953	0.738361	Qrich2	weak CpG island
chr11:116305853-116306575	-0.138597	-0.034307	-0.10636	0.0193733	-0.0919179	-0.03972	0.0521978	0.147008	ENSMUSG00000015869	strong CpG island
chr11:116314543-116315243	0.377632	0.361881	0.105089	0.0194039	0.338933	0.380566	0.0416326	0.314943		strong CpG island
chr11:116347620-116351329	-0.124162	-0.123795	0.115733	0.0194117	-0.129238	-0.133241	-0.00400212	0.83517	Sphk1;Sphk1	strong CpG island
chr11:116357629-116358330	0.626946	0.660033	-0.0562142	0.0194367	0.791247	0.656737	-0.13451	0.00285555		weak CpG island
chr11:116396791-116398837	0.0428375	0.0715326	0.0763081	0.0194376	0.170507	0.214566	0.0440591	0.145609	Ube2o	strong CpG island
chr11:116408476-116410276	0.0319011	0.0199704	0.0592565	0.0194788	-0.0358286	0.0340291	0.0698577	0.111701	Aanat	CpG poor
chr11:116439774-116440475	0.0448499	0.0117834	0.096672	0.0194995	0.169828	0.158579	-0.0112499	0.779205	ENSMUSG00000020806;ENSMUSG00000020806	weak CpG island
chr11:116442609-116444409	0.180691	0.203862	0.0857315	0.0195193	0.0513336	-0.0980887	-0.149422	0.00144905	Rhbdf2	CpG poor
chr11:116469541-116471703	0.172526	0.129368	-0.0469984	0.0195395	0.175213	0.173565	-0.00164813	0.952895	Cygb	strong CpG island
chr11:116486458-116488258	-0.0616208	-0.0518782	0.077612	0.0195396	-0.256525	-0.0472841	0.209241	0.00132676		strong CpG island
chr11:116510250-116512050	0.331093	0.327021	0.0740683	0.0195409	0.372659	0.363732	-0.00892724	0.66774	St6galnac2	strong CpG island
chr11:116591097-116592897	0.232159	0.266123	-0.107607	0.0195786	0.127404	0.125936	-0.00146766	0.951139	St6galnac1	CpG poor
chr11:116643636-116645436	0.0785196	0.0572568	0.0915312	0.0195786	0.0103318	0.0335076	0.0231758	0.342241	Mxra7	strong CpG island
chr11:116658389-116660765	-0.372233	-0.352039	0.107851	0.0195907	-0.178315	-0.282535	-0.10422	0.000235887	1110005A03Rik;Jmjd6	strong CpG island
chr11:116668169-116670604	-0.0734459	-0.083123	-0.0910272	0.0196344	0.0374376	0.0552282	0.0177906	0.479161	Sfrs2;Mfsd11	strong CpG island
chr11:116733652-116735547	-0.0840821	-0.104374	-0.0581747	0.0196513	-0.325179	-0.293205	0.0319734	0.251446	Mgat5b	strong CpG island
chr11:116784900-116785600	0.353462	0.327135	-0.162167	0.0196876	0.319795	0.261278	-0.0585171	0.255936		weak CpG island
chr11:116892583-116893284	-0.0429735	-0.0457658	0.0728246	0.0197155	-0.00806368	0.000709744	0.00877342	0.820811		strong CpG island
chr11:116930038-116932039	-0.150546	-0.185657	-0.114252	0.0197616	-0.184604	-0.24716	-0.0625569	0.0371049	Sec14l1	strong CpG island
chr11:117015350-117016051	0.221326	0.149543	0.0732823	0.0197807	0.305011	0.303022	-0.00198892	0.94014	2009-09-01	strong CpG island
chr11:117082147-117082848	0.106213	0.0333115	0.0629381	0.0197845	0.192529	0.201474	0.00894498	0.810887	2009-09-01	weak CpG island
chr11:11708435-11710235	-0.395557	-0.334313	0.0875136	0.0197937	-0.262479	-0.26251	-3.08637e-05	0.999097	Fignl1	strong CpG island
chr11:117106302-117107002	0.405239	0.334428	0.127159	0.019796	0.353138	0.303019	-0.0501187	0.324175		weak CpG island
chr11:117146509-117148861	0.141744	0.100489	-0.0892901	0.0198147	0.0590243	0.0586217	-0.000402557	0.98745	Sept9;Sept9	weak CpG island
chr11:117210381-117211081	-0.173265	-0.190046	0.0708547	0.0198192	-0.221906	-0.154473	0.067433	0.170016		weak CpG island
chr11:117299157-117300957	-0.0229262	0.011544	-0.0730852	0.01984	0.0975623	0.111951	0.0143892	0.608982	ENSMUSG00000069588	CpG poor
chr11:117470149-117472105	-0.00579933	0.00579019	0.0693727	0.019843	0.0939233	0.0932699	-0.000653409	0.981929	Tnrc6c	strong CpG island
chr11:117595760-117599742	0.0608381	0.0759752	-0.0947527	0.0198434	0.103329	0.079725	-0.0236041	0.079457	Tmc8;Tmc6;Tmc6	weak CpG island
chr11:117624470-117626351	0.0526983	0.0419471	-0.0445946	0.0198741	0.0802707	0.0814042	0.00113342	0.971129	Syngr2	strong CpG island
chr11:117640713-117643343	-0.531668	-0.462513	-0.0731348	0.0198863	-0.307871	-0.393535	-0.0856639	0.00901235	Afmid;Tk1	weak CpG island
chr11:117664026-117665826	-0.426496	-0.381022	-0.107685	0.0199221	-0.237469	-0.234689	0.00277951	0.935503	Birc5;Birc5	strong CpG island
chr11:117676552-117677253	0.128594	0.196909	-0.0478575	0.0199419	0.212664	0.293054	0.0803901	0.0267258	LOC546519	weak CpG island
chr11:117688997-117690871	0.158136	0.133003	0.121477	0.0199476	-0.0410565	-0.033747	0.00730956	0.764682	Tha1	strong CpG island
chr11:117746753-117747454	0.147791	0.131241	0.10429	0.0199651	0.154111	0.159701	0.00559043	0.897836		strong CpG island
chr11:117765464-117766164	0.170562	0.108851	0.0730811	0.019976	0.203792	0.241272	0.0374801	0.372535		weak CpG island
chr11:117779307-117780008	-0.175981	-0.15407	-0.0617061	0.0199901	-0.0571661	-0.0163896	0.0407765	0.129956		weak CpG island
chr11:117783968-117786552	-0.0103413	0.00560999	-0.0758011	0.0199978	0.136731	0.0936837	-0.0430473	0.00901573	Socs3	strong CpG island
chr11:117801646-117803515	0.0997196	0.128866	0.0804494	0.0200029	0.0617417	0.0135165	-0.0482252	0.0438326	Pgs1	strong CpG island
chr11:11789904-11791704	0.297472	0.258464	0.0859434	0.0200044	0.271093	0.228496	-0.0425978	0.362585	Ddc	CpG poor
chr11:118063777-118065950	-0.0978797	-0.0938294	-0.0713211	0.0200149	-0.0630821	-0.0287131	0.0343689	0.207821	Pscd1;Pscd1	strong CpG island
chr11:118105945-118106646	0.0332002	0.0615462	0.10792	0.0200222	0.0311989	0.0215166	-0.00968227	0.767425	ENSMUSG00000033909;ENSMUSG00000033909	strong CpG island
chr11:118158090-118159890	0.254747	0.290526	-0.06261	0.0200613	0.121263	0.0166927	-0.104571	0.0332697	Ddc8	weak CpG island
chr11:118171001-118172801	0.168321	0.105444	-0.074224	0.0200746	0.174176	0.172009	-0.00216711	0.892138	Timp2	strong CpG island
chr11:118217521-118219321	-0.0590325	-0.0663347	0.0875298	0.0200849	-0.0412525	-0.0810859	-0.0398334	0.220866	Lgals3bp	CpG poor
chr11:118234642-118236442	-0.101262	-0.0651381	-0.0648621	0.020113	-0.00115999	0.0349842	0.0361442	0.328942	Cant1;Cant1;Cant1	strong CpG island
chr11:118248642-118250442	0.289684	0.350402	-0.0692042	0.0201432	0.307409	0.256897	-0.0505125	0.230169	C1qtnf1	weak CpG island
chr11:118291749-118293549	0.157587	0.176069	0.0912529	0.0201985	-0.0282602	-0.0995039	-0.0712437	0.0241539	D230014K01Rik	strong CpG island
chr11:118385169-118386499	0.0452707	0.0173368	-0.0863404	0.0202005	0.176353	0.0922734	-0.0840798	0.00438533		strong CpG island
chr11:118707172-118707873	0.76978	0.877493	-0.0695116	0.0202305	0.788025	0.584958	-0.203067	0.00419642		strong CpG island
chr11:118723211-118723911	-0.166425	-0.279604	-0.0669487	0.0202492	-0.626689	-0.399733	0.226956	0.0154953		weak CpG island
chr11:118724599-118726962	0.0373996	0.00851254	0.0994496	0.0202976	0.0714083	0.0877736	0.0163653	0.508668	D11Bwg0517e;D11Bwg0517e;D11Bwg0517e	strong CpG island
chr11:118802977-118804777	0.36169	0.402616	0.155555	0.0203058	0.286085	0.285854	-0.000231034	0.99429	Enpp7	CpG poor
chr11:118815451-118816152	0.407727	0.463207	-0.0764214	0.0203091	-0.032884	-0.00390097	0.028983	0.417237		weak CpG island
chr11:118837818-118839668	-0.0109519	0.0138169	0.0737202	0.0203158	0.0627805	0.0279605	-0.03482	0.242919	Cbx2	strong CpG island
chr11:118850252-118850952	-0.0733332	-0.111123	0.119843	0.0203287	-0.0443385	-0.116876	-0.0725379	0.138834		strong CpG island
chr11:118853206-118853906	0.239752	0.204379	0.067169	0.0203932	0.417315	0.377476	-0.0398393	0.117289		strong CpG island
chr11:118856503-118859203	-0.135033	-0.107715	-0.0902508	0.0204299	-0.174525	-0.179096	-0.00457103	0.809813	Cbx8	strong CpG island
chr11:118860875-118861575	0.052971	0.048516	0.0514646	0.0204341	0.103904	0.145862	0.0419579	0.42643		weak CpG island
chr11:118862431-118863131	-0.0352243	-0.0231446	0.11392	0.0204516	-0.00856307	-0.0466008	-0.0380378	0.335384		weak CpG island
chr11:118869165-118869866	0.0770704	0.100938	0.0917404	0.0204842	0.155215	0.168922	0.0137073	0.658607		strong CpG island
chr11:118872455-118873156	0.105225	0.0855911	0.0855321	0.0205004	0.300185	0.313342	0.0131569	0.635619		weak CpG island
chr11:118874247-118874947	0.0351203	0.022848	-0.0658461	0.0205018	0.032057	0.0503513	0.0182943	0.556564		weak CpG island
chr11:118897131-118897857	0.239124	0.224148	0.0598397	0.0205021	0.269711	0.331943	0.0622318	0.0990091		weak CpG island
chr11:118901729-118903529	0.0166485	-0.0237603	-0.0878534	0.0205032	0.097364	0.14618	0.0488161	0.0661668	Cbx4	strong CpG island
chr11:118906074-118907293	0.0317873	-0.0303964	-0.0985553	0.0205124	0.171559	0.173655	0.00209651	0.933092		strong CpG island
chr11:118990528-118991228	0.816092	0.87774	0.0715613	0.0205671	0.810657	0.769011	-0.0416461	0.454475		weak CpG island
chr11:119026510-119027210	0.138923	0.114094	0.0537569	0.0205774	0.353435	0.337814	-0.015621	0.601326		weak CpG island
chr11:119043361-119045889	-0.0961782	-0.0584273	0.0875687	0.0205928	0.0289494	-0.0014562	-0.0304056	0.142524	Ccdc40;Tbc1d16	strong CpG island
chr11:119082833-119084633	-0.104529	-0.150844	0.0557966	0.0206247	-0.126945	-0.171384	-0.0444392	0.154015	Gaa	strong CpG island
chr11:119115633-119117433	-0.0952372	-0.147821	-0.058363	0.0206561	-0.113251	-0.150175	-0.0369232	0.0996524	Eif4a3	strong CpG island
chr11:119129576-119131376	0.346721	0.36944	0.0711672	0.0206577	0.249552	0.115892	-0.13366	0.00409104	Card14	CpG poor
chr11:119170346-119172900	0.125489	0.110698	0.100648	0.020667	-0.049046	-0.0265917	0.0224543	0.337186	Sgsh;Slc26a11	weak CpG island
chr11:119206044-119206900	-0.469302	-0.45304	-0.0674511	0.02067	-0.193768	-0.418168	-0.2244	0.000123887		strong CpG island
chr11:11925557-11926335	0.374074	0.309477	0.0513175	0.0206894	0.379168	0.357403	-0.0217651	0.675687		strong CpG island
chr11:119295590-119297390	0.221677	0.285982	0.0863984	0.020749	0.0879577	0.0345591	-0.0533986	0.136691		CpG poor
chr11:119306489-119308289	-0.0303145	-0.0291087	0.112203	0.02076	-0.071464	-0.0692986	0.00216542	0.943628	A730011L01Rik	strong CpG island
chr11:119340477-119341177	0.286526	0.302001	-0.0651143	0.0207629	0.2136	0.262758	0.049158	0.23825		strong CpG island
chr11:119362982-119365822	0.0662875	0.0815485	-0.0566791	0.0207769	0.158703	0.104606	-0.0540966	0.0440597	Nptx1	strong CpG island
chr11:11936492-11938658	0.06316	0.0341221	0.0517997	0.0207953	0.172176	0.182785	0.0106085	0.561154	Grb10	strong CpG island
chr11:119418599-119420399	0.0635481	0.0708848	-0.147502	0.0208026	0.0351292	-0.0028192	-0.0379484	0.263813	4932417H02Rik	strong CpG island
chr11:119729645-119730345	-0.0780799	-0.0434593	0.0916627	0.0208164	0.0680333	0.0226938	-0.0453395	0.250314	Chmp6	strong CpG island
chr11:119757881-119759728	-0.0979218	-0.120323	-0.072189	0.0208165	-0.075069	-0.0612782	0.0137907	0.60191	Baiap2;Baiap2;Baiap2	strong CpG island
chr11:119827886-119828586	0.300558	0.322892	0.084226	0.0208276	0.34806	0.259855	-0.0882059	0.0403881		weak CpG island
chr11:119862294-119864094	0.183732	0.162316	-0.1216	0.020846	0.32086	0.326308	0.0054485	0.819426	Aatk	strong CpG island
chr11:119902408-119904208	0.264209	0.303361	-0.0686006	0.0209311	0.313841	0.333133	0.0192928	0.671713	Azi1;Azi1	strong CpG island
chr11:119914290-119916090	-0.0425163	-0.0932963	0.0811809	0.0209928	-0.152525	-0.182684	-0.0301582	0.442379	2410002I01Rik;1810043H04Rik	strong CpG island
chr11:119966813-119968664	-0.152384	-0.172428	-0.0691467	0.0210021	-0.125587	0.0229501	0.148537	0.0117586	Slc38a10	strong CpG island
chr11:120000132-120002193	-0.0134602	-0.00215981	0.0644639	0.0210307	0.0775316	0.051648	-0.0258836	0.313706	ENSMUSG00000056649	weak CpG island
chr11:120003234-120003934	0.148686	0.191016	-0.0687012	0.0210644	0.345265	0.33033	-0.0149356	0.760585		weak CpG island
chr11:120003968-120004668	-0.895695	-0.719364	0.06974	0.0210658	-0.564107	-0.722946	-0.158839	0.0031809		strong CpG island
chr11:120005500-120006213	0.220949	0.18561	0.0662289	0.0210797	0.14003	0.104429	-0.0356003	0.423404	ENSMUSG00000075389	strong CpG island
chr11:120046998-120047698	0.152234	0.0690182	0.15576	0.0211091	0.165661	0.171129	0.005468	0.886435	ENSMUSG00000043993	strong CpG island
chr11:120048628-120054191	-0.199855	-0.178781	0.0876226	0.0211111	-0.0394307	-0.0980521	-0.0586214	0.0131518	Bahcc1	strong CpG island
chr11:120093925-120095725	0.430085	0.369869	-0.0809412	0.0211348	0.292575	0.203915	-0.0886606	0.0111819		CpG poor
chr11:120121063-120121764	0.00674401	0.000468671	0.101519	0.0211498	0.20324	0.127623	-0.0756177	0.0362896		strong CpG island
chr11:120126796-120127497	0.214455	0.232578	0.066331	0.0211526	0.436945	0.27806	-0.158885	0.0273794		strong CpG island
chr11:120163961-120166528	-0.0728128	-0.0730371	-0.111174	0.0211581	0.0752249	0.00524013	-0.0699848	0.0269761	Actg1	strong CpG island
chr11:120176323-120178123	0.312586	0.360588	0.0756163	0.0211986	0.289613	0.213636	-0.0759768	0.0129568	Fscn2	weak CpG island
chr11:120194207-120196007	0.156229	0.111457	-0.0461619	0.021227	0.0121656	-0.0360761	-0.0482416	0.105514	2310003H01Rik	strong CpG island
chr11:120253220-120255058	0.0984404	0.095542	0.21113	0.0212398	0.172453	0.240827	0.0683743	0.130176	Nploc4	strong CpG island
chr11:120257482-120259282	0.0590897	0.00748207	-0.066699	0.0212461	-0.168957	-0.197605	-0.0286482	0.579586	Tspan10	CpG poor
chr11:120269073-120270873	0.215838	0.181884	0.120551	0.0212708	-0.0568885	-0.133058	-0.0761693	0.0866593	Pde6g	CpG poor
chr11:120272927-120275453	0.0207474	-0.00507128	-0.0692507	0.0212869	0.0174542	-0.0277442	-0.0451984	0.152035	Ccdc137;1810049H13Rik	weak CpG island
chr11:120282480-120284990	-0.0218699	-0.0503288	0.0719314	0.0213342	-0.0828307	-0.074924	0.00790676	0.678708	Arl16;Hgs	strong CpG island
chr11:120299458-120301258	0.085493	0.0501051	-0.117281	0.0213384	0.0292643	-0.00842903	-0.0376934	0.092828	Mrpl12	strong CpG island
chr11:120306661-120308554	-0.191364	-0.143326	0.119388	0.0213495	-0.0771317	-0.104726	-0.0275948	0.427288	Slc25a10	strong CpG island
chr11:120346515-120347215	-0.238886	-0.263091	0.0769595	0.0213648	0.0269615	-0.103439	-0.1304	0.0420117	Gcgr	strong CpG island
chr11:120349464-120351264	-0.00019505	0.0331567	-0.0659204	0.0213722	0.0868137	0.0391219	-0.0476917	0.146078		CpG poor
chr11:120365398-120366099	0.0497787	0.0547567	-0.0840205	0.0213873	0.229128	0.169683	-0.0594446	0.0595602	BC003940	strong CpG island
chr11:120388526-120390326	-0.192624	-0.157006	0.0939598	0.0213989	-0.0727244	-0.0964051	-0.0236807	0.393012	P4hb	strong CpG island
chr11:120397084-120398992	-0.0519701	-0.03273	-0.0484748	0.0214024	-0.0807797	-0.112914	-0.0321341	0.361987	Arhgdia	strong CpG island
chr11:120413226-120415755	0.272361	0.221127	0.0942433	0.021428	0.0630469	0.0213804	-0.0416665	0.0798764	Anapc11;Thoc4;Anapc11	strong CpG island
chr11:120423266-120425157	0.176774	0.226137	0.0757993	0.0214848	0.285516	0.217784	-0.0677314	0.00378732	Npb	weak CpG island
chr11:120433480-120435280	0.18146	0.186181	-0.0713493	0.0214998	0.320676	0.192772	-0.127904	0.00593344	Pcyt2	strong CpG island
chr11:120440500-120442357	0.0267148	0.0107428	0.0850962	0.0215018	-0.0112095	-0.0348055	-0.023596	0.317575	Sirt7	strong CpG island
chr11:120448740-120450937	0.224115	0.214701	0.134391	0.0215242	0.0807417	0.083974	0.00323226	0.896036	Mafg	strong CpG island
chr11:120459260-120461060	-0.240674	-0.247281	0.185451	0.0215665	-0.29727	-0.226547	0.0707236	0.170076	Pycr1	weak CpG island
chr11:120473946-120475746	-0.170569	-0.206246	0.0456187	0.021627	-0.338892	-0.389111	-0.0502196	0.426383	ENSMUSG00000042988;ENSMUSG00000053613	weak CpG island
chr11:120475944-120477478	-0.0272394	-0.115882	-0.119674	0.0216281	0.0421284	0.0923224	0.050194	0.238425	Notum	strong CpG island
chr11:120487827-120489659	0.0379096	0.0265289	0.0809609	0.0216582	-0.0155582	-0.0735235	-0.0579653	0.0445617	Aspscr1	strong CpG island
chr11:120492311-120494111	-0.0112013	0.0171022	0.0469065	0.0217268	0.132311	0.117947	-0.0143636	0.692753	Aspscr1	CpG poor
chr11:120528762-120531122	-0.0320778	-0.0345914	0.146497	0.0217371	-0.145188	-0.210395	-0.0652069	0.0258406	Lrrc45;Stra13	strong CpG island
chr11:120536259-120538059	0.222782	0.153763	-0.0757731	0.0217774	0.137036	0.0812954	-0.0557407	0.152021	Rac3	strong CpG island
chr11:120542820-120544670	0.0334664	0.0225251	-0.0874134	0.0218461	0.00563241	-0.00758895	-0.0132214	0.593327	Dcxr	weak CpG island
chr11:120547585-120549385	0.131375	0.109582	-0.0666589	0.0218894	0.111935	0.104128	-0.00780678	0.729976	Cbr2	CpG poor
chr11:120599304-120601594	0.0926483	0.124864	-0.0583915	0.0218912	0.0733353	0.02313	-0.0502053	0.022422	Rfng;Gps1	strong CpG island
chr11:120611985-120613785	0.222662	0.237777	-0.0932222	0.0219015	0.0124375	0.00970512	-0.00273233	0.93543	Dus1l	strong CpG island
chr11:120639663-120641937	-0.0331062	-0.00956233	0.0619713	0.0219064	0.12195	0.120786	-0.00116366	0.956148	Fasn	strong CpG island
chr11:120748462-120750262	0.0806572	0.0672672	0.0743726	0.0219322	-0.197568	-0.181335	0.0162331	0.705862	Ccdc57	strong CpG island
chr11:120763273-120765744	0.189066	0.18852	-0.0617859	0.0219798	0.157231	0.15708	-0.000150921	0.994729	Slc16a3;Slc16a3;Slc16a3	strong CpG island
chr11:120766711-120767411	-0.228083	-0.226242	0.0927372	0.0220275	-0.138035	-0.0593774	0.0786576	0.0546676		weak CpG island
chr11:120806827-120808723	-0.190017	-0.204767	0.0809137	0.022033	-0.0167288	0.0203093	0.0370381	0.096908	Csnk1d;Csnk1d	strong CpG island
chr11:120855008-120856808	0.25584	0.320934	0.0725966	0.0220367	0.26674	0.356013	0.0892729	0.00713993	Cd7	CpG poor
chr11:120879159-120880959	0.220978	0.273394	0.0715752	0.0220482	0.122397	0.0834871	-0.0389101	0.277648	Sectm1b	CpG poor
chr11:120896729-120898529	0.214789	0.13167	0.0641804	0.0220512	-0.234396	-0.0800716	0.154324	0.00944537	Sectm1a	CpG poor
chr11:120934267-120936067	0.391279	0.417057	-0.081306	0.0220713	0.196321	0.23006	0.0337389	0.451906	Tex19.2	weak CpG island
chr11:120960932-120962732	0.263377	0.266112	0.0588652	0.0220885	0.300395	0.312902	0.0125065	0.581853	Tex19.1	weak CpG island
chr11:120972424-120973124	0.165788	0.200054	-0.06858	0.0221413	0.172112	0.18031	0.00819795	0.748233		strong CpG island
chr11:120975060-120976860	0.508152	0.547796	0.101936	0.0221435	0.498647	0.348607	-0.15004	0.0043304	Uts2r	weak CpG island
chr11:121020238-121022038	-0.0664787	-0.0150081	0.0825149	0.0221956	-0.206411	-0.247402	-0.0409907	0.288415	1110031I02Rik	strong CpG island
chr11:121022492-121024292	0.43832	0.45667	-0.120996	0.022208	0.130424	0.138179	0.00775477	0.884735	Hexdc	CpG poor
chr11:121044855-121046655	0.0839836	0.0761302	0.0785389	0.0222171	0.0099121	0.126731	0.116819	0.00393558	BC017643	weak CpG island
chr11:121052042-121053842	-0.241475	-0.28858	-0.0880693	0.0222341	-0.147265	-0.185302	-0.038037	0.260567	Narf	strong CpG island
chr11:121075756-121076622	0.0816455	0.0666806	0.0959004	0.0222393	0.277154	0.241253	-0.0359014	0.227471	ENSMUSG00000039275	strong CpG island
chr11:121169869-121171799	-0.465651	-0.524465	0.0633345	0.0223084	-0.444615	-0.469751	-0.0251359	0.419151	Wdr45l	strong CpG island
chr11:121203735-121205635	0.171122	0.101871	0.0811617	0.022313	-0.0242424	-0.0314053	-0.00716288	0.827695	Rab40b	strong CpG island
chr11:121236227-121238170	0.00997247	0.0896497	0.0861827	0.022314	-0.0147259	-0.0668819	-0.0521559	0.0353642	BC032265	weak CpG island
chr11:121249757-121251561	-0.227104	-0.227209	0.0794165	0.0223144	-0.207846	-0.299327	-0.0914809	0.0113027	Fn3k;Fn3k	weak CpG island
chr11:121266791-121268591	0.165292	0.244169	0.0955014	0.0223284	-0.0752018	0.0145145	0.0897163	0.0412	Tbcd	strong CpG island
chr11:121334892-121336692	-0.0140692	0.0527209	-0.0462977	0.0223537	0.0522278	0.0761409	0.023913	0.361411	Zfp750	weak CpG island
chr11:121488729-121490529	-0.191785	-0.195971	0.058926	0.022359	-0.253008	-0.288607	-0.035599	0.343274	B3gntl1	strong CpG island
chr11:121517216-121519080	0.094136	0.0628583	-0.0658228	0.0223675	0.0302734	0.0163489	-0.0139245	0.634861	Metrnl	strong CpG island
chr11:121519243-121519944	0.0561201	0.106975	0.0612331	0.022435	-0.0727299	-0.0778155	-0.00508557	0.891503		weak CpG island
chr11:121646118-121646818	0.15933	0.208131	0.0486509	0.0224525	0.275129	0.21659	-0.0585394	0.136492	ENSMUSG00000039198	weak CpG island
chr11:12364303-12366103	0.0178839	0.0156709	0.0760115	0.0224842	-0.00382147	-0.0370336	-0.0332121	0.161264	Cobl	strong CpG island
chr11:16156474-16158274	-0.163898	-0.189818	0.0589002	0.0225191	-0.264385	-0.198338	0.0660472	0.207376	Vstm2a	strong CpG island
chr11:16407654-16409454	-0.65329	-0.554181	-0.0651881	0.0225275	-0.549956	-0.454671	0.0952851	0.0101782	Sec61g;Sec61g;Sec61g	strong CpG island
chr11:16650905-16653083	-0.358789	-0.322934	-0.0884564	0.0225297	-0.285825	-0.284893	0.00093198	0.970289	Egfr;Egfr	strong CpG island
chr11:16850112-16851912	-0.131045	-0.127915	0.106879	0.0225561	-0.079266	-0.0881872	-0.00892121	0.750427	A630050E13Rik	weak CpG island
chr11:16908205-16910005	0.0579838	0.0782927	0.0685937	0.022605	-0.0505753	0.0461675	0.0967428	0.000528182	Plek	CpG poor
chr11:16950636-16952436	-0.157712	-0.114337	0.0519151	0.0226317	-0.253898	-0.158005	0.0958928	0.0269172	Cnrip1	weak CpG island
chr11:17058000-17059986	0.203446	0.153679	-0.0507065	0.0226379	-0.0891599	0.0168202	0.10598	0.0373621	Ppp3r1	strong CpG island
chr11:17108167-17108868	0.802957	0.946413	0.0592843	0.0226414	0.911027	0.857568	-0.0534593	0.511213		weak CpG island
chr11:17110595-17112892	-0.877832	-0.80034	-0.0532449	0.0226541	-0.68422	-0.699033	-0.0148131	0.56318	Wdr92;Pno1	strong CpG island
chr11:17156320-17158120	0.0870948	0.132347	-0.0830113	0.0226779	0.0273061	0.0203325	-0.00697361	0.808729	C1d	strong CpG island
chr11:17853289-17855151	0.121528	0.145759	0.0715343	0.022686	-0.0139629	-0.00450736	0.00945552	0.816731	Etaa1	strong CpG island
chr11:18771355-18772055	-0.00809494	0.00752386	-0.0684111	0.0227083	0.0962873	0.0670899	-0.0291974	0.526157		weak CpG island
chr11:18918169-18920235	-0.464617	-0.446139	-0.065351	0.02271	-0.095072	-0.155361	-0.0602895	0.0104939	Meis1	strong CpG island
chr11:18920282-18920982	-0.200168	-0.0780443	0.0610584	0.0227128	-0.123033	-0.0858281	0.0372046	0.2864		weak CpG island
chr11:18927107-18927807	-0.0183123	-0.0356047	0.10292	0.0227153	-0.056961	-0.070012	-0.0130511	0.677888		strong CpG island
chr11:19819927-19820628	0.164902	0.132775	-0.0682603	0.0227489	0.246552	0.175179	-0.0713733	0.0568014		strong CpG island
chr11:19823144-19825905	-0.0869725	-0.104495	-0.0650968	0.0227724	0.110539	0.0190347	-0.0915046	0.000994536	Spred2	strong CpG island
chr11:19920642-19921343	0.713534	0.767403	0.053097	0.0227902	0.937063	0.699741	-0.237322	0.00100334		strong CpG island
chr11:20012373-20014216	-0.176325	-0.159149	-0.0669026	0.022805	-0.0338023	-0.0344631	-0.000660793	0.97363	Actr2	strong CpG island
chr11:20100304-20102104	-0.174849	-0.168647	0.0788768	0.0228189	-0.0449612	0.0179685	0.0629297	0.00475661	Rab1	strong CpG island
chr11:20148924-20150727	0.152203	0.246203	0.0817579	0.0228732	0.171141	0.227497	0.0563558	0.00932843	Cep68	strong CpG island
chr11:20232040-20233974	-0.091009	-0.115496	0.0621482	0.0228821	-0.0408659	-0.0768874	-0.0360215	0.172162	Slc1a4	strong CpG island
chr11:20354987-20355688	-0.105061	-0.117288	-0.0754693	0.0228892	-0.0157986	-0.100393	-0.084594	0.0061237		weak CpG island
chr11:20432010-20432711	-0.0251416	-0.0488281	0.119862	0.0228906	-0.0531321	-0.0433666	0.00976552	0.845953		weak CpG island
chr11:20441955-20443773	-0.341031	-0.347697	0.0614438	0.0228986	-0.165798	-0.190752	-0.0249541	0.421648	Sertad2	strong CpG island
chr11:20530679-20532573	-0.263983	-0.306706	0.115962	0.0229073	-0.149508	-0.175269	-0.0257603	0.37923	Sertad2	strong CpG island
chr11:20594444-20596244	0.122617	0.117749	0.0894388	0.0229079	-0.14304	-0.0309634	0.112076	0.000471522	ENSMUSG00000073122;ENSMUSG00000073122	CpG poor
chr11:20640860-20642787	-0.553017	-0.540871	0.0852093	0.022951	-0.278902	-0.301137	-0.0222351	0.394723	Aftph	strong CpG island
chr11:20730503-20732360	-0.107095	-0.0739672	0.087645	0.0229517	-0.0876462	-0.053931	0.0337151	0.250614	1110067D22Rik	strong CpG island
chr11:20990026-20991963	-0.268836	-0.289994	-0.0595642	0.0229914	-0.200787	-0.231529	-0.0307416	0.289064	Peli1	strong CpG island
chr11:21137983-21139783	-0.0519713	-0.0447499	-0.0759811	0.0229986	0.0709944	0.140128	0.0691336	0.0108565	Vps54	strong CpG island
chr11:21269978-21271778	-0.0610752	-0.0667717	0.103861	0.0230195	-0.0376788	-0.0133544	0.0243244	0.246082	Ugp2	strong CpG island
chr11:21410683-21412483	-0.560659	-0.49734	0.0674856	0.02304	-0.637732	-0.645342	-0.00760974	0.880655		CpG poor
chr11:21470983-21473133	-0.448732	-0.381028	0.238369	0.0230479	-0.40061	-0.320364	0.0802462	0.0105177	Mdh1;AV249152	strong CpG island
chr11:21892873-21893894	0.177962	0.156852	0.113322	0.0230583	0.27003	0.258385	-0.011645	0.715202		strong CpG island
chr11:21896502-21897202	-0.0329076	-0.0631456	0.105975	0.0230735	-0.0753428	-0.108118	-0.0327755	0.520815		strong CpG island
chr11:21900855-21903285	-0.106174	-0.150845	0.0611606	0.0230808	0.039057	0.0571185	0.0180615	0.22672	Otx1	strong CpG island
chr11:21903568-21904269	0.0159819	-0.050933	-0.0785954	0.0231216	0.133125	0.0766187	-0.0565068	0.0595168		weak CpG island
chr11:22185341-22187173	0.081919	0.144455	-0.068462	0.0231296	0.119162	0.114957	-0.00420512	0.848821	Ehbp1	strong CpG island
chr11:22410995-22412908	-0.26305	-0.28036	0.162357	0.0231364	-0.142062	-0.152776	-0.0107141	0.589605	Tmem17	strong CpG island
chr11:22758860-22760980	0.0285094	0.0472352	0.0701801	0.0231562	0.0682638	0.0322458	-0.036018	0.105541	B3gnt2	strong CpG island
chr11:22871974-22872993	0.323034	0.373501	-0.127364	0.0231714	0.4409	0.254144	-0.186756	7.01777e-05	Zrsr1	strong CpG island
chr11:22881784-22883584	0.20158	0.210256	0.0942202	0.0231902	0.0860104	0.126662	0.0406517	0.0949041	Commd1	strong CpG island
chr11:22889292-22891160	-0.414338	-0.394549	0.0940747	0.0232171	-0.401675	-0.480715	-0.0790397	0.00611844	Cct4	strong CpG island
chr11:22908123-22908823	-0.203294	-0.247633	0.10105	0.02323	-0.122721	-0.227753	-0.105032	0.0228994		strong CpG island
chr11:22912086-22913886	0.310288	0.374219	-0.0607562	0.0232626	0.107587	0.173753	0.0661653	0.0688896	4930430E16Rik	weak CpG island
chr11:22967605-22968305	-0.105437	-0.091766	0.0846496	0.0232678	-0.0671715	0.00961288	0.0767844	0.0112169		strong CpG island
chr11:23154740-23156540	-0.0148274	0.00463651	0.071522	0.023274	0.0647545	0.0537929	-0.0109616	0.677041	Xpo1;Xpo1	strong CpG island
chr11:23205844-23207266	0.076417	0.0117533	0.0852512	0.0232817	0.0893643	0.0405217	-0.0488426	0.115746		strong CpG island
chr11:23397373-23399246	-0.242193	-0.226958	-0.0648562	0.0232855	-0.183537	-0.196328	-0.0127911	0.574837	Ahsa2	strong CpG island
chr11:23418695-23420495	0.39229	0.390538	0.103329	0.0233011	0.382053	0.301123	-0.0809303	0.0251061	1700093K21Rik;1700093K21Rik	weak CpG island
chr11:23533100-23534921	0.165957	0.102573	0.0832074	0.0233093	0.155172	0.177381	0.0222092	0.397252	0610010F05Rik	strong CpG island
chr11:23564373-23567235	-0.399453	-0.380283	0.104179	0.0233125	-0.428109	-0.458462	-0.0303534	0.241863	Pus10;Pex13;Pus10;Pus10	strong CpG island
chr11:23670470-23672270	-0.0634683	-0.0778026	-0.1109	0.0233554	-0.056463	-0.0883985	-0.0319355	0.150867	Rel	strong CpG island
chr11:23794646-23796553	0.0622863	0.0345276	0.0965422	0.023372	0.0280563	0.0105122	-0.017544	0.4991	Papolg	strong CpG island
chr11:23974554-23976354	-0.679755	-0.582796	0.0720587	0.023373	-0.528957	-0.533507	-0.00454974	0.860086	ENSMUSG00000055010	weak CpG island
chr11:23976383-23978616	-0.143045	-0.132512	0.0769742	0.0233803	-0.0785039	-0.100518	-0.0220138	0.441987	Bcl11a	strong CpG island
chr11:23979023-23979963	-0.0507413	-0.141769	0.0630367	0.0233889	-0.00606109	-0.0352596	-0.0291985	0.477226		strong CpG island
chr11:23981328-23982155	-0.0622643	-0.0436034	0.0727049	0.0234188	0.0197547	-0.00275565	-0.0225103	0.62456		strong CpG island
chr11:24064174-24064882	0.406434	0.359685	0.0742863	0.0234242	0.541361	0.357405	-0.183956	0.000526338		weak CpG island
chr11:25670070-25671870	0.0176831	0.0183677	0.0880474	0.023432	-0.353266	-0.28304	0.0702256	0.0531992		CpG poor
chr11:26110092-26110793	-0.177545	-0.227225	-0.0668556	0.0234339	0.182107	0.13411	-0.0479977	0.33727	ENSMUSG00000073101	strong CpG island
chr11:26285783-26287671	-0.529613	-0.559963	0.0645351	0.0234382	-0.514526	-0.447204	0.0673221	0.00744534	Fancl	strong CpG island
chr11:26491925-26494911	-0.161447	-0.172078	0.0761359	0.0234503	-0.140619	-0.124307	0.0163115	0.214179	Vrk2	strong CpG island
chr11:28483214-28485596	-0.014373	-0.000510947	0.0800988	0.0234504	-0.1378	-0.072473	0.0653272	0.0282695	Ccdc85a	strong CpG island
chr11:28766472-28768272	-0.432125	-0.452155	0.0705038	0.0234507	-0.527939	-0.470533	0.0574058	0.0634122		CpG poor
chr11:29029450-29031250	-0.231426	-0.241213	0.115774	0.0234824	-0.294807	-0.293514	0.00129335	0.97288	Pnpt1	strong CpG island
chr11:29071695-29074858	-0.378253	-0.34962	0.116242	0.0234934	-0.394591	-0.405745	-0.0111539	0.666798	Smek2	strong CpG island
chr11:29146772-29148572	-0.00787684	0.00498567	0.0869601	0.0235004	-0.0418046	-0.0806694	-0.0388648	0.099504	Ccdc104	strong CpG island
chr11:29272474-29274274	-0.0558322	-0.060403	0.0782709	0.0235208	0.0238409	0.0315959	0.00775499	0.695781	Ccdc88a	strong CpG island
chr11:29414533-29416333	-0.104523	-0.0760954	0.0931241	0.0235236	-0.13906	-0.168955	-0.0298947	0.207133	2010316F05Rik	strong CpG island
chr11:29425156-29426956	-0.339559	-0.316795	0.0835498	0.0235242	-0.258745	-0.23161	0.0271349	0.279218	Mtif2	strong CpG island
chr11:29447370-29449340	-0.309336	-0.271693	0.0875945	0.0235302	-0.359152	-0.419514	-0.0603618	0.112395	Rps27a;Rps27a	strong CpG island
chr11:29591646-29594273	-0.122862	-0.10692	0.0710952	0.0235468	-0.0528404	-0.0476496	0.00519078	0.836728	Rtn4;Rtn4;Rtn4;Rtn4	strong CpG island
chr11:29617269-29619069	0.0814268	0.112785	-0.0592542	0.0236568	-0.0799722	-0.0771538	0.00281843	0.948573	Rtn4	weak CpG island
chr11:29663733-29665533	0.158835	0.135173	-0.0635428	0.0236978	-0.230332	-0.243466	-0.0131335	0.718224	ENSMUSG00000044072	CpG poor
chr11:29724791-29726968	-0.0272898	0.0150426	0.12485	0.0237038	0.0171446	0.0293429	0.0121983	0.696039	4931440F15Rik	strong CpG island
chr11:29924388-29925089	-0.437004	-0.435628	0.04983	0.0237395	-0.267616	-0.280356	-0.0127402	0.758292		strong CpG island
chr11:29925609-29926310	-0.0861342	-0.100107	-0.0960053	0.0237663	0.0306564	0.0434557	0.0127992	0.680232	C230094A16Rik	weak CpG island
chr11:30097664-30099464	-0.0436137	-0.122884	-0.0457244	0.02379	-0.296898	-0.354631	-0.0577329	0.0186574	Spnb2	weak CpG island
chr11:30119274-30121074	0.0256965	0.0746683	-0.0758175	0.02382	-0.173813	-0.219663	-0.0458498	0.0439299	Spnb2	CpG poor
chr11:30167515-30168545	0.0643636	0.0205703	-0.0518799	0.023845	0.102651	0.142465	0.0398144	0.295399	ENSMUSG00000073073;ENSMUSG00000020315;ENSMUSG00000020315	strong CpG island
chr11:3023198-3023899	0.0194973	-0.00376535	0.105507	0.0238682	0.248723	0.209955	-0.0387676	0.114246		strong CpG island
chr11:3024488-3026288	0.0253115	-0.0419072	0.0877251	0.0238815	-0.157951	-0.335293	-0.177342	0.0465909	ENSMUSG00000058140	weak CpG island
chr11:30548892-30550692	-0.273287	-0.252184	0.0820078	0.0238984	-0.206848	-0.247447	-0.040599	0.172402	Acyp2	strong CpG island
chr11:30654838-30655538	0.182274	0.207095	-0.0571996	0.0239233	0.307777	0.220492	-0.0872843	0.0471381		strong CpG island
chr11:30670763-30672563	0.0312047	0.0623288	0.102853	0.023964	0.0504111	0.0793262	0.0289151	0.280959	Psme4	strong CpG island
chr11:30785097-30785797	-0.0779939	-0.118934	-0.0962525	0.0239718	0.0693035	-0.043587	-0.112891	0.000682397		strong CpG island
chr11:30789796-30791596	-0.134986	-0.160197	0.0756088	0.0239782	-0.179424	-0.0525842	0.12684	0.00338358	Gpr75	CpG poor
chr11:30853097-30855431	-0.389161	-0.421987	-0.0869054	0.0240464	-0.390986	-0.359265	0.0317218	0.258359	Asb3;4933407N01Rik	strong CpG island
chr11:30885865-30887665	-0.208866	-0.134984	0.233401	0.0240961	-0.198177	-0.118499	0.0796782	0.0037637	Chac2	weak CpG island
chr7:25605123-25606935	0.149131	-0.155684	0.0767511	0.0241232	-0.0305223	0.0528396	0.0833619	0.0374199	Cyp2b10	CpG poor
chr11:3101464-3103264	-0.0362881	-0.0452646	0.0581425	0.0241464	0.0383444	0.125946	0.0876018	0.0529843	Eif4enif1	strong CpG island
chr11:31268610-31271921	-0.0337776	-0.0832603	-0.0578658	0.0241536	-0.0614006	-0.0615635	-0.000162839	0.994445	Stc2	strong CpG island
chr11:31571327-31573162	-0.245555	-0.233285	0.123148	0.0241607	-0.235476	-0.238033	-0.00255726	0.916948	2310022M17Rik	strong CpG island
chr11:3165889-3167689	-0.136555	-0.150576	0.0904034	0.0241978	-0.0608529	-0.050106	0.0107469	0.595344	Drg1	strong CpG island
chr11:31770662-31772713	-0.687641	-0.65116	-0.0496029	0.024202	-0.534834	-0.606009	-0.0711752	0.0487351	Cpeb4	strong CpG island
chr11:31864332-31866177	0.351746	0.342969	0.111367	0.0242333	0.413205	0.372086	-0.0411188	0.117466	4930524B15Rik	weak CpG island
chr11:3188469-3191064	-0.10039	-0.105344	0.107102	0.0242648	0.00936676	-0.00766343	-0.0170302	0.43737	Patz1	strong CpG island
chr11:31899158-31900958	-0.221287	-0.199104	0.0636993	0.0242763	-0.141506	-0.186258	-0.0447521	0.134274	Nsg2	weak CpG island
chr11:32099722-32101522	0.174019	0.121183	0.0617764	0.0243094	-0.17592	-0.0809325	0.0949871	0.0849233	Il9r	CpG poor
chr11:32104114-32105914	-0.131349	-0.0956802	0.111387	0.0243185	-0.127149	-0.168213	-0.0410645	0.264465	3300001G02Rik	strong CpG island
chr11:32113029-32113730	0.688156	0.785905	0.0917768	0.0243523	0.863442	0.66572	-0.197722	0.00885711		weak CpG island
chr11:32121590-32123538	0.0723921	0.0668419	-0.0479203	0.0243589	0.0623228	0.00242584	-0.059897	0.00747923	Rhbdf1	strong CpG island
chr11:32125210-32127010	0.00962842	-0.0578108	-0.0663602	0.0243899	-0.0402642	-0.0940216	-0.0537574	0.0279029	Mpg	strong CpG island
chr11:32167114-32168914	-0.136751	-0.166662	0.0712619	0.0243987	-0.132529	-0.142297	-0.00976792	0.792222	Mare	strong CpG island
chr11:32175301-32177101	-0.371754	-0.362428	-0.174507	0.0243996	-0.381402	-0.451006	-0.069604	0.0130206	Hba-x	CpG poor
chr11:32182373-32184173	-0.644248	-0.693634	0.0862428	0.0244269	-0.44638	-0.501126	-0.0547451	0.180525	Hba-a2;Hba-a1	CpG poor
chr11:32185666-32187466	0.0481025	0.0195105	0.0882313	0.0244607	-0.130571	-0.182692	-0.0521213	0.117629	F830116E18Rik	weak CpG island
chr11:32198768-32200568	0.0865577	0.0192091	0.0690645	0.0244778	-0.0636192	-0.101344	-0.0377247	0.359054	Hbq1	weak CpG island
chr11:32246510-32248357	-0.0470648	-0.116212	0.0718431	0.0244851	-0.129584	-0.111251	0.0183326	0.501835	Sh3pxd2b	strong CpG island
chr11:3229433-3231233	-0.511264	-0.50421	-0.112657	0.024487	-0.587478	-0.604048	-0.0165694	0.684359	Pik3ip1	CpG poor
chr11:3231809-3232509	0.0610574	0.0274107	0.0772452	0.0244908	0.14743	0.16963	0.0221998	0.507501		strong CpG island
chr11:32354071-32356177	-0.178808	-0.228532	0.0924193	0.0245117	-0.061551	-0.102521	-0.0409695	0.211502	Ubtd2	strong CpG island
chr11:32427079-32428879	0.365622	0.38355	0.0676693	0.0245125	0.250886	0.18734	-0.0635462	0.0558011	1700007I06Rik	CpG poor
chr11:32432004-32433804	-0.175208	-0.171689	0.10897	0.0245192	-0.12047	-0.130937	-0.0104671	0.716869	Stk10	strong CpG island
chr11:32541574-32543374	-0.231179	-0.206674	-0.142426	0.0245319	-0.113237	-0.0898984	0.0233388	0.377603	Fbxw11	strong CpG island
chr11:3255644-3257444	0.402545	0.518291	0.128399	0.0245599	0.416743	0.433229	0.0164856	0.500931	Limk2	CpG poor
chr11:3270895-3272695	0.0657369	0.0310156	0.0708823	0.0245708	0.0149599	0.0105696	-0.00439032	0.841359	Limk2	weak CpG island
chr11:33022757-33023457	0.118855	0.0909143	0.0693002	0.0245718	0.144962	0.212537	0.0675748	0.0771521		weak CpG island
chr11:33046776-33048700	-0.100255	-0.0910973	0.0927546	0.0245772	0.0165422	-0.0339226	-0.0504648	0.0347264	Fgf18	strong CpG island
chr11:33062421-33064356	0.434594	0.538465	0.101947	0.0245788	0.493487	0.377613	-0.115874	0.00107734	Npm1	strong CpG island
chr11:3308723-3310538	0.00715409	0.00977754	-0.0509298	0.024589	-0.000338003	0.00138452	0.00172252	0.940717	Limk2	strong CpG island
chr11:33100452-33104759	0.0172703	0.0111836	0.0796045	0.0246201	0.0242767	0.0453061	0.0210294	0.265198	Tlx3	strong CpG island
chr11:33294778-33296578	0.169807	0.214185	0.060458	0.0246355	0.162196	0.128421	-0.0337752	0.39188	ENSMUSG00000069913	CpG poor
chr11:33413021-33414926	0.183864	0.241407	0.106064	0.0246802	0.169566	0.176297	0.00673053	0.756567	Ranbp17	strong CpG island
chr11:33478457-33480257	-0.0124526	-0.0250484	0.0954628	0.0246893	-0.199009	-0.15706	0.0419489	0.116599	Gabrp	CpG poor
chr11:33498001-33499801	0.27348	0.398932	0.0696492	0.024704	0.33427	0.322978	-0.0112927	0.818873	ENSMUSG00000073052	CpG poor
chr11:3351174-3353628	-0.255923	-0.190453	-0.085337	0.0247134	-0.187493	-0.096244	0.0912493	0.00299981	Rnf185	strong CpG island
chr11:33580177-33580878	-0.723364	-0.687782	0.127617	0.0247173	-0.893101	-0.816209	0.0768915	0.175262		weak CpG island
chr11:33743027-33744827	-0.0328771	-0.0574197	-0.0667463	0.0247237	-0.0122964	0.021206	0.0335023	0.403122	Kcnip1	weak CpG island
chr11:33861985-33863785	0.00493111	-0.0633292	0.0950331	0.0247287	-0.0885964	0.0332141	0.121811	0.031802	Kcnmb1	CpG poor
chr11:3387001-3388801	0.339354	0.353526	0.094351	0.0247789	0.223114	0.135816	-0.0872975	0.00988629	Pla2g3	CpG poor
chr11:33945900-33947700	0.0556452	0.0811371	-0.0567922	0.0247891	-0.0852861	0.0123708	0.0976569	0.000397502	Lcp2	CpG poor
chr11:3404324-3406124	0.118997	0.03262	0.0901484	0.0247922	0.0116409	0.0166705	0.00502963	0.904425	Pib5pa	CpG poor
chr11:34107589-34109389	0.260429	0.259145	0.0478709	0.0248046	0.321023	0.417442	0.096419	0.0150387	Foxi1	weak CpG island
chr11:3413404-3415204	-0.0439377	-0.0172874	0.0841701	0.0248284	-0.196232	-0.149288	0.0469442	0.143681	Selm	weak CpG island
chr11:3416796-3417496	0.0924189	0.169106	-0.0776615	0.024862	0.0803918	0.0516905	-0.0287013	0.437012		weak CpG island
chr11:34213521-34215321	0.130389	0.135008	-0.060164	0.0248666	-0.219476	-0.108304	0.111172	0.0482103	EG574403	weak CpG island
chr11:3435478-3436178	0.219198	0.176053	-0.0738649	0.024881	0.297013	0.241221	-0.0557915	0.0432013		weak CpG island
chr11:3438742-3440542	-0.389636	-0.35807	0.0984255	0.0248986	-0.335035	-0.483054	-0.148018	0.00519077	Smtn	weak CpG island
chr11:34626746-34628546	-0.0301104	-0.0585425	0.0887901	0.0249578	-0.0914675	-0.138866	-0.0473981	0.216342	Dock2	CpG poor
chr11:34676547-34678347	-0.608204	-0.593946	0.154071	0.0250225	-0.540981	-0.581542	-0.040561	0.276695	Ccdc99	strong CpG island
chr11:34963580-34965429	-0.0603441	-0.0109836	-0.0648249	0.0250307	-0.0338381	0.0958726	0.129711	5.77602e-07	Slit3	strong CpG island
chr11:3528910-3529611	0.213895	0.191044	0.0885447	0.0250321	0.0978381	0.0932479	-0.00459019	0.923557		weak CpG island
chr11:3548599-3549554	0.178852	0.132963	-0.0984357	0.0250333	0.288635	0.226947	-0.0616883	0.0585511	ENSMUSG00000034543;ENSMUSG00000067584	strong CpG island
chr11:35551105-35551806	0.41679	0.326676	-0.0607699	0.0250357	0.31425	0.309622	-0.0046281	0.901541		weak CpG island
chr11:3557402-3559202	-0.172691	-0.146743	0.0903297	0.0250435	-0.351503	-0.286873	0.0646292	0.284792	Morc2a	CpG poor
chr11:35611606-35613515	0.163401	0.14573	0.0870556	0.0250505	0.0579168	0.0729291	0.0150123	0.55825	Pank3	strong CpG island
chr11:35640934-35643297	0.124747	0.142867	-0.0719484	0.0250584	0.0437022	0.0191536	-0.0245486	0.416375	AI595406	strong CpG island
chr11:35677429-35679229	0.0667267	0.0938068	-0.109481	0.0250737	-0.0389223	-0.0525038	-0.0135815	0.584779	Rars	strong CpG island
chr11:35823012-35824812	-0.0103215	0.0137032	-0.0587308	0.0250971	0.11207	0.158496	0.0464261	0.0751322	Wwc1	strong CpG island
chr11:35851448-35852148	0.734988	0.856938	-0.0513938	0.0250985	0.84873	0.582721	-0.266009	0.00161005		weak CpG island
chr11:35870363-35871064	0.685653	0.811182	0.137841	0.0251056	0.767921	0.736379	-0.0315425	0.557379		weak CpG island
chr11:35890509-35891210	0.97064	1.11325	0.0825502	0.0251336	1.13907	1.01766	-0.121411	0.337973		strong CpG island
chr11:35982688-35983389	0.660659	0.606641	-0.0700146	0.0251894	0.253162	0.309225	0.0560633	0.294494		weak CpG island
chr11:3605175-3605875	0.428546	0.417718	-0.0607129	0.0251993	0.455398	0.393544	-0.0618536	0.084797		weak CpG island
chr11:3661682-3662383	0.161746	0.159766	0.0908849	0.0252049	0.297915	0.284755	-0.0131592	0.7661		strong CpG island
chr11:3674489-3675189	0.0107565	0.02913	0.0595534	0.025298	0.0615235	0.0626292	0.00110565	0.979579		weak CpG island
chr11:37007598-37009398	-0.27012	-0.237401	-0.0785138	0.0253187	-0.407869	-0.426981	-0.0191116	0.593944		CpG poor
chr11:37079676-37080377	0.161879	0.162223	0.0434349	0.0253215	0.293743	0.208373	-0.0853701	0.0665662		strong CpG island
chr11:37324618-37326418	0.109692	0.122863	0.0588775	0.0253348	0.323894	0.246405	-0.0774888	0.173424		strong CpG island
chr11:3763384-3765206	-0.0379352	-0.0853052	-0.0654048	0.0254216	-0.187318	-0.23238	-0.0450614	0.213519	Osbp2	strong CpG island
chr11:3793983-3796401	-0.0525453	0.00524706	0.0945524	0.0254235	-0.0279015	-0.121147	-0.0932455	0.00020351	Dusp18;4921536K21Rik	weak CpG island
chr11:3813346-3814047	-0.00643059	0.0171615	0.0793329	0.0254738	0.0931244	-0.00432573	-0.0974501	0.00168669		strong CpG island
chr11:3814167-3815967	-0.114056	-0.0899089	0.0757982	0.0255039	-0.163411	-0.203264	-0.0398532	0.0608681	Slc35e4	weak CpG island
chr11:3831086-3832886	-0.0629734	-0.0378805	0.0917032	0.0255126	-0.0751296	-0.142125	-0.0669951	0.00424738	Tcn2	weak CpG island
chr11:3862677-3864477	-0.00917394	0.00769693	-0.0761798	0.0255277	-0.0572234	-0.0299182	0.0273053	0.446586	Pes1	weak CpG island
chr11:3882415-3884215	-0.0346573	-0.0296742	-0.0468587	0.0255321	0.0130345	-0.0115356	-0.0245701	0.378601	Gal3st1	weak CpG island
chr11:3897988-3898822	0.406563	0.372068	0.0669735	0.0255704	0.267127	0.234695	-0.0324325	0.434864		strong CpG island
chr11:3930484-3932284	-0.185041	-0.153288	-0.0690194	0.0255705	0.00124788	-0.0176536	-0.0189015	0.417664	Sec14l4	CpG poor
chr11:3963543-3965343	0.238657	0.242951	0.182531	0.025602	0.0792762	0.0749474	-0.0043288	0.890099	Sec14l3	CpG poor
chr11:3994934-3997083	-0.366218	-0.326062	-0.0637585	0.025618	-0.261914	-0.276454	-0.0145399	0.5603	1700020C11Rik	strong CpG island
chr11:4018232-4020032	-0.0168996	-0.0402875	-0.0656711	0.0256531	0.0407553	-0.00484223	-0.0455975	0.148172	Sec14l2	weak CpG island
chr11:4033862-4035731	0.0829303	0.00137104	0.104744	0.0256701	-0.0725366	-0.130917	-0.0583809	0.130497	Rnf215	strong CpG island
chr11:40535536-40537336	-0.466578	-0.448793	0.0557265	0.0256752	-0.332195	-0.415687	-0.0834923	0.016168	Mat2b	strong CpG island
chr11:40537916-40538617	-0.342654	-0.294304	0.0756515	0.0256824	-0.348256	-0.370544	-0.0222881	0.668379	ENSMUSG00000042032	strong CpG island
chr11:40575790-40578145	-0.258268	-0.232402	0.0976665	0.0256902	-0.203315	-0.210112	-0.00679742	0.744887	Hmmr;Nudcd2	strong CpG island
chr11:4059070-4061596	-0.0848838	-0.0844643	0.113234	0.0256907	-0.126166	-0.137216	-0.0110509	0.756201	4930562D19Rik;Sf3a1	strong CpG island
chr11:40598209-40600009	-0.309634	-0.262779	0.0912338	0.0256932	-0.376382	-0.288716	0.0876659	0.00458499	Ccng1	weak CpG island
chr11:4085535-4087335	0.0512565	0.0780455	0.066422	0.0257087	0.138047	0.109343	-0.0287044	0.252295	Tbc1d10a	strong CpG island
chr11:4116953-4118753	0.33263	0.343209	0.131618	0.0257176	0.210344	0.148064	-0.0622804	0.050811	2410008K03Rik	weak CpG island
chr11:4135122-4136922	0.450182	0.532955	-0.049073	0.0257226	0.39882	0.31089	-0.0879309	0.0365504	Osm	weak CpG island
chr11:4156270-4158070	0.0427592	0.0191998	0.0689038	0.0257336	0.0667701	0.107558	0.0407878	0.103824	Lif	CpG poor
chr11:4165797-4167597	0.0790173	0.0985607	0.0698451	0.0257387	0.0134298	0.123272	0.109842	1.03998e-05	Lif	strong CpG island
chr11:41843242-41845401	-0.371123	-0.412758	0.102599	0.0257399	-0.717696	-0.61223	0.105466	0.0467176	Gabrg2;Gabrg2	weak CpG island
chr11:42025853-42027653	-0.206795	-0.252974	0.0449798	0.0257436	-0.374881	-0.262439	0.112442	0.0123845	Gabra1	weak CpG island
chr11:42163931-42165731	-0.382381	-0.399803	0.0729871	0.0257685	-0.534318	-0.508035	0.0262822	0.512172	Gabra6;Gabra6	CpG poor
chr11:42261879-42263679	0.244468	0.215238	0.0841868	0.0257745	0.0935418	0.0420955	-0.0514463	0.161388	Gabrb2	strong CpG island
chr11:42473598-42475398	-0.117747	-0.0652316	-0.0562776	0.0257839	-0.220602	-0.197201	0.0234008	0.51355	ENSMUSG00000048488	CpG poor
chr11:43268904-43270704	-0.232632	-0.19689	0.0856016	0.0258205	-0.173757	-0.198659	-0.0249021	0.539843	Pttg1	strong CpG island
chr11:43275853-43277653	-0.0187143	0.110627	0.0854551	0.0258333	-0.0314274	-0.0578343	-0.0264069	0.596157	Slu7;Slu7	strong CpG island
chr11:43306502-43307203	0.48339	0.586506	0.112694	0.0258399	0.519771	0.543602	0.0238303	0.662683	ENSMUSG00000072369	weak CpG island
chr11:43323016-43324816	0.0740651	0.147118	0.105721	0.0258792	-0.0492439	0.00043668	0.0496805	0.0550385		CpG poor
chr11:43334117-43334817	0.739582	0.856619	0.102663	0.0258828	0.818132	0.615794	-0.202338	0.0241384		weak CpG island
chr11:43370906-43372910	0.0574939	0.0467803	-0.0560431	0.025908	0.0949694	0.0599231	-0.0350462	0.241738	Ccnjl	strong CpG island
chr11:4340585-4342385	0.189656	0.14361	0.0592388	0.0259257	0.124642	0.143411	0.0187687	0.533017	Hormad2	strong CpG island
chr11:43444434-43446234	0.0696339	0.0205212	0.129152	0.025958	-0.0936266	-0.0265278	0.0670988	0.127098	Fabp6	CpG poor
chr11:43525293-43526121	0.141761	0.0660396	0.0852402	0.0259759	0.208509	0.254889	0.0463807	0.256929	ENSMUSG00000044950	strong CpG island
chr11:43548478-43549179	0.838562	0.989607	-0.0617416	0.0259824	1.04562	0.748534	-0.297088	0.00230653		weak CpG island
chr11:43590896-43592696	-0.0137878	0.0231419	-0.05926	0.0260053	0.0197509	-0.00343322	-0.0231841	0.343719	Ttc1	strong CpG island
chr11:43610187-43610887	-0.360986	-0.395045	0.0714557	0.0260203	-0.539572	-0.49672	0.0428516	0.257931		strong CpG island
chr11:43619152-43619853	0.327641	0.257661	0.0651561	0.0260325	0.112343	0.124694	0.0123514	0.739858		strong CpG island
chr11:43679255-43681055	0.422033	0.444712	0.0641821	0.0260419	0.171735	0.099031	-0.0727041	0.0235629	Adra1b	strong CpG island
chr11:44242185-44243985	0.168593	0.299601	-0.0931079	0.0260563	0.224454	0.110757	-0.113697	0.0222641	Il12b	weak CpG island
chr11:44309936-44311736	0.38172	0.406474	0.0917709	0.0260595	0.294461	0.151672	-0.142788	0.0241201	Ublcp1	CpG poor
chr11:44313534-44314234	0.0354971	0.0281912	0.11017	0.0261254	0.174049	0.113189	-0.0608601	0.225959	ENSMUSG00000041231;ENSMUSG00000041231	strong CpG island
chr11:44361086-44362886	0.115498	0.116736	0.0584582	0.026138	0.0611816	0.103964	0.0427822	0.102003	Rnf145	strong CpG island
chr11:44460256-44462203	-0.256056	-0.214069	0.0459466	0.0261385	-0.0282072	-0.0921605	-0.0639533	0.0161027	Ebf1	strong CpG island
chr11:44463563-44464264	-0.0498173	-0.0498323	-0.343958	0.0261509	-0.11217	-0.259705	-0.147535	0.0339312		weak CpG island
chr11:4494215-4496091	-0.0866804	-0.108173	0.0704802	0.0261749	-0.157446	-0.161802	-0.00435552	0.889806	Mtmr3	strong CpG island
chr11:4527269-4529069	0.228227	0.286929	0.0943387	0.0261806	-0.0229843	0.0181073	0.0410916	0.173001	ENSMUSG00000056288	weak CpG island
chr11:4536495-4538295	-0.191773	-0.186577	0.0878641	0.026186	-0.176172	-0.165853	0.0103187	0.758649	Ascc2	weak CpG island
chr11:45694086-45695967	-0.176739	-0.174857	0.101204	0.0262067	-0.0004614	0.0863014	0.0867628	0.0241982	Clint1	strong CpG island
chr11:45787733-45789658	0.0369944	0.0171728	0.0881598	0.0262077	-0.0295593	0.0302854	0.0598446	0.0679854	Lsm11	strong CpG island
chr11:45798422-45799123	-0.0513021	-0.017006	0.0801948	0.0262911	-0.113517	-0.121282	-0.00776464	0.837675	Thg1l	strong CpG island
chr11:45822432-45824367	0.370389	0.505881	-0.0699704	0.0263072	0.510926	0.512011	0.00108524	0.975872	Sox30	strong CpG island
chr11:45898174-45899974	-0.152918	-0.18239	0.220067	0.0263378	-0.0960552	-0.0726514	0.0234037	0.48387	Adam19	weak CpG island
chr11:46009282-46011082	0.179168	0.153241	0.0579519	0.0263388	0.243308	0.252102	0.00879357	0.85737	9530066K23Rik	weak CpG island
chr11:4603380-4605647	-0.269175	-0.250878	-0.0404912	0.0263498	-0.200901	-0.191948	0.00895255	0.742516	1110020P15Rik;Zmat5	strong CpG island
chr11:46077679-46079479	0.465423	0.510802	0.0839536	0.026357	0.339743	0.325399	-0.014344	0.655923	C030019I05Rik	weak CpG island
chr11:46087115-46088915	0.422047	0.51526	0.0561977	0.0263845	0.385232	0.329559	-0.0556734	0.0421924		weak CpG island
chr11:46155087-46157073	0.0496913	0.0619934	-0.146966	0.0264048	0.0366054	0.0684812	0.0318757	0.11691	Cyfip2	strong CpG island
chr11:46232416-46234216	0.372238	0.361593	-0.0703389	0.0264369	0.392548	0.29862	-0.0939273	0.0146422	Itk	weak CpG island
chr11:46246852-46248652	0.320459	0.359251	0.292537	0.0264834	0.214078	0.188228	-0.0258508	0.364348	OTTMUSG00000005491	weak CpG island
chr11:46279096-46281077	-0.223765	-0.20598	-0.113902	0.026493	-0.173035	-0.146944	0.0260916	0.162451	Med7;Med7;Med7;Med7	strong CpG island
chr11:46297057-46298857	0.382501	0.504528	-0.0966152	0.0264945	0.264728	0.155166	-0.109561	0.0117517	Havcr2	weak CpG island
chr11:46413656-46415456	0.153639	0.248227	-0.090806	0.0265353	0.195393	0.23363	0.0382377	0.38315	BC053393	CpG poor
chr11:4645941-4648081	0.234457	0.188253	0.102971	0.0265808	0.331774	0.307314	-0.0244597	0.340962	Cabp7	strong CpG island
chr11:46472184-46473984	0.0768582	0.0886997	-0.0553885	0.0265923	-0.125328	0.0124117	0.13774	0.00517816	Dppa1	weak CpG island
chr11:46549977-46551777	-0.354221	-0.232861	-0.347952	0.0266653	-0.208035	-0.184346	0.0236893	0.481159	Timd2	CpG poor
chr11:46593299-46595099	0.306812	0.356233	0.091936	0.026725	0.160121	0.114233	-0.045888	0.301416	Havcr1	CpG poor
chr11:46652921-46654721	-0.146512	-0.112483	0.062681	0.0267278	-0.39852	-0.257347	0.141173	0.00103573	Timd4	CpG poor
chr11:47222225-47224025	0.00931338	0.0754651	-0.0649372	0.0267334	-0.0922843	0.0159857	0.10827	0.00301744	Sgcd	weak CpG island
chr11:4748799-4750851	0.122103	0.103617	0.0921985	0.0267351	0.0556469	0.0615515	0.00590453	0.76562	Nf2	strong CpG island
chr11:4772705-4774505	-0.0209903	-0.0498003	0.0485019	0.0267497	-0.106927	-0.027967	0.0789596	0.00448748	Nipsnap1	weak CpG island
chr11:47831831-47832595	0.147534	0.127204	0.0871767	0.0268318	0.215431	0.280021	0.0645895	0.0217285		strong CpG island
chr11:4794045-4795911	0.0400073	0.0503743	-0.0977138	0.026864	-0.0473139	-0.00419704	0.0431168	0.176483	Thoc5	strong CpG island
chr11:4846999-4849416	0.0568355	0.0804949	-0.0736658	0.0268704	0.0419782	0.107627	0.0656487	0.0307794	Nefh	strong CpG island
chr11:48596848-48597549	0.366631	0.387509	-0.039244	0.0268713	0.421616	0.315226	-0.10639	0.0561017	ENSMUSG00000070488	weak CpG island
chr11:48642482-48644311	-0.708399	-0.658174	0.0542588	0.0268741	-0.524825	-0.534452	-0.00962699	0.779953	Gnb2l1	strong CpG island
chr11:48660108-48660974	0.0396586	0.0385249	0.0585354	0.0269158	0.137444	0.165788	0.0283445	0.174864	Trim41	strong CpG island
chr11:48679593-48681483	0.14273	0.152677	0.0756831	0.0269159	0.419341	0.427997	0.00865607	0.837875	ENSMUSG00000040350	strong CpG island
chr11:48692717-48693417	0.548056	0.487592	0.09283	0.0269378	0.370695	0.373303	0.00260734	0.965571		weak CpG island
chr11:48698655-48699356	-0.554763	-0.571571	-0.0843558	0.026942	-0.454881	-0.451901	0.00298008	0.938749		strong CpG island
chr11:48714269-48716069	-0.650054	-0.550585	0.0803033	0.0269422	-0.373813	-0.333676	0.0401365	0.293505	Irgm	weak CpG island
chr11:48738491-48740291	0.186759	0.198415	0.072045	0.0269483	-0.0837787	-0.143254	-0.0594748	0.166746	ENSMUSG00000058163	CpG poor
chr11:48770082-48771882	-0.27992	-0.201762	0.127246	0.0269622	-0.327084	-0.262387	0.0646965	0.156485	OTTMUSG00000005523	weak CpG island
chr11:48822321-48824121	-0.177233	-0.187566	0.116908	0.0269688	-0.729259	-0.655098	0.0741603	0.0832589	EG432555;LOC667214;9930111J21Rik	CpG poor
chr11:48835169-48836969	-0.6464	-0.59895	0.173466	0.0269739	-0.541531	-0.526101	0.0154293	0.768245	Tgtp	CpG poor
chr11:4885607-4887410	-0.0654319	-0.0831076	-0.0767712	0.0269825	-0.176652	-0.253436	-0.0767841	0.0681789	Ap1b1	strong CpG island
chr11:48892855-48895965	-0.121984	-0.118699	0.0471063	0.0270184	-0.515459	-0.483892	0.0315669	0.30445	9930111J21Rik;Olfr56	CpG poor
chr11:48929177-48930977	-0.095786	-0.029364	0.115501	0.0270303	0.171126	0.105399	-0.0657271	0.0294229	Ifi47	CpG poor
chr11:48956680-48958480	-0.219534	-0.271184	-0.0960023	0.0271078	-0.421582	-0.264518	0.157063	0.0040909	Olfr1396	CpG poor
chr11:48990381-48992181	-0.0186232	0.0323159	-0.0357544	0.0271244	0.148328	0.100326	-0.0480014	0.120762	Olfr1395	CpG poor
chr11:49002138-49003938	0.443647	0.531773	0.0830952	0.0271792	0.495963	0.364972	-0.130991	0.011989	Olfr1394	CpG poor
chr11:49012450-49013150	0.304183	0.262569	0.0787192	0.02718	0.360174	0.274006	-0.086168	0.0440209		strong CpG island
chr11:49030012-49031812	0.192988	0.227142	-0.071066	0.0272021	0.164315	0.0825673	-0.0817481	0.045529	Btnl9	weak CpG island
chr11:49045622-49047422	-0.412776	-0.414986	0.0934975	0.0272087	-0.221215	-0.281956	-0.0607412	0.0481171	Zfp62;Zfp62	strong CpG island
chr11:49086368-49088168	0.0653115	0.0870793	0.0893711	0.0272305	-0.0664109	-0.0115949	0.054816	0.0196407	Mgat1;Mgat1	weak CpG island
chr11:49093741-49094442	-0.377094	-0.414828	0.0930301	0.027235	-0.178208	-0.142083	0.0361253	0.437103	Mgat1	weak CpG island
chr11:49122272-49124072	0.0657814	0.153295	0.085246	0.0272383	-0.180899	-0.105315	0.0755839	0.0495038	Olfr1393	CpG poor
chr11:49135445-49137245	-0.00293721	0.0553601	0.159752	0.0272445	-0.0292983	-0.0505152	-0.0212169	0.555737	Olfr1392	CpG poor
chr11:49159670-49161470	-0.154663	-0.144228	0.0570274	0.0272576	-0.363373	-0.346027	0.0173467	0.705622	Olfr10	CpG poor
chr11:49169535-49171335	-0.170036	-0.0988685	-0.0775684	0.0272949	-0.273336	-0.246741	0.0265945	0.399153	Olfr1391	CpG poor
chr11:49182656-49184456	-0.290881	-0.232611	0.132189	0.0273049	-0.266606	-0.309685	-0.043079	0.1972	Olfr1390	CpG poor
chr11:49272600-49274400	-0.10407	-0.0591511	-0.0669148	0.027308	-0.0810738	-0.118399	-0.0373248	0.287782	Olfr1389	CpG poor
chr11:49285975-49287775	-0.275098	-0.222127	-0.11906	0.0273387	-0.190828	-0.244951	-0.0541229	0.113129	Olfr1388	CpG poor
chr11:49301803-49303603	-0.236689	-0.19938	-0.0549546	0.0273426	-0.272032	-0.25826	0.0137723	0.665427	Olfr1387	CpG poor
chr11:49312275-49314075	0.0406353	0.0692673	0.0968786	0.0273427	-0.143337	-0.0797937	0.0635429	0.124183	Olfr1386	CpG poor
chr11:49336657-49338457	0.137972	0.170637	-0.0443656	0.0273733	0.110898	0.0827437	-0.0281548	0.370847	Olfr1385	CpG poor
chr11:49355762-49357562	0.0661059	0.105006	0.0905465	0.027377	-0.0156854	-0.140164	-0.124479	0.0241805	Olfr1384	CpG poor
chr11:49365847-49367647	-0.13041	-0.15825	0.0761468	0.0274024	-0.35277	-0.35275	1.91713e-05	0.999415	Olfr1383	CpG poor
chr11:49377309-49379109	-0.102884	-0.0751381	-0.0686936	0.0274387	-0.29831	-0.343283	-0.044973	0.183359	Olfr1382	CpG poor
chr11:49393871-49395671	-0.200398	-0.159387	0.0761098	0.0274497	-0.368556	-0.47434	-0.105783	0.0415022	Olfr1381	CpG poor
chr11:49406045-49407845	-0.202987	-0.165879	0.157398	0.0274689	-0.34848	-0.411889	-0.0634096	0.0501992	Olfr1380	CpG poor
chr11:49451849-49453804	-0.217075	-0.216266	0.0820452	0.0274991	-0.167556	-0.153015	0.0145413	0.499604	Flt4	strong CpG island
chr11:49477269-49477969	0.00748411	-0.00502554	0.109556	0.0275172	0.110051	-0.0480331	-0.158084	0.00919224		weak CpG island
chr11:49505732-49507532	0.0242818	0.0573744	-0.066276	0.0275614	0.0366644	0.0772587	0.0405943	0.446129	Scgb3a1;Scgb3a1	weak CpG island
chr11:49555445-49557433	-0.0797991	-0.103851	0.0699697	0.0276132	-0.0878525	-0.160008	-0.072156	0.0125413	Cnot6	strong CpG island
chr11:4956830-4958630	0.192507	0.22625	0.0481682	0.0276297	0.244325	0.224385	-0.0199403	0.462962	Rasl10a	strong CpG island
chr11:4959599-4960299	0.354357	0.304516	0.079643	0.0276405	0.308834	0.214211	-0.0946221	0.0520535		weak CpG island
chr11:4961394-4962329	0.0833477	0.0302951	0.103639	0.0276406	0.0888107	0.177428	0.0886171	0.025159		weak CpG island
chr11:49636311-49638415	-0.0970042	-0.107589	-0.0586727	0.0276568	-0.0389179	0.00572073	0.0446386	0.0175935	Gfpt2	weak CpG island
chr11:4963758-4966603	0.136488	0.134149	0.164371	0.0276788	0.237578	0.183625	-0.053953	0.0144442	Gas2l1;Gas2l1	weak CpG island
chr11:49688876-49690695	0.10856	0.123397	-0.0669445	0.0276791	0.20382	0.304644	0.100825	0.00909947	Mapk9;Mapk9	strong CpG island
chr11:49743957-49745757	0.00587725	-0.0561736	0.0844141	0.0276842	-0.068559	0.0557462	0.124305	0.0215388	Rasgef1c	strong CpG island
chr11:49867453-49869253	0.151521	0.118364	-0.0508944	0.027729	0.176966	0.166637	-0.0103299	0.615942	Rnf130	strong CpG island
chr11:49974568-49975268	0.00981311	-0.0422892	0.0781034	0.0277663	0.0799869	0.133789	0.0538016	0.201865	Tbc1d9b	strong CpG island
chr11:4998140-5000380	-0.0934123	-0.0914116	0.0701795	0.0277728	0.030148	-0.0222987	-0.0524467	0.0590131	Ewsr1;Rhbdd3	strong CpG island
chr11:50016973-50018773	-0.133011	-0.146269	0.0766869	0.0277729	-0.232107	-0.247776	-0.0156691	0.532348	3010026O09Rik	strong CpG island
chr11:50053682-50055513	-0.226118	-0.284075	-0.11177	0.0277849	-0.178994	-0.0770215	0.101973	0.00948136	Sqstm1	strong CpG island
chr11:50067755-50069592	0.0083939	-0.000536959	0.0750721	0.0278225	0.0939445	0.0449834	-0.0489611	0.0114815	Mgat4b	strong CpG island
chr11:50074217-50074917	0.287327	0.216733	0.0514861	0.0278228	0.332488	0.286803	-0.0456849	0.0432851		weak CpG island
chr11:50077939-50078640	0.532544	0.547467	-0.0702529	0.0278373	0.457458	0.389822	-0.0676359	0.0780445		weak CpG island
chr11:50079854-50080923	0.13178	0.139336	0.0613395	0.0278397	0.105858	0.134664	0.0288065	0.290102		strong CpG island
chr11:50081394-50083194	0.260437	0.234316	0.0919471	0.0278408	0.121241	0.0438266	-0.0774143	0.102342	Ltc4s	CpG poor
chr11:50109791-50111591	0.451764	0.455094	0.0889925	0.027859	0.284969	0.144566	-0.140403	0.00142319		weak CpG island
chr11:50135057-50136041	-0.0482012	-0.11198	0.0824117	0.0278638	0.116802	0.105235	-0.0115668	0.775629	Maml1	strong CpG island
chr11:50168514-50170314	-0.233048	-0.199275	0.0963573	0.027881	-0.130866	-0.107131	0.0237353	0.234636	Canx;Canx;Canx	strong CpG island
chr11:50202514-50203288	0.181765	0.181086	0.082426	0.0279183	0.218994	0.250556	0.0315624	0.411679		strong CpG island
chr11:50219891-50222020	-0.11767	-0.0796821	0.0920862	0.0279384	0.0814632	0.0395096	-0.0419535	0.085542	Hnrph1	strong CpG island
chr11:50273976-50275834	0.0959209	0.116037	0.0675771	0.0279417	0.11353	0.0824723	-0.0310579	0.138595	Rufy1	strong CpG island
chr11:50444218-50446960	0.0832105	0.03784	0.0680328	0.0279517	0.148376	0.117272	-0.0311048	0.178566	Adamts2	strong CpG island
chr11:5051725-5053525	0.257284	0.276147	0.0601928	0.0279592	0.228875	0.252363	0.0234876	0.298928	Emid1	strong CpG island
chr11:50670654-50672454	-0.18859	-0.237828	0.0639193	0.0279675	-0.261897	-0.335085	-0.0731875	0.10492	Zfp354c	strong CpG island
chr11:50684475-50686275	0.0674591	0.144939	0.0658228	0.02799	-0.132436	-0.128621	0.00381539	0.908518	9630041N07Rik	weak CpG island
chr11:50694411-50695112	0.137845	0.160693	0.0429234	0.0279965	0.219773	0.218219	-0.00155407	0.957846	ENSMUSG00000000617	strong CpG island
chr11:50698946-50700746	0.234686	0.247018	0.0619564	0.028087	0.181068	0.220373	0.0393048	0.0697674		CpG poor
chr11:50702912-50703612	0.856071	1.00136	-0.0652955	0.0281256	0.846935	0.637988	-0.208948	0.12012		weak CpG island
chr11:50730366-50732166	-0.188604	-0.208066	0.0486948	0.028173	-0.328183	-0.287303	0.0408799	0.23021	Zfp454	weak CpG island
chr11:50759053-50760884	0.193906	0.265557	0.0818631	0.0281735	0.232289	0.253753	0.0214635	0.502925	Zfp2;Zfp2;Zfp2;Zfp2	strong CpG island
chr11:50773908-50775708	-0.276563	-0.266647	0.110845	0.0282108	-0.351855	-0.439663	-0.0878077	0.0141051	Zfp354b	weak CpG island
chr11:50786680-50788480	0.230679	0.309697	-0.0803063	0.0282135	0.283893	0.278349	-0.00554407	0.917091		weak CpG island
chr11:50796555-50798355	0.258712	0.308134	0.0736066	0.0282179	0.303907	0.39191	0.0880029	0.0128805	Prop1	CpG poor
chr11:50811142-50812942	0.261223	0.380067	0.0689863	0.0282363	0.372979	0.308565	-0.0644148	0.244217	Olfr1378	CpG poor
chr11:50826825-50828625	0.125645	0.168873	0.0646742	0.028237	0.117699	0.0461662	-0.0715329	0.12213	Olfr1377	CpG poor
chr11:50849096-50850896	-0.0134806	-0.00156175	0.075132	0.028246	0.0516136	0.0163853	-0.0352283	0.276255	Olfr51	CpG poor
chr11:50869126-50870926	0.294765	0.352028	-0.0838369	0.0282559	0.128202	0.156142	0.0279404	0.381659	Olfr54	CpG poor
chr11:50901379-50903179	0.0405167	-0.00311785	0.0924024	0.0282775	-0.151685	-0.00690191	0.144783	0.00262044	Zfp354a	strong CpG island
chr11:50927209-50929009	0.443814	0.482562	-0.0779718	0.0282803	0.31525	0.252692	-0.0625576	0.150496	ENSMUSG00000072982	weak CpG island
chr11:51105303-51107674	-0.119046	-0.112558	0.0730703	0.0282903	-0.065943	-0.0221231	0.0438199	0.00797105	BC049762;Clk4	strong CpG island
chr11:51132042-51133889	-0.252392	-0.237071	-0.0556119	0.0283203	-0.151252	-0.199608	-0.0483559	0.169443	Col23a1	strong CpG island
chr11:51426925-51428725	-0.103734	-0.0704896	0.145225	0.0283727	-0.0709788	-0.0849154	-0.0139367	0.575783	Agxt2l2	strong CpG island
chr11:51449415-51451604	0.0070011	0.0460576	-0.0730876	0.0283789	0.107882	0.0772691	-0.0306126	0.222059	Hnrnpab;Hnrnpab	strong CpG island
chr11:51461895-51463702	-0.14973	-0.172416	-0.0852404	0.0284006	-0.0757232	-0.0981354	-0.0224122	0.502661	Nola2	strong CpG island
chr11:51478819-51480619	-0.103465	-0.0989066	0.0777393	0.0284335	-0.104637	-0.0600153	0.044622	0.272619	Rmnd5b	strong CpG island
chr11:51493078-51495796	-0.0376427	-0.0276071	0.116552	0.0284586	-0.00330545	0.018755	0.0220605	0.198777	C330016O10Rik	strong CpG island
chr11:51531557-51533357	-0.412522	-0.346212	-0.0551066	0.028463	-0.346906	-0.317503	0.0294033	0.313873	0610009B22Rik	strong CpG island
chr11:51599390-51601308	-0.131285	-0.1048	0.0682076	0.0284638	0.0917982	0.10659	0.0147914	0.468497	Sec24a	strong CpG island
chr11:51605829-51607629	-0.66005	-0.708879	-0.0667232	0.0284803	-0.587448	-0.61212	-0.0246713	0.617752	Sar1b	weak CpG island
chr11:5161113-5162913	0.216994	0.216209	0.148312	0.0284862	0.330576	0.294214	-0.0363619	0.133505	Kremen1	strong CpG island
chr11:51699750-51702204	-0.051848	-0.0769376	0.0924265	0.0284892	0.0968007	0.0486936	-0.0481071	0.131902	Phf15	strong CpG island
chr11:51809785-51811585	-0.103267	-0.100737	0.0825669	0.0285095	-0.188685	-0.200782	-0.0120977	0.665018	Cdkn2aipnl	strong CpG island
chr11:51843310-51845110	-0.0258082	0.00983228	-0.0809066	0.0285163	-0.0705308	-0.033877	0.0366539	0.183375	Ube2b	strong CpG island
chr11:51846444-51848244	-0.371055	-0.34613	-0.0622433	0.0285441	-0.276937	-0.320084	-0.0431466	0.216696	Cdkl3	strong CpG island
chr11:51940946-51943070	0.0713498	0.0982134	-0.0648455	0.0285519	0.0484599	0.0273516	-0.0211083	0.281093	Ppp2ca	strong CpG island
chr11:51988451-51990251	0.00142551	0.0152588	0.0959754	0.0285964	-0.222802	-0.284526	-0.0617238	0.27257	Olfr1373	CpG poor
chr11:52000830-52002630	0.831728	1.02919	0.0748316	0.0285992	0.969161	0.563646	-0.405515	0.00623803		weak CpG island
chr11:52011032-52011733	-0.0143153	-0.0538907	0.11869	0.0286198	0.0447264	-0.00430154	-0.0490279	0.171748		strong CpG island
chr11:52056910-52058710	-0.241159	-0.207348	0.0587556	0.0286366	-0.40908	-0.423229	-0.0141494	0.588028	Olfr1371	weak CpG island
chr11:52074131-52075931	0.00608573	0.0340278	0.096799	0.0286436	0.0315463	-0.0027284	-0.0342747	0.241935	Skp1a	strong CpG island
chr11:52125494-52127294	0.146187	0.170258	-0.0700584	0.0286508	0.216046	0.193702	-0.0223433	0.519265	Tcf7	strong CpG island
chr11:52157408-52158109	0.292589	0.275226	-0.0419626	0.028767	0.175881	0.0569729	-0.118909	0.00543228		weak CpG island
chr11:52203237-52205289	0.0117408	0.0115016	-0.0384305	0.0287766	0.176873	0.115887	-0.0609852	0.00743417	Vdac1	strong CpG island
chr11:52238550-52240351	-0.132029	-0.115393	-0.0707857	0.0288279	-0.0483845	-0.0308787	0.0175058	0.553732	9530068E07Rik	strong CpG island
chr11:52606828-52608696	0.0460561	0.0429184	-0.0525837	0.0288662	0.155191	0.10779	-0.0474019	0.0659058	Fstl4	strong CpG island
chr11:53143041-53145202	0.0422489	0.0295501	0.0882539	0.0288739	0.0512233	0.0323941	-0.0188292	0.40471	Hspa4	strong CpG island
chr11:53166811-53168611	-0.873336	-0.843963	-0.0701342	0.0288768	-0.725425	-0.741169	-0.0157437	0.65904	Zcchc10	weak CpG island
chr11:53192955-53194755	0.1501	0.144962	0.0644186	0.0288793	0.0104099	-0.00766478	-0.0180747	0.487427	Aff4	strong CpG island
chr11:53266059-53267859	0.0697593	0.0991856	-0.0585789	0.0289075	0.262508	0.154915	-0.107593	0.0192121	Leap2	CpG poor
chr11:53273737-53277300	0.0375693	0.061213	0.079123	0.0289453	-0.0213676	-0.039685	-0.0183175	0.497188	Gdf9;Uqcrq	strong CpG island
chr11:53299352-53301152	-0.0510443	-0.00625645	-0.053157	0.0289644	0.075375	0.0882594	0.0128843	0.640099	Shroom1	strong CpG island
chr11:53306713-53307413	0.359152	0.33364	-0.0963019	0.0289697	0.173089	0.167856	-0.00523314	0.873122		strong CpG island
chr11:53309731-53310432	0.357868	0.378958	0.0312411	0.0289935	0.0921471	0.0670713	-0.0250758	0.433396		weak CpG island
chr11:53322026-53324802	0.00760313	0.0096772	-0.0360731	0.0290032	0.0302832	0.0667887	0.0365055	0.0783499	Ankrd43	strong CpG island
chr11:53361922-53363781	0.0312983	0.0372508	-0.0785959	0.0290255	0.174133	0.176801	0.00266857	0.92156	2008-09-01	strong CpG island
chr11:53409525-53411325	0.216994	0.191635	0.0652052	0.0290321	0.0966843	0.0528368	-0.0438475	0.0988989	Kif3a	strong CpG island
chr11:5343963-5345418	0.184107	0.138929	-0.0579339	0.0291261	0.292363	0.245834	-0.0465294	0.026366	Znrf3	strong CpG island
chr11:53461588-53463388	0.239498	0.23034	-0.0577719	0.0291481	0.205687	0.257015	0.0513286	0.0328938	Il4	weak CpG island
chr11:53477625-53479425	0.484565	0.459674	0.0895202	0.029154	0.486158	0.403067	-0.0830909	0.00674273	Il13	CpG poor
chr11:53479442-53480142	-0.0207084	-0.0868042	0.0926755	0.0292282	0.0518387	-0.00433914	-0.0561778	0.157856		weak CpG island
chr11:53550134-53552020	-0.01165	-0.0595703	-0.0772084	0.0292333	-0.0311169	-0.0552679	-0.024151	0.296919	Rad50	strong CpG island
chr11:53562916-53564716	0.023815	0.0496209	0.0895242	0.0292592	-0.102364	-0.109644	-0.00727967	0.771716	Il5	CpG poor
chr11:53612200-53614080	0.358578	0.403272	0.0798554	0.0292601	0.404928	0.315763	-0.0891644	0.0344399	Irf1	strong CpG island
chr11:53702294-53702994	0.132003	0.0732641	-0.0711641	0.0292929	0.178086	0.0340128	-0.144074	0.00153027		weak CpG island
chr11:53734502-53736383	-0.176636	-0.182886	0.145293	0.0293216	-0.199668	-0.285425	-0.085757	0.0379559	Slc22a5	strong CpG island
chr11:53822950-53824750	0.0823824	0.110192	0.0849203	0.0293312	0.0209629	-0.00118756	-0.0221505	0.271675	Slc22a21	strong CpG island
chr11:53871013-53872813	0.0706017	0.0654572	0.0341089	0.0293956	0.123158	0.0619753	-0.0611829	0.0164635	Slc22a4	strong CpG island
chr11:53911891-53913691	0.0622396	0.0661899	-0.0719122	0.0294354	0.180943	0.0932488	-0.0876944	0.00723164	Pdlim4	strong CpG island
chr11:53943638-53945438	0.26752	0.298207	-0.092649	0.0294606	0.181808	0.192396	0.0105879	0.594455	P4ha2	strong CpG island
chr11:54092822-54094622	0.25601	0.303191	0.0690637	0.0294738	0.204047	0.217118	0.0130714	0.697461	Csf2	CpG poor
chr11:54110202-54112002	0.321516	0.402394	0.0531364	0.0294764	0.330757	0.298859	-0.0318974	0.529687	Il3	CpG poor
chr11:54145946-54148126	-0.128359	-0.109334	0.0740636	0.0294817	-0.183437	-0.210152	-0.0267158	0.280044	Acsl6;Acsl6;Acsl6	strong CpG island
chr11:54157025-54158825	0.0461805	0.0105583	0.0573043	0.0295196	-0.0798601	-0.165037	-0.0851769	0.011405	Acsl6	CpG poor
chr11:5419669-5421785	-0.30073	-0.270673	-0.0657678	0.0295384	-0.108652	-0.0919984	0.0166534	0.571521	Xbp1	strong CpG island
chr11:54280311-54282111	0.0634269	0.115227	-0.0670291	0.0296185	0.144716	0.144329	-0.000386958	0.982173	Fnip1	strong CpG island
chr11:54364969-54366769	-0.045156	-0.039107	-0.0614412	0.0296259	0.0636247	0.013657	-0.0499677	0.0574168	Rapgef6	strong CpG island
chr11:5441658-5443458	-0.336564	-0.326434	0.113238	0.0296369	-0.241692	-0.172661	0.0690306	0.0698857	Ccdc117	strong CpG island
chr11:54630455-54632359	0.1254	0.106163	0.0362351	0.0296865	0.0489636	0.0946764	0.0457129	0.135629	Cdc42se2	strong CpG island
chr11:54703823-54705639	-0.537213	-0.527474	-0.102626	0.0296913	-0.408874	-0.309546	0.099328	0.0110853	Lyrm7	strong CpG island
chr11:54708560-54710433	0.182087	0.156996	0.113674	0.0297469	0.175894	0.132673	-0.0432214	0.119686	Hint1	strong CpG island
chr11:54745072-54746872	0.0399232	0.0353463	0.119435	0.0297558	-0.0744544	-0.134219	-0.0597645	0.0309272	Gpx3;Gpx3	weak CpG island
chr11:54799096-54799797	0.271279	0.278284	0.0710125	0.0297588	0.249264	0.239458	-0.0098059	0.794865		strong CpG island
chr11:54805835-54807635	0.193286	0.217909	0.103302	0.0297644	-0.165205	-0.126788	0.0384173	0.351954	Tnip1	CpG poor
chr11:54876337-54878137	0.0146766	-0.0303218	0.055504	0.0297662	0.0663863	0.00606195	-0.0603244	0.00954351	Anxa6;Anxa6	weak CpG island
chr11:54921054-54922854	0.0581424	0.0339071	0.0647591	0.0298039	0.000826963	-0.000460559	-0.00128752	0.966999	Ccdc69	weak CpG island
chr11:54940239-54942039	-0.350654	-0.328242	0.0685166	0.0298099	-0.222284	-0.217993	0.00429125	0.866002	Gm2a	strong CpG island
[truncated: 21,429 more rows]
