# Supplementary material for: Phenobarbital Mediates an Epigenetic Switch at the Constitutive Androstane Receptor (CAR) Target Gene Cyp2b10 in the Liver of B6C3F1 Mice
Source: PLoS One. 2011 Mar 24;6(3):e18216. doi: 10.1371/journal.pone.0018216 (PMC3063791; doi:10.1371/journal.pone.0018216)
Supplement: Table S6 — Bioinformatics integration of all Affymetrix and MeDIP-array data.This tables lists all genes that are annotated with at least one Affymetrix probe set and one Nimblegen probe set and includes the mean MAS5 expression signal and methylation signals over replicates in each group, the fold change and p-value. (XLS) [file pone.0018216.s010.xls]

## Sheet: Table S6-mas5-meth-ratio-liver3
probeSet	deltaExpr	deltaMethy	pvalExpr	pvalMethy	minPvalue	meanExprControl	meanExprTreated	meanMethyControl	meanMethyTreated	corr	corrP	geneSymbol	geneName	ng	CpG.class
1451787_at	445.882	-0.304816	5.64953e-10	1.16898e-08	5.64953e-10	25.16	11218.4	0.149131	-0.155684	-0.906619	3.63872e-08	Cyp2b10	cytochrome P450, family 2, subfamily b, polypeptide 10	chr7:25605123-25606935	CpG poor
1425645_s_at	451.857	-0.304816	8.20212e-11	1.16898e-08	8.20212e-11	25.41	11481.7	0.149131	-0.155684	-0.931184	2.55614e-09	Cyp2b10	cytochrome P450, family 2, subfamily b, polypeptide 10	chr7:25605123-25606935	CpG poor
1422257_s_at	711.191	-0.304816	5.1945e-10	1.16898e-08	5.1945e-10	16.04	11407.5	0.149131	-0.155684	-0.940649	6.98972e-10	Cyp2b10	cytochrome P450, family 2, subfamily b, polypeptide 10	chr7:25605123-25606935	CpG poor
1455820_x_at	0.727399	-0.185505	1.09091e-05	0.000110128	1.09091e-05	1114.12	810.41	0.0185328	-0.166972	0.638325	0.0024555	Scarb1	scavenger receptor class B, member 1	chr5:125629553-125631353	weak CpG island
1416050_a_at	0.79568	-0.185505	0.000129649	0.000110128	0.000110128	1354.2	1077.51	0.0185328	-0.166972	0.352972	0.12688	Scarb1	scavenger receptor class B, member 1	chr5:125629553-125631353	weak CpG island
1437378_x_at	0.826325	-0.185505	0.00747457	0.000110128	0.000110128	1329.38	1098.5	0.0185328	-0.166972	0.542567	0.0134466	Scarb1	scavenger receptor class B, member 1	chr5:125629553-125631353	weak CpG island
1419704_at	1.9606	-0.157051	6.96246e-07	0.004823	6.96246e-07	135.53	265.72	-1.20937	-1.36642	-0.35585	0.123597	Cyp3a41a	cytochrome P450, family 3, subfamily a, polypeptide 41A	chr5:146023870-146025670	CpG poor
1417072_at	0.908051	-0.153974	0.768547	0.000651672	0.000651672	21.86	19.85	-0.0708758	-0.22485	-0.305306	0.190543	Slc22a6	solute carrier family 22 (organic anion transporter), member 6	chr19:8683783-8685583	CpG poor
1438332_at	1.53653	-0.153974	0.0669616	0.000651672	0.000651672	12.32	18.93	-0.0708758	-0.22485	-0.177454	0.454178	Slc22a6	solute carrier family 22 (organic anion transporter), member 6	chr19:8683783-8685583	CpG poor
1449496_at	1.61461	-0.152831	0.0659273	0.00335974	0.00335974	15.88	25.64	-0.33689	-0.48972	0.00550584	0.98162	2010109I03Rik	RIKEN cDNA 2010109I03 gene	chr15:74708459-74710259	CpG poor
1438323_at	1.19983	-0.152654	0.386204	0.00593082	0.00593082	23.12	27.74	0.0196592	-0.132995	0.203243	0.390104	Lim2	lens intrinsic membrane protein 2	chr7:43296720-43298520	CpG poor
1456100_at	1.56646	-0.151124	0.158003	0.00677412	0.00677412	35.36	55.39	-0.299533	-0.450657	-0.415042	0.0688045	BC089491	cDNA sequence BC089491	chr7:27999394-28001194	weak CpG island
1443889_at	2.41917	-0.147378	0.000517192	0.0170523	0.000517192	207.84	502.8	-0.719963	-0.867342	-0.536695	0.0146956	9030619P08Rik	RIKEN cDNA 9030619P08 gene	chr15:75258584-75260384	CpG poor
1418796_at	0.921271	-0.146966	0.3438	0.0264048	0.0264048	74.56	68.69	-0.0969398	-0.243905	-0.260494	0.267326	Clec11a	C-type lectin domain family 11, member a	chr7:44174436-44176236	CpG poor
1423784_at	0.891209	-0.145857	0.000194101	0.00113221	0.000194101	537.73	479.23	0.0674377	-0.0784189	0.437661	0.0536205	Gars	glycyl-tRNA synthetase	chr6:54966278-54968079	strong CpG island
1417185_at	1.04006	-0.142426	0.637045	0.0245319	0.0245319	1103.3	1147.5	-0.389625	-0.532051	-0.267542	0.254125	Ly6a	lymphocyte antigen 6 complex, locus A	chr15:74824643-74826443	CpG poor
1421149_a_at	1.14778	-0.141478	0.175072	0.0118796	0.0118796	41.21	47.3	-0.474061	-0.615539	0.0413799	0.862483	Atn1	atrophin 1	chr6:124721606-124723406	strong CpG island
1448224_at	0.992787	-0.137269	0.804397	0.00599182	0.00599182	550.43	546.46	-0.16976	-0.30703	0.0996928	0.675818	Tfam	transcription factor A, mitochondrial	chr10:70632844-70634644	strong CpG island
1456215_at	1.22569	-0.137269	0.00228355	0.00599182	0.00228355	114.45	140.28	-0.16976	-0.30703	-0.48544	0.0300274	Tfam	transcription factor A, mitochondrial	chr10:70632844-70634644	strong CpG island
1415720_s_at	0.881849	-0.136945	0.198314	0.00955732	0.00955732	187.81	165.62	-0.168132	-0.305077	0.158874	0.503479	Mad2l1bp	MAD2L1 binding protein	chr17:45616617-45618417	weak CpG island
1424363_at	1.21003	-0.131053	0.44223	0.0182692	0.0182692	18.14	21.95	0.0279897	-0.103063	-0.529635	0.0163191	Mycbpap	Mycbp associated protein	chr11:94337146-94337846	strong CpG island
1428372_at	0.586097	-0.13045	4.87938e-05	0.000523611	4.87938e-05	390.14	228.66	-0.440673	-0.571122	0.507438	0.0223804	St5	suppression of tumorigenicity 5	chr7:109407824-109409624	CpG poor
1423845_at	0.86578	-0.129419	0.646285	0.000668764	0.000668764	8.27	7.16	-0.0666817	-0.196101	0.238947	0.3103	Csdc2	cold shock domain containing C2, RNA binding	chr15:81762895-81764695	weak CpG island
1437841_x_at	0.994332	-0.129419	0.968313	0.000668764	0.000668764	49.4	49.12	-0.0666817	-0.196101	0.0825877	0.729227	Csdc2	cold shock domain containing C2, RNA binding	chr15:81762895-81764695	weak CpG island
1451147_x_at	1.61408	-0.129419	0.178341	0.000668764	0.000668764	4.12	6.65	-0.0666817	-0.196101	-0.454058	0.0443201	Csdc2	cold shock domain containing C2, RNA binding	chr15:81762895-81764695	weak CpG island
1416711_at	0.594142	-0.128292	0.193584	0.018307	0.018307	9.56	5.68	-0.378021	-0.506313	0.0968936	0.684465	Tbr1	T-box brain gene 1	chr2:61603991-61605791	weak CpG island
1439180_at	0.906796	-0.127364	0.286509	0.0231714	0.0231714	66.95	60.71	0.0973618	-0.0300026	-0.161901	0.495276	A430093A21Rik	RIKEN cDNA A430093A21 gene	chr1:63047761-63048625	strong CpG island
1437411_at	0.99198	-0.127364	0.967391	0.0231714	0.0231714	28.68	28.45	0.0973618	-0.0300026	0.0580549	0.807915	A430093A21Rik	RIKEN cDNA A430093A21 gene	chr1:63047761-63048625	strong CpG island
1434841_at	1.03745	-0.127364	0.512438	0.0231714	0.0231714	184.76	191.68	0.0973618	-0.0300026	0.0991721	0.677423	A430093A21Rik	RIKEN cDNA A430093A21 gene	chr1:63047761-63048625	strong CpG island
1439892_at	0.828756	-0.124241	0.601124	0.105933	0.105933	6.19	5.13	-0.426149	-0.550391	-0.468961	0.0369934	Brsk1	BR serine/threonine kinase 1	chr7:4292714-4294514	weak CpG island
1422628_at	1.23596	-0.121517	0.0621868	0.00898615	0.00898615	36.15	44.68	-0.358128	-0.479645	-0.187892	0.427616	4632417K18Rik	RIKEN cDNA 4632417K18 gene	chr19:12639269-12641069	weak CpG island
1457295_at	0.727891	-0.121433	0.358361	0.0681184	0.0681184	17.64	12.84	0.174536	0.0531029	-0.139149	0.558492	Tnrc6a	trinucleotide repeat containing 6a	chr7:122914917-122915758	strong CpG island
1439245_at	0.868336	-0.121433	0.561613	0.0681184	0.0681184	24.76	21.5	0.174536	0.0531029	0.0394427	0.868866	Tnrc6a	trinucleotide repeat containing 6a	chr7:122914917-122915758	strong CpG island
1455128_x_at	1.00789	-0.121433	0.867633	0.0681184	0.0681184	211.66	213.33	0.174536	0.0531029	0.35835	0.120794	Tnrc6a	trinucleotide repeat containing 6a	chr7:122914917-122915758	strong CpG island
1425036_a_at	1.01967	-0.121433	0.74624	0.0681184	0.0681184	211.02	215.17	0.174536	0.0531029	-0.0838507	0.725239	Tnrc6a	trinucleotide repeat containing 6a	chr7:122914917-122915758	strong CpG island
1439246_x_at	1.02264	-0.121433	0.801781	0.0681184	0.0681184	118.81	121.5	0.174536	0.0531029	0.0827396	0.728747	Tnrc6a	trinucleotide repeat containing 6a	chr7:122914917-122915758	strong CpG island
1439244_a_at	1.04942	-0.121433	0.328041	0.0681184	0.0681184	396.61	416.21	0.174536	0.0531029	-0.260739	0.266861	Tnrc6a	trinucleotide repeat containing 6a	chr7:122914917-122915758	strong CpG island
1434898_at	1.05646	-0.121433	0.454944	0.0681184	0.0681184	134.25	141.83	0.174536	0.0531029	0.0023929	0.992012	Tnrc6a	trinucleotide repeat containing 6a	chr7:122914917-122915758	strong CpG island
1455141_at	1.08056	-0.121433	0.142899	0.0681184	0.0681184	411.63	444.79	0.174536	0.0531029	-0.190575	0.420926	Tnrc6a	trinucleotide repeat containing 6a	chr7:122914917-122915758	strong CpG island
1434899_s_at	1.10756	-0.121433	0.0608317	0.0681184	0.0608317	398.48	441.34	0.174536	0.0531029	-0.343876	0.137663	Tnrc6a	trinucleotide repeat containing 6a	chr7:122914917-122915758	strong CpG island
1425890_at	1.9744	-0.119915	0.013326	0.0050251	0.0050251	17.97	35.48	-0.164192	-0.284107	-0.234832	0.318955	Ly6i	lymphocyte antigen 6 complex, locus I	chr15:74810107-74811907	CpG poor
1460617_s_at	0.662083	-0.119674	0.49753	0.0216281	0.0216281	5.09	3.37	-0.501521	-0.621195	-0.232157	0.324659	Rab6b	RAB6B, member RAS oncogene family	chr9:102968923-102970777	strong CpG island
1455924_at	0.869588	-0.119674	0.349989	0.0216281	0.0216281	95.16	82.75	-0.501521	-0.621195	-0.179702	0.448385	Rab6b	RAB6B, member RAS oncogene family	chr9:102968923-102970777	strong CpG island
1437107_at	1.13051	-0.119674	0.672764	0.0216281	0.0216281	11.8	13.34	-0.501521	-0.621195	0.0437608	0.854649	Rab6b	RAB6B, member RAS oncogene family	chr9:102968923-102970777	strong CpG island
1434914_at	1.83391	-0.119674	0.232853	0.0216281	0.0216281	2.89	5.3	-0.501521	-0.621195	-0.0150093	0.949922	Rab6b	RAB6B, member RAS oncogene family	chr9:102968923-102970777	strong CpG island
1447642_x_at	0.878283	-0.119496	0.600505	0.00890298	0.00890298	23.99	21.07	-0.0316791	-0.151175	-0.0387932	0.871008	Dmwd	dystrophia myotonica-containing WD repeat motif	chr7:18233421-18235221	strong CpG island
1435505_at	0.93804	-0.119496	0.388341	0.00890298	0.00890298	187.38	175.77	-0.0316791	-0.151175	0.0270905	0.909736	Dmwd	dystrophia myotonica-containing WD repeat motif	chr7:18233421-18235221	strong CpG island
1447641_at	1.00875	-0.119496	0.977952	0.00890298	0.00890298	20.56	20.74	-0.0316791	-0.151175	-0.0120057	0.959935	Dmwd	dystrophia myotonica-containing WD repeat motif	chr7:18233421-18235221	strong CpG island
1444463_at	0.83827	-0.117981	0.508224	0.0029984	0.0029984	16.88	14.15	-0.429256	-0.547237	-0.108615	0.64852	Arhgap12	Rho GTPase activating protein 12	chr18:6135514-6137396	strong CpG island
1431052_at	1.01271	-0.117981	0.926495	0.0029984	0.0029984	25.97	26.3	-0.429256	-0.547237	0.147365	0.535256	Arhgap12	Rho GTPase activating protein 12	chr18:6135514-6137396	strong CpG island
1451526_at	1.12041	-0.117981	0.276457	0.0029984	0.0029984	65.61	73.51	-0.429256	-0.547237	-0.271606	0.246707	Arhgap12	Rho GTPase activating protein 12	chr18:6135514-6137396	strong CpG island
1451525_at	1.19829	-0.117981	0.0160587	0.0029984	0.0029984	150.69	180.57	-0.429256	-0.547237	-0.156156	0.5109	Arhgap12	Rho GTPase activating protein 12	chr18:6135514-6137396	strong CpG island
1449287_at	1.14207	-0.116716	0.253834	0.0119028	0.0119028	105.16	120.1	0.0951314	-0.0215844	-0.38806	0.0908915	Srms	src-related kinase lacking C-terminal regulatory tyrosine and N-terminal myristylation sites	chr2:181142078-181143878	weak CpG island
1421778_at	1.05274	-0.113751	0.896485	0.0175452	0.0175452	4.74	4.99	-0.771706	-0.885457	6.32063e-05	0.999789	V1rb2	vomeronasal 1, receptor B2	chr6:90038022-90039822	CpG poor
1460235_at	0.922238	-0.113694	0.0598742	0.0431154	0.0431154	749.98	691.66	-0.4893	-0.602994	0.433171	0.05641	Scarb2	scavenger receptor class B, member 2	chr5:93580308-93582108	strong CpG island
1454704_at	0.983732	-0.113694	0.763251	0.0431154	0.0431154	1911.71	1880.61	-0.4893	-0.602994	0.0505374	0.832425	Scarb2	scavenger receptor class B, member 2	chr5:93580308-93582108	strong CpG island
1442643_at	0.969952	-0.112994	0.747867	0.00368048	0.00368048	52.25	50.68	-0.0800986	-0.193093	-0.324824	0.162306	Jmjd3	jumonji domain containing 3	chr11:69229370-69231170	CpG poor
1456610_at	1.11621	-0.112994	0.320539	0.00368048	0.00368048	93.62	104.5	-0.0800986	-0.193093	-0.242819	0.302288	Jmjd3	jumonji domain containing 3	chr11:69229370-69231170	CpG poor
1440346_at	1.15037	-0.112994	0.166263	0.00368048	0.00368048	80.2	92.26	-0.0800986	-0.193093	-0.0673069	0.777987	Jmjd3	Jumonji domain containing 3	chr11:69229370-69231170	CpG poor
1453913_a_at	1.07864	-0.112816	0.458202	0.033829	0.033829	99.44	107.26	0.097863	-0.014953	-0.0330239	0.890071	Tap2	transporter 2, ATP-binding cassette, sub-family B (MDR/TAP)	chr17:33813477-33815277	strong CpG island
1448383_at	1.22034	-0.112468	0.00679733	0.0670903	0.00679733	193.02	235.55	-0.599536	-0.712004	-0.343253	0.138424	Mmp14	matrix metallopeptidase 14 (membrane-inserted)	chr14:53384523-53386846	strong CpG island
1416572_at	1.43283	-0.112468	0.00840629	0.0670903	0.00840629	39.6	56.74	-0.599536	-0.712004	-0.188505	0.426082	Mmp14	matrix metallopeptidase 14 (membrane-inserted)	chr14:53384523-53386846	strong CpG island
1450830_a_at	2.09744	-0.111935	0.116229	0.00709598	0.00709598	10.16	21.31	0.499084	0.38715	0.214392	0.36405	Pde6c	phosphodiesterase 6C, cGMP specific, cone, alpha prime	chr19:38196789-38198589	weak CpG island
1450603_s_at	1.66884	-0.111522	0.0741777	0.0384731	0.0384731	7.67	12.8	-0.527932	-0.639454	-0.334834	0.149006	V1ra3	vomeronasal 1 receptor, A3	chr6:90001845-90003645	CpG poor
1433826_at	0.67833	-0.1109	0.196867	0.0233554	0.0233554	17.72	12.02	-0.475175	-0.586075	0.365767	0.112748	Tspyl3	TSPY-like 3	chr2:152916324-152918124	weak CpG island
1447788_s_at	1.06622	-0.1109	0.825238	0.0233554	0.0233554	11.93	12.72	-0.475175	-0.586075	0.180539	0.446238	Tspyl3	TSPY-like 3	chr2:152916324-152918124	weak CpG island
1416524_at	0.96992	-0.110598	0.421586	0.0169663	0.0169663	740.7	718.42	-0.269865	-0.380463	0.345637	0.135526	Spop	speckle-type POZ protein	chr11:95228903-95230703	strong CpG island
1416525_at	1.00995	-0.110598	0.890144	0.0169663	0.0169663	506.55	511.59	-0.269865	-0.380463	-0.0202581	0.932443	Spop	speckle-type POZ protein	chr11:95228903-95230703	strong CpG island
1447827_x_at	1.03759	-0.110598	0.604923	0.0169663	0.0169663	182.49	189.35	-0.269865	-0.380463	0.261738	0.264966	Spop	speckle-type POZ protein	chr11:95228903-95230703	strong CpG island
1439172_at	0.960422	-0.109585	0.879822	0.00976223	0.00976223	15.16	14.56	-0.268465	-0.37805	-0.537019	0.0146244	Atp13a5	ATPase type 13A5	chr16:29297979-29299779	CpG poor
1436411_at	2.11298	-0.109585	0.0817697	0.00976223	0.00976223	4.16	8.79	-0.268465	-0.37805	-0.547128	0.0125367	Atp13a5	ATPase type 13A5	chr16:29297979-29299779	CpG poor
1430865_s_at	0.807834	-0.109509	0.374328	0.0330979	0.0330979	16.34	13.2	-0.258451	-0.367961	0.161045	0.497589	Ttll9	tubulin tyrosine ligase-like family, member 9	chr2:152652646-152654446	strong CpG island
1430864_at	0.982051	-0.109509	0.794596	0.0330979	0.0330979	3.9	3.83	-0.258451	-0.367961	-0.0197228	0.934224	Ttll9	tubulin tyrosine ligase-like family, member 9	chr2:152652646-152654446	strong CpG island
1431029_at	1.01026	-0.109509	0.952213	0.0330979	0.0330979	18.51	18.7	-0.258451	-0.367961	-0.0500712	0.833951	Ttll9	tubulin tyrosine ligase-like family, member 9	chr2:152652646-152654446	strong CpG island
1423869_s_at	0.937928	-0.109195	0.494608	0.00125555	0.00125555	65.73	61.65	-0.00603093	-0.115226	-0.166896	0.481881	Txnrd3	thioredoxin reductase 3	chr6:89608328-89610383	strong CpG island
1423868_at	1.08581	-0.109195	0.453687	0.00125555	0.00125555	48.71	52.89	-0.00603093	-0.115226	-0.219525	0.3524	Txnrd3	thioredoxin reductase 3	chr6:89608328-89610383	strong CpG island
1449623_at	1.12028	-0.109195	0.220347	0.00125555	0.00125555	101.26	113.44	-0.00603093	-0.115226	-0.349355	0.131093	Txnrd3	thioredoxin reductase 3	chr6:89608328-89610383	strong CpG island
1424581_at	1.235	-0.109009	0.474642	0.000973766	0.000973766	22.34	27.59	0.101343	-0.00766591	-0.278866	0.233801	Stac2	SH3 and cysteine rich domain 2	chr11:97868322-97870852	strong CpG island
1460306_at	0.82404	-0.108987	0.454184	0.00188909	0.00188909	16.14	13.3	0.131427	0.02244	0.0566235	0.81257	Myoc	myocilin	chr1:164474543-164476343	CpG poor
1450468_at	1.4193	-0.108987	0.458098	0.00188909	0.00188909	11.71	16.62	0.131427	0.02244	-0.135456	0.56908	Myoc	myocilin	chr1:164474543-164476343	CpG poor
1440086_at	0.953473	-0.108647	0.861773	0.0171088	0.0171088	14.83	14.14	0.364306	0.255659	-0.202461	0.39197	Rnf182	ring finger protein 182	chr13:43625654-43627454	strong CpG island
1418106_at	1.28821	-0.108146	0.196631	0.000641117	0.000641117	10.86	13.99	-0.183016	-0.291163	-0.310093	0.183332	Hey2	hairy/enhancer-of-split related with YRPW motif 2	chr10:30531699-30533499	strong CpG island
1439034_at	0.959583	-0.107954	0.760975	0.00359154	0.00359154	30.68	29.44	0.152579	0.0446247	0.0725133	0.761274	Spn	sialophorin	chr7:126928465-126930265	CpG poor
1422133_at	1.21386	-0.107954	0.233289	0.00359154	0.00359154	33.34	40.47	0.152579	0.0446247	-0.127319	0.592711	Spn	sialophorin	chr7:126928465-126930265	CpG poor
1422974_at	0.483108	-0.107611	0.125274	0.00109272	0.00109272	23.68	11.44	-0.0980895	-0.2057	0.411198	0.0716764	Nt5e	5' nucleotidase, ecto	chr9:88124232-88126032	weak CpG island
1428547_at	1.02734	-0.107611	0.806767	0.00109272	0.00109272	93.63	96.19	-0.0980895	-0.2057	0.10911	0.64702	Nt5e	5' nucleotidase, ecto	chr9:88124232-88126032	weak CpG island
1459023_at	1.19177	-0.107611	0.575619	0.00109272	0.00109272	15.07	17.96	-0.0980895	-0.2057	-0.116725	0.624077	Nt5e	5' nucleotidase, ecto	chr9:88124232-88126032	weak CpG island
1437451_at	1.04754	-0.106712	0.709657	0.00410078	0.00410078	51.54	53.99	0.190634	0.0839228	-0.137492	0.563231	1110006O17Rik	RIKEN cDNA 1110006O17 gene	chr18:35846965-35848765	CpG poor
1432418_a_at	1.01012	-0.10636	0.943849	0.0193733	0.0193733	30.62	30.93	-0.476475	-0.582835	-0.203182	0.39025	Ckmt1	creatine kinase, mitochondrial 1, ubiquitous	chr2:121048781-121050581	weak CpG island
1417089_a_at	1.24101	-0.10636	0.396858	0.0193733	0.0193733	16.68	20.7	-0.476475	-0.582835	-0.0909057	0.703087	Ckmt1	creatine kinase, mitochondrial 1, ubiquitous	chr2:121048781-121050581	weak CpG island
1424286_at	0.857972	-0.106156	0.121098	0.001389	0.001389	79.28	68.02	-0.10574	-0.211896	0.430321	0.0582364	Prkx	protein kinase, X-linked	chrX:74047940-74049979	strong CpG island
1424287_at	0.944187	-0.106156	0.608613	0.001389	0.001389	36.73	34.68	-0.10574	-0.211896	-0.108034	0.650288	Prkx	protein kinase, X-linked	chrX:74047940-74049979	strong CpG island
1451299_at	1.13189	-0.106156	0.192508	0.001389	0.001389	94.93	107.45	-0.10574	-0.211896	-0.107331	0.652423	Prkx	protein kinase, X-linked	chrX:74047940-74049979	strong CpG island
1450598_at	0.420134	-0.10584	0.0585494	0.00980499	0.00980499	7.45	3.13	-0.52399	-0.629829	0.345297	0.135938	V1ra4	vomeronasal 1 receptor, A4	chr6:89986091-89987891	CpG poor
1433617_s_at	1.0256	-0.105605	0.820596	0.00515069	0.00515069	135.53	139	0.15261	0.0470042	0.274902	0.240791	B4galt5	UDP-Gal:betaGlcNAc beta 1,4-galactosyltransferase, polypeptide 5	chr2:167039888-167041688	strong CpG island
1421967_at	1.14092	-0.105605	0.559027	0.00515069	0.00515069	14.76	16.84	0.15261	0.0470042	0.307898	0.186616	B4galt5	UDP-Gal:betaGlcNAc beta 1,4-galactosyltransferase, polypeptide 5	chr2:167039888-167041688	strong CpG island
1446349_at	1.00441	-0.105545	0.987383	0.00372094	0.00372094	18.14	18.22	-0.279025	-0.38457	0.130934	0.582161	Zfp78	zinc finger protein 78	chr7:5966199-5968027	weak CpG island
1458412_at	1.46183	-0.105545	0.0695998	0.00372094	0.00372094	20.96	30.64	-0.279025	-0.38457	-0.430009	0.0584388	Zfp78	zinc finger protein 78	chr7:5966199-5968027	weak CpG island
1421741_at	1.09922	-0.105131	0.808173	0.0676978	0.0676978	7.66	8.42	-1.10542	-1.21056	-0.0196906	0.934332	Cyp3a16	cytochrome P450, family 3, subfamily a, polypeptide 16	chr5:145722721-145724521	CpG poor
1418080_at	0.843128	-0.104956	0.387845	0.00200947	0.00200947	22.12	18.65	-0.10386	-0.208816	-0.24832	0.291122	B4galt2	UDP-Gal:betaGlcNAc beta 1,4- galactosyltransferase, polypeptide 2	chr4:117380790-117382701	strong CpG island
1448941_at	0.911224	-0.104956	0.718645	0.00200947	0.00200947	15.77	14.37	-0.10386	-0.208816	0.148384	0.532406	B4galt2	UDP-Gal:betaGlcNAc beta 1,4- galactosyltransferase, polypeptide 2	chr4:117380790-117382701	strong CpG island
1449478_at	1.2179	-0.104483	0.589596	0.0114794	0.0114794	30.61	37.28	0.0185042	-0.0859789	0.168169	0.478499	Mmp7	matrix metallopeptidase 7	chr9:7690804-7692604	CpG poor
1450290_at	0.757665	-0.104014	0.139638	0.0419252	0.0419252	23.81	18.04	0.00144674	-0.102567	0.279448	0.232785	Pdcd1lg2	programmed cell death 1 ligand 2	chr19:29475656-29477456	CpG poor
1418702_a_at	1.05757	-0.103806	0.2718	0.0183779	0.0183779	351.75	372	0.188958	0.0851517	-0.384112	0.0945143	2810428I15Rik	RIKEN cDNA 2810428I15 gene	chr8:73434548-73437028	weak CpG island
1458667_at	0.722523	-0.103732	0.0484752	0.00406646	0.00406646	20.29	14.66	0.0679974	-0.0357344	0.313849	0.177805	4930519N13Rik	RIKEN cDNA 4930519N13 gene	chr2:150700267-150702073	strong CpG island
1416523_at	1.39478	-0.103577	0.632557	0.0466116	0.0466116	12.26	17.1	0.166878	0.063301	-0.229018	0.331427	Rnase1	ribonuclease, RNase A family, 1 (pancreatic)	chr14:50068218-50070018	CpG poor
1417172_at	1.04563	-0.103089	0.527983	0.00873935	0.00873935	149.45	156.27	-0.591635	-0.694724	-0.302309	0.195155	Ube2l6	ubiquitin-conjugating enzyme E2L 6	chr2:84598388-84600188	weak CpG island
1432413_at	0.879699	-0.10295	0.735837	0.00177518	0.00177518	15.96	14.04	-0.113537	-0.216487	0.207855	0.379203	Trappc9	trafficking protein particle complex 9	chr15:72887927-72889760	weak CpG island
1452745_at	0.909421	-0.10295	0.096777	0.00177518	0.00177518	124.09	112.85	-0.113537	-0.216487	0.438547	0.053083	Trappc9	trafficking protein particle complex 9	chr15:72887927-72889760	weak CpG island
1445611_at	1.48679	-0.10295	0.0767309	0.00177518	0.00177518	15.14	22.51	-0.113537	-0.216487	-0.110569	0.642599	Trappc9	trafficking protein particle complex 9	chr15:72887927-72889760	weak CpG island
1450753_at	0.854564	-0.102844	0.705735	0.00664742	0.00664742	9.97	8.52	0.214329	0.111485	-0.203445	0.389624	Nkg7	natural killer cell group 7 sequence	chr7:43303759-43305559	CpG poor
1452041_at	1.0981	-0.102626	0.513653	0.0296913	0.0296913	69.83	76.68	-0.485843	-0.588469	-0.236102	0.316269	Klhl26	kelch-like 26 (Drosophila)	chr8:73405432-73407238	strong CpG island
1430858_at	1.30296	-0.102552	0.283364	0.0446972	0.0446972	13.83	18.02	0.27866	0.176107	-0.180532	0.446258	4632433K11Rik	RIKEN cDNA 4632433K11 gene	chr7:4635864-4637664	CpG poor
1437809_x_at	0.737492	-0.102525	0.229552	0.00411444	0.00411444	15.39	11.35	0.151768	0.0492426	0.392076	0.0873116	Ets2	E26 avian leukemia oncogene 2, 3' domain	chr16:95809983-95811783	strong CpG island
1416268_at	0.785061	-0.102525	0.0384107	0.00411444	0.00411444	196.66	154.39	0.151768	0.0492426	0.513603	0.0205421	Ets2	E26 avian leukemia oncogene 2, 3' domain	chr16:95809983-95811783	strong CpG island
1447685_x_at	0.861222	-0.102525	0.769866	0.00411444	0.00411444	17.51	15.08	0.151768	0.0492426	-0.126278	0.595764	Ets2	E26 avian leukemia oncogene 2, 3' domain	chr16:95809983-95811783	strong CpG island
1452920_a_at	0.957004	-0.101842	0.282658	0.0375681	0.0375681	258.86	247.73	-0.502307	-0.604149	0.118277	0.619441	Ppil2	peptidylprolyl isomerase (cyclophilin)-like 2	chr16:17024276-17026076	strong CpG island
1430257_at	0.701714	-0.101815	0.339332	0.0086384	0.0086384	8.75	6.14	-0.0758244	-0.177639	0.399498	0.0809705	Card11	caspase recruitment domain family, member 11	chr5:141252466-141254266	CpG poor
1435996_at	1.22323	-0.101815	0.691359	0.0086384	0.0086384	5.51	6.74	-0.0758244	-0.177639	-0.0683042	0.774778	Card11	caspase recruitment domain family, member 11	chr5:141252466-141254266	CpG poor
1438270_at	0.948471	-0.101255	0.577183	0.0119792	0.0119792	36.29	34.42	-0.114787	-0.216042	0.100667	0.672817	AI846148	expressed sequence AI846148	chr19:7449267-7451170	strong CpG island
1436663_at	1.01539	-0.101255	0.954725	0.0119792	0.0119792	17.54	17.81	-0.114787	-0.216042	-0.125462	0.598162	AI846148	expressed sequence AI846148	chr19:7449267-7451170	strong CpG island
1453209_at	1.47611	-0.101073	0.055601	0.0618291	0.055601	25.12	37.08	-0.317103	-0.418175	-0.0351117	0.883165	Brf1	BRF1 homolog, subunit of RNA polymerase III transcription initiation factor IIIB (S. cerevisiae)	chr12:113447674-113449729	strong CpG island
1416452_at	1.19516	-0.100872	0.100271	0.0118514	0.0118514	3708.75	4432.56	0.137915	0.0370432	-0.039395	0.869023	Oat	ornithine aminotransferase	chr7:132414187-132414887	strong CpG island
1422175_at	0.86423	-0.100011	0.497169	0.0411216	0.0411216	11.49	9.93	-0.466073	-0.566084	0.0380228	0.87355	Mmp1a	matrix metallopeptidase 1a (interstitial collagenase)	chr9:7462840-7464640	CpG poor
1416044_at	0.989349	-0.0997047	0.845551	0.0050892	0.0050892	227.2	224.78	-0.215846	-0.315551	0.056368	0.813401	Flii	flightless I homolog (Drosophila)	chr11:60542897-60545092	strong CpG island
1448189_a_at	0.990586	-0.0997047	0.849498	0.0050892	0.0050892	232.64	230.45	-0.215846	-0.315551	-0.00926489	0.969077	Flii	flightless I homolog (Drosophila)	chr11:60542897-60545092	strong CpG island
1434072_at	1.17872	-0.0997047	0.0784435	0.0050892	0.0050892	96.91	114.23	-0.215846	-0.315551	-0.147448	0.535023	Smcr7	Smith-Magenis syndrome chromosome region, candidate 7 homolog (human)	chr11:60542897-60545092	strong CpG island
1439356_at	1.41449	-0.0997047	0.0697309	0.0050892	0.0050892	3.45	4.88	-0.215846	-0.315551	-0.439509	0.0525036	Flii	flightless I homolog (Drosophila)	chr11:60542897-60545092	strong CpG island
1420539_a_at	1.17783	-0.0996527	0.427087	0.0163475	0.0163475	31.49	37.09	0.0882372	-0.0114154	-0.187227	0.429283	Chrdl2	chordin-like 2	chr7:99879221-99881021	strong CpG island
1421485_at	0.398453	-0.0992797	0.00408327	0.00603874	0.00408327	20.68	8.24	0.104648	0.00536823	0.379855	0.0985387	Ttbk2	tau tubulin kinase 2	chr2:120541356-120543325	strong CpG island
1440734_at	0.952924	-0.0992797	0.756719	0.00603874	0.00603874	27.19	25.91	0.104648	0.00536823	-0.107641	0.651482	Ttbk2	tau tubulin kinase 2	chr2:120541356-120543325	strong CpG island
1436647_at	1.06758	-0.0992797	0.441352	0.00603874	0.00603874	63.18	67.45	0.104648	0.00536823	-0.17379	0.463698	Ttbk2	tau tubulin kinase 2	chr2:120541356-120543325	strong CpG island
1428371_at	1.14908	-0.0992797	0.267402	0.00603874	0.00603874	48.23	55.42	0.104648	0.00536823	-0.211842	0.36992	Ttbk2	tau tubulin kinase 2	chr2:120541356-120543325	strong CpG island
1432381_a_at	0.839196	-0.0992616	0.762667	0.0726846	0.0726846	1.99	1.67	0.199543	0.100282	0.348891	0.131641	Fsip1	fibrous sheath-interacting protein 1	chr2:117947895-117949695	weak CpG island
1428035_at	1.28124	-0.0992616	0.203164	0.0726846	0.0726846	30.65	39.27	0.199543	0.100282	-0.0303106	0.899057	Fsip1	fibrous sheath-interacting protein 1	chr2:117947895-117949695	weak CpG island
1453509_at	0.468603	-0.0991214	0.0400813	0.0124513	0.0124513	23.41	10.97	0.0317151	-0.0674063	0.276136	0.238602	Lypd2	Ly6/Plaur domain containing 2	chr15:74561068-74562868	CpG poor
1438370_x_at	0.717018	-0.0990297	0.174676	0.0867242	0.0867242	20.39	14.62	0.0520047	-0.047025	-0.142973	0.547621	Dos	downstream of Stk11	chr10:79541898-79542674	strong CpG island
1433494_at	0.950549	-0.0990297	0.865208	0.0867242	0.0867242	7.28	6.92	0.0520047	-0.047025	-0.001604	0.994645	Dos	downstream of Stk11	chr10:79541898-79542674	strong CpG island
1422103_a_at	0.895266	-0.0989397	0.081073	0.0542709	0.0542709	225.62	201.99	0.231939	0.132999	0.386529	0.0922838	Stat5b	signal transducer and activator of transcription 5B	chr11:100666175-100667050	strong CpG island
1422102_a_at	1.00366	-0.0989397	0.962349	0.0542709	0.0542709	92.84	93.18	0.231939	0.132999	0.120951	0.611486	Stat5b	signal transducer and activator of transcription 5B	chr11:100666175-100667050	strong CpG island
1419731_at	0.783079	-0.0988883	0.383875	0.000935449	0.000935449	15.72	12.31	-0.535156	-0.634044	0.0412315	0.862972	Cyp2b19	cytochrome P450, family 2, subfamily b, polypeptide 19	chr7:26464646-26466446	CpG poor
1434991_at	1.13626	-0.0987075	0.282223	0.141304	0.141304	25.54	29.02	0.182385	0.0836775	0.152907	0.519841	Fbxw17	F-box and WD-40 domain protein 17	chr13:50430105-50430806	weak CpG island
1420686_at	0.701105	-0.0985186	0.275138	0.0117712	0.0117712	18.1	12.69	0.210319	0.1118	0.0410195	0.86367	Cryba4	crystallin, beta A4	chr5:112492305-112494105	CpG poor
1429064_at	1.01291	-0.09826	0.834734	0.00932164	0.00932164	398.98	404.13	0.162914	0.064654	-0.065971	0.782291	Dip2c	DIP2 disco-interacting protein 2 homolog C (Drosophila)	chr13:9275441-9276141	strong CpG island
1457180_at	1.14859	-0.09826	0.647211	0.00932164	0.00932164	14.2	16.31	0.162914	0.064654	-0.00145827	0.995132	Dip2c	DIP2 disco-interacting protein 2 homolog C (Drosophila)	chr13:9275441-9276141	strong CpG island
1430403_at	0.711604	-0.0980164	0.251516	0.0186713	0.0186713	23.44	16.68	-0.073492	-0.171508	-0.0785152	0.742133	Usp32	ubiquitin specific peptidase 32	chr11:84955650-84956678	strong CpG island
1436159_at	0.832105	-0.0980164	0.0186278	0.0186713	0.0186278	514.13	427.81	-0.073492	-0.171508	0.348236	0.132417	Usp32	ubiquitin specific peptidase 32	chr11:84955650-84956678	strong CpG island
1459857_at	1.09803	-0.0980164	0.271765	0.0186713	0.0186713	92.42	101.48	-0.073492	-0.171508	-0.266826	0.255448	Usp32	ubiquitin specific peptidase 32	chr11:84955650-84956678	strong CpG island
1451636_at	0.992556	-0.0979261	0.951545	0.081	0.081	32.24	32	0.0313109	-0.0666152	-0.0669298	0.779201	Ankrd33	ankyrin repeat domain 33	chr15:100942488-100944288	weak CpG island
1456555_at	1.39402	-0.0977138	0.20569	0.026864	0.026864	18.4	25.65	0.00564222	-0.0920716	-0.0524564	0.826153	Ccdc67	coiled-coil domain containing 67	chr9:15378030-15378730	weak CpG island
1450562_at	1.28265	-0.0973341	0.43691	0.0389888	0.0389888	10.72	13.75	-0.374063	-0.471397	-0.161247	0.497041	Ly6f	lymphocyte antigen 6 complex, locus F	chr15:75094375-75096175	CpG poor
1449308_at	0.897657	-0.0971364	0.0970165	0.124198	0.0970165	2329.9	2091.45	-0.234496	-0.331632	0.178881	0.450497	C6	complement component 6	chr15:4675911-4677711	weak CpG island
1435354_at	0.765992	-0.0971099	0.514778	0.0176759	0.0176759	12.35	9.46	-0.455575	-0.552685	0.241911	0.304156	Kcnj15	potassium inwardly-rectifying channel, subfamily J, member 15	chr16:95365148-95366948	CpG poor
1450185_a_at	0.851741	-0.0971099	0.568131	0.0176759	0.0176759	10.05	8.56	-0.455575	-0.552685	0.232782	0.32332	Kcnj15	potassium inwardly-rectifying channel, subfamily J, member 15	chr16:95365148-95366948	CpG poor
1443054_at	1.52919	-0.0971099	0.0450341	0.0176759	0.0176759	13.02	19.91	-0.455575	-0.552685	-0.482698	0.0311088	Kcnj15	potassium inwardly-rectifying channel, subfamily J, member 15	chr16:95365148-95366948	CpG poor
1454172_at	1.2338	-0.0969986	0.0293875	0.0457914	0.0293875	31.95	39.42	0.0175307	-0.0794679	-0.473248	0.035071	Bcorl1	BCL6 co-repressor-like 1	chrX:44585406-44586955	strong CpG island
1438469_at	1.23878	-0.0969986	0.359566	0.0457914	0.0457914	22.28	27.6	0.0175307	-0.0794679	-0.249306	0.289148	Bcorl1	BCL6 co-repressor-like 1	chrX:44585406-44586955	strong CpG island
1436703_x_at	0.942977	-0.0968533	0.312758	0.0317895	0.0317895	437.89	412.92	-0.453093	-0.549947	0.18894	0.424996	Snapc2	small nuclear RNA activating complex, polypeptide 2	chr8:4251801-4253601	strong CpG island
1448726_at	1.05064	-0.0968533	0.550723	0.0317895	0.0317895	99.13	104.15	-0.453093	-0.549947	-0.250757	0.286257	Snapc2	small nuclear RNA activating complex, polypeptide 2	chr8:4251801-4253601	strong CpG island
1435886_at	1.04136	-0.0966152	0.485158	0.0264945	0.0264945	156.2	162.66	-0.310009	-0.406625	-0.126253	0.595838	Dnajb12	DnaJ (Hsp40) homolog, subfamily B, member 12	chr10:59273647-59275447	strong CpG island
1421032_a_at	1.1509	-0.0966152	0.105094	0.0264945	0.0264945	77.6	89.31	-0.310009	-0.406625	-0.067641	0.776911	Dnajb12	DnaJ (Hsp40) homolog, subfamily B, member 12	chr10:59273647-59275447	strong CpG island
1439575_at	1.08108	-0.0964469	0.883778	0.0451258	0.0451258	1.85	2	-0.0608078	-0.157255	-0.201255	0.394858	E130009J12Rik	RIKEN cDNA E130009J12 gene	chr17:65439871-65441671	strong CpG island
1444466_at	1.01822	-0.0963019	0.923993	0.0289697	0.0289697	26.35	26.83	-0.375965	-0.472267	-0.222662	0.345386	Ncald	Neurocalcin delta	chr15:37736021-37738296	strong CpG island
1417568_at	1.32069	-0.0963019	0.00638388	0.0289697	0.00638388	142.63	188.37	-0.375965	-0.472267	-0.347703	0.133051	Ncald	neurocalcin delta	chr15:37736021-37738296	strong CpG island
1417569_at	1.46582	-0.0963019	5.66879e-05	0.0289697	5.66879e-05	93.92	137.67	-0.375965	-0.472267	-0.281766	0.22877	Ncald	neurocalcin delta	chr15:37736021-37738296	strong CpG island
1431982_at	0.677926	-0.0962525	0.147035	0.0239718	0.0239718	12.73	8.63	-0.258771	-0.355024	0.213691	0.365659	Arhgap19	Rho GTPase activating protein 19	chr19:41854788-41856645	strong CpG island
1434911_s_at	1.16701	-0.0962525	0.468041	0.0239718	0.0239718	19.28	22.5	-0.258771	-0.355024	-0.106554	0.65479	Arhgap19	Rho GTPase activating protein 19	chr19:41854788-41856645	strong CpG island
1416444_at	0.975853	-0.095838	0.680558	0.0019159	0.0019159	4470.92	4362.96	0.131299	0.0354614	0.219621	0.352183	Elovl2	elongation of very long chain fatty acids (FEN1/Elo2, SUR4/Elo3, yeast)-like 2	chr13:41230867-41232667	strong CpG island
1422448_at	2.48377	-0.0956317	0.0178458	0.0107832	0.0107832	12.32	30.6	0.0636437	-0.031988	-0.178111	0.452479	Tff2	trefoil factor 2 (spasmolytic protein 1)	chr17:30870794-30872594	CpG poor
1433701_at	1.16477	-0.0956021	0.476991	0.00531165	0.00531165	8.8	10.25	-0.00510384	-0.100706	-0.160697	0.49853	Mpped1	metallophosphoesterase domain containing 1	chr15:83606488-83608288	strong CpG island
1426052_at	0.961962	-0.0952523	0.642178	0.129931	0.129931	118.04	113.55	-0.11535	-0.210602	-0.33627	0.147163	Mlh3	mutL homolog 3 (E coli)	chr12:86159288-86159989	strong CpG island
1421632_at	1.19293	-0.095212	0.161988	0.0495063	0.0495063	3.11	3.71	-0.27141	-0.366622	-0.261234	0.26592	Kcnn3	potassium intermediate/small conductance calcium-activated channel, subfamily N, member 3	chr3:89605047-89606847	weak CpG island
1418560_at	1.11248	-0.0951901	0.0835388	0.000621233	0.000621233	1250.32	1390.95	0.0105019	-0.0846882	-0.316809	0.17353	Pdha1	pyruvate dehydrogenase E1 alpha 1	chrX:155481941-155483741	strong CpG island
1449137_at	1.17356	-0.0951901	0.00908348	0.000621233	0.000621233	302.67	355.2	0.0105019	-0.0846882	-0.350883	0.129302	Pdha1	pyruvate dehydrogenase E1 alpha 1	chrX:155481941-155483741	strong CpG island
1427365_at	1.31059	-0.0949748	0.426492	0.0351268	0.0351268	11.14	14.6	-0.159592	-0.254567	0.0876114	0.713403	Krt86	keratin 86	chr15:101300211-101302011	weak CpG island
1418592_at	0.770527	-0.0947527	0.0428945	0.0198434	0.0198434	65.89	50.77	0.252066	0.157313	0.00207027	0.993089	Dnaja4	DnaJ (Hsp40) homolog, subfamily A, member 4	chr9:54496395-54498195	strong CpG island
1418591_at	0.859351	-0.0947527	0.141018	0.0198434	0.0198434	129.4	111.2	0.252066	0.157313	-0.0515686	0.829054	Dnaja4	DnaJ (Hsp40) homolog, subfamily A, member 4	chr9:54496395-54498195	strong CpG island
1434196_at	0.970225	-0.0947527	0.727215	0.0198434	0.0198434	86.65	84.07	0.252066	0.157313	-0.0563018	0.813617	Dnaja4	DnaJ (Hsp40) homolog, subfamily A, member 4	chr9:54496395-54498195	strong CpG island
1427015_at	1.12491	-0.0941729	0.458983	0.00574806	0.00574806	42.35	47.64	0.0154529	-0.07872	-0.0940428	0.693309	C230021P08Rik	Riken cDNA C230021P08 gene	chr15:99285132-99287082	weak CpG island
1426477_at	0.928713	-0.0941357	0.0747894	0.0105611	0.0105611	267.93	248.83	0.175673	0.0815377	0.0262255	0.912607	Rasa1	RAS p21 protein activator 1	chr13:85761627-85762785	strong CpG island
1426476_at	0.967704	-0.0941357	0.285147	0.0105611	0.0105611	450.52	435.97	0.175673	0.0815377	0.338794	0.143961	Rasa1	RAS p21 protein activator 1	chr13:85761627-85762785	strong CpG island
1426478_at	1.02747	-0.0941357	0.800927	0.0105611	0.0105611	48.78	50.12	0.175673	0.0815377	0.253112	0.281605	Rasa1	RAS p21 protein activator 1	chr13:85761627-85762785	strong CpG island
1460585_x_at	0.957174	-0.0940856	0.396529	0.0594679	0.0594679	954.57	913.69	-0.375781	-0.469866	-0.0422039	0.85977	Pisd	phosphatidylserine decarboxylase	chr5:33101983-33103783	strong CpG island
1448742_at	1.30247	-0.0937592	0.0644762	0.000295827	0.000295827	21.49	27.99	-0.026488	-0.120247	-0.199503	0.399071	Snai1	snail homolog 1 (Drosophila)	chr2:167228131-167230175	strong CpG island
1417445_at	1.32348	-0.0936492	0.366637	0.00388217	0.00388217	12.18	16.12	-0.515758	-0.609407	-0.123398	0.604245	Ndc80	NDC80 homolog, kinetochore complex component (S. cerevisiae)	chr17:71431214-71433014	strong CpG island
1448961_at	1.50092	-0.0935667	0.000499739	0.109934	0.000499739	113.53	170.4	-0.228137	-0.321703	-0.394978	0.0847897	Plscr2	phospholipid scramblase 2	chr9:92078190-92079990	CpG poor
1432428_at	1.17844	-0.0932222	0.752999	0.0219015	0.0219015	5.38	6.34	-0.19761	-0.290833	0.346955	0.133943	Ankrd55	ankyrin repeat domain 55	chr13:113408397-113410197	weak CpG island
1419768_at	1.25276	-0.0932137	0.357378	0.0661185	0.0661185	28.13	35.24	0.16157	0.0683562	-0.271221	0.247403	Cd22	CD22 antigen	chr7:30588602-30590402	CpG poor
1419769_at	1.63823	-0.0932137	0.155004	0.0661185	0.0661185	2.93	4.8	0.16157	0.0683562	0.0777401	0.744597	Cd22	CD22 antigen	chr7:30588602-30590402	CpG poor
1437991_x_at	1.03357	-0.0931733	0.587601	0.087137	0.087137	242.17	250.3	0.0592102	-0.0339631	-0.241003	0.30603	Rusc1	RUN and SH3 domain containing 1	chr3:89178717-89180517	weak CpG island
1436014_a_at	1.1296	-0.0931733	0.459107	0.087137	0.087137	80.4	90.82	0.0592102	-0.0339631	-0.214153	0.364598	Rusc1	RUN and SH3 domain containing 1	chr3:89178717-89180517	weak CpG island
1438017_at	1.18684	-0.0931733	0.54612	0.087137	0.087137	27.35	32.46	0.0592102	-0.0339631	-0.0296635	0.901201	Rusc1	RUN and SH3 domain containing 1	chr3:89178717-89180517	weak CpG island
1434743_x_at	1.21676	-0.0931733	0.0509174	0.087137	0.0509174	72.89	88.69	0.0592102	-0.0339631	-0.485389	0.0300471	Rusc1	RUN and SH3 domain containing 1	chr3:89178717-89180517	weak CpG island
1431137_at	1.58996	-0.0931733	0.00526308	0.087137	0.00526308	33.07	52.58	0.0592102	-0.0339631	-0.492688	0.0273106	Rusc1	RUN and SH3 domain containing 1	chr3:89178717-89180517	weak CpG island
1457211_at	0.618474	-0.0931325	0.158887	0.00166079	0.00166079	9.96	6.16	0.128415	0.0352827	0.376568	0.10173	Gls	glutaminase	chr1:52176752-52178048	strong CpG island
1436299_at	0.979137	-0.0931325	0.805959	0.00166079	0.00166079	77.17	75.56	0.128415	0.0352827	-0.248665	0.29043	Gls	glutaminase	chr1:52176752-52178048	strong CpG island
1434657_at	1.17211	-0.0931325	0.173328	0.00166079	0.00166079	69.84	81.86	0.128415	0.0352827	-0.395891	0.0840077	Gls	glutaminase	chr1:52176752-52178048	strong CpG island
1438827_at	1.67947	-0.0931325	0.317032	0.00166079	0.00166079	8.33	13.99	0.128415	0.0352827	-0.0770089	0.746924	Gls	Glutaminase	chr1:52176752-52178048	strong CpG island
1440166_x_at	0.737327	-0.0931079	0.536146	0.0260563	0.0260563	4.34	3.2	0.237463	0.144355	0.255494	0.276947	Htr1d	5-hydroxytryptamine (serotonin) receptor 1D	chr4:135694299-135696099	CpG poor
1422290_at	0.907098	-0.0931079	0.646011	0.0260563	0.0260563	26.91	24.41	0.237463	0.144355	0.418479	0.0663105	Htr1d	5-hydroxytryptamine (serotonin) receptor 1D	chr4:135694299-135696099	CpG poor
1440741_at	1.80927	-0.0931079	0.0856784	0.0260563	0.0260563	9.28	16.79	0.237463	0.144355	-0.287965	0.218255	Htr1d	5-hydroxytryptamine (serotonin) receptor 1D	chr4:135694299-135696099	CpG poor
1450554_at	1.1235	-0.0930986	0.794119	0.0637995	0.0637995	5.83	6.55	0.00579126	-0.0873074	-0.472864	0.03524	Defb2	defensin beta 2	chr8:23304170-23305970	CpG poor
1450012_x_at	1.03511	-0.092705	0.497798	0.0995876	0.0995876	1083.02	1121.04	-0.348471	-0.441176	-0.209699	0.374894	Ywhag	tyrosine 3-monooxygenase/tryptophan 5-monooxygenase activation protein, gamma polypeptide	chr5:136218651-136220451	strong CpG island
1420817_at	1.04687	-0.092705	0.401073	0.0995876	0.0995876	466.21	488.06	-0.348471	-0.441176	-0.322115	0.166043	Ywhag	tyrosine 3-monooxygenase/tryptophan 5-monooxygenase activation protein, gamma polypeptide	chr5:136218651-136220451	strong CpG island
1420816_at	1.0607	-0.092705	0.662604	0.0995876	0.0995876	33.94	36	-0.348471	-0.441176	0.362351	0.116404	Ywhag	tyrosine 3-monooxygenase/tryptophan 5-monooxygenase activation protein, gamma polypeptide	chr5:136218651-136220451	strong CpG island
1459693_x_at	1.49428	-0.092705	0.0341438	0.0995876	0.0341438	18.37	27.45	-0.348471	-0.441176	-0.213902	0.365174	Ywhag	tyrosine 3-monooxygenase/tryptophan 5-monooxygenase activation protein, gamma polypeptide	chr5:136218651-136220451	strong CpG island
1437121_at	0.659817	-0.0926846	0.026328	0.151682	0.026328	4.38	2.89	0.0632834	-0.0294013	-0.168037	0.478849	Dennd1c	DENN/MADD domain containing 1C	chr17:56763263-56765063	CpG poor
1431840_at	0.857053	-0.0926846	0.199497	0.151682	0.151682	31.69	27.16	0.0632834	-0.0294013	0.507714	0.0222955	Dennd1c	DENN/MADD domain containing 1C	chr17:56763263-56765063	CpG poor
1418108_at	1.93103	-0.092653	0.0398433	0.0409122	0.0398433	6.09	11.76	0.104832	0.0121789	-0.124252	0.601724	Rtkn2	rhotekin 2	chr10:67374781-67375481	strong CpG island
1433465_a_at	0.768774	-0.092649	0.0959941	0.0294606	0.0294606	38.75	29.79	0.206584	0.113935	-0.0708276	0.766674	AI467606	expressed sequence AI467606	chr7:126881283-126883083	CpG poor
1433466_at	2.26667	-0.092649	0.170353	0.0294606	0.0294606	1.35	3.06	0.206584	0.113935	-0.124663	0.600513	AI467606	expressed sequence AI467606	chr7:126881283-126883083	CpG poor
1421847_at	0.842571	-0.091915	0.000192114	0.0190519	0.000192114	479.58	404.08	-0.290359	-0.382274	0.076459	0.748675	Wsb2	WD repeat and SOCS box-containing 2	chr5:117617034-117618994	strong CpG island
1421846_at	0.899977	-0.091915	0.172	0.0190519	0.0190519	172.86	155.57	-0.290359	-0.382274	-0.013784	0.954006	Wsb2	WD repeat and SOCS box-containing 2	chr5:117617034-117618994	strong CpG island
1438129_at	1.03103	-0.091915	0.877188	0.0190519	0.0190519	58.66	60.48	-0.290359	-0.382274	0.088458	0.710748	Wsb2	WD repeat and SOCS box-containing 2	chr5:117617034-117618994	strong CpG island
1437994_x_at	0.930257	-0.0916873	0.423982	0.0100496	0.0100496	65.67	61.09	-0.0103907	-0.102078	-0.0109919	0.963316	Mier2	mesoderm induction early response 1, family member 2	chr10:78957583-78959520	strong CpG island
1451138_x_at	1.04208	-0.0916873	0.503426	0.0100496	0.0100496	147.34	153.54	-0.0103907	-0.102078	0.0541705	0.82056	Mier2	mesoderm induction early response 1, family member 2	chr10:78957583-78959520	strong CpG island
1423830_a_at	1.5824	-0.0916873	0.0402707	0.0100496	0.0100496	23.3	36.87	-0.0103907	-0.102078	-0.331925	0.152791	Mier2	mesoderm induction early response 1, family member 2	chr10:78957583-78959520	strong CpG island
1417130_s_at	0.466032	-0.0914998	0.00105239	0.0761586	0.00105239	744.22	346.83	-0.131127	-0.222627	0.331321	0.153585	Angptl4	angiopoietin-like 4	chr17:33387838-33389686	weak CpG island
1453410_at	0.910755	-0.0914998	0.845869	0.0761586	0.0761586	4.37	3.98	-0.131127	-0.222627	-0.595878	0.00556246	Angptl4	angiopoietin-like 4	chr17:33387838-33389686	weak CpG island
1440062_at	0.722261	-0.0914777	0.432026	0.0138634	0.0138634	14.51	10.48	-0.00972208	-0.1012	0.373708	0.104568	2510009E07Rik	RIKEN cDNA 2510009E07 gene	chr16:21608097-21609897	strong CpG island
1428097_at	0.952623	-0.0914777	0.494377	0.0138634	0.0138634	224.58	213.94	-0.00972208	-0.1012	-0.191362	0.418975	2510009E07Rik	RIKEN cDNA 2510009E07 gene	chr16:21608097-21609897	strong CpG island
1458481_at	1.5	-0.0911102	0.196409	0.0449853	0.0449853	14.08	21.12	-0.0171261	-0.108236	0.0390895	0.870031	Gm614	gene model 614, (NCBI)	chrX:97466211-97468011	CpG poor
1429220_at	0.844994	-0.0907186	0.31954	0.201806	0.201806	47.74	40.34	-0.237222	-0.327941	0.410972	0.0718482	Wdr85	WD40 repeat domain 85	chr2:24783153-24784953	weak CpG island
1429221_at	1.29656	-0.0907186	0.281796	0.201806	0.201806	11.33	14.69	-0.237222	-0.327941	0.101199	0.671182	Wdr85	WD40 repeat domain 85	chr2:24783153-24784953	weak CpG island
1448660_at	1.14367	-0.0907069	0.602433	0.00259814	0.00259814	24.71	28.26	-0.33636	-0.427067	0.347261	0.133577	Arhgdig	Rho GDP dissociation inhibitor (GDI) gamma	chr17:25928320-25930235	strong CpG island
1424728_at	1.05429	-0.0906831	0.314542	0.0147273	0.0147273	219.02	230.91	-0.445206	-0.535889	0.0207449	0.930823	BC011248	cDNA sequence BC011248	chr17:46136946-46138746	strong CpG island
1433636_at	0.864021	-0.0906689	0.0621667	0.00484084	0.00484084	133.55	115.39	-0.270189	-0.360858	0.301007	0.197182	Bms1	BMS1 homolog, ribosome assembly protein (yeast)	chr6:118384536-118386336	strong CpG island
1447679_s_at	0.916879	-0.0906689	0.059741	0.00484084	0.00484084	1092.51	1001.7	-0.270189	-0.360858	-0.0126201	0.957886	Bms1	BMS1 homolog, ribosome assembly protein (yeast)	chr6:118384536-118386336	strong CpG island
1435624_at	0.837521	-0.090639	0.725039	0.00275127	0.00275127	5.97	5	0.142343	0.0517042	-0.15335	0.518616	9030409G11Rik	RIKEN cDNA 9030409G11 gene	chr4:141510900-141511601	strong CpG island
1434169_at	0.861088	-0.090639	0.639952	0.00275127	0.00275127	11.95	10.29	0.142343	0.0517042	0.0137169	0.95423	9030409G11Rik	RIKEN cDNA 9030409G11 gene	chr4:141510900-141511601	strong CpG island
1431711_a_at	1.30943	-0.090639	0.440065	0.00275127	0.00275127	7.53	9.86	0.142343	0.0517042	0.156775	0.509206	9030409G11Rik	RIKEN cDNA 9030409G11 gene	chr4:141510900-141511601	strong CpG island
1456263_at	0.763316	-0.0905622	0.21541	0.000535783	0.000535783	21.59	16.48	0.0335591	-0.057003	-0.195159	0.409625	Notch4	Notch gene homolog 4 (Drosophila)	chr17:34171050-34172850	CpG poor
1436901_at	0.805938	-0.0905622	0.480716	0.000535783	0.000535783	18.86	15.2	0.0335591	-0.057003	-0.104146	0.662143	Notch4	Notch gene homolog 4 (Drosophila)	chr17:34171050-34172850	CpG poor
1449146_at	1.04238	-0.0905622	0.853473	0.000535783	0.000535783	19.35	20.17	0.0335591	-0.057003	0.0122109	0.95925	Notch4	Notch gene homolog 4 (Drosophila)	chr17:34171050-34172850	CpG poor
1453121_at	0.702256	-0.0904444	0.297621	0.043388	0.043388	18.17	12.76	-0.0378249	-0.128269	0.153724	0.517585	Tekt4	tektin 4	chr17:25197889-25199689	weak CpG island
1418214_at	1.02003	-0.0901912	0.894268	0.00633387	0.00633387	66.4	67.73	0.0917776	0.00158647	0.234009	0.320703	Klc2	kinesin light chain 2	chr19:5117398-5119544	strong CpG island
1417392_a_at	0.776332	-0.0901878	0.0615711	0.0401937	0.0401937	55.35	42.97	-0.00432132	-0.0945092	-0.0874263	0.713985	Slc7a7	solute carrier family 7 (cationic amino acid transporter, y+ system), member 7	chr14:53371404-53373204	weak CpG island
1447181_s_at	1.00064	-0.0901878	0.993636	0.0401937	0.0401937	62.16	62.2	-0.00432132	-0.0945092	0.0206689	0.931076	Slc7a7	solute carrier family 7 (cationic amino acid transporter, y+ system), member 7	chr14:53371404-53373204	weak CpG island
1419263_a_at	1.00812	-0.0900808	0.839602	0.00202242	0.00202242	770.1	776.35	0.00700136	-0.0830795	-0.105321	0.65855	Adrm1	adhesion regulating molecule 1	chr2:180099695-180101495	strong CpG island
1438170_x_at	1.04513	-0.0900808	0.542471	0.00202242	0.00202242	406.82	425.18	0.00700136	-0.0830795	-0.0821431	0.730633	Adrm1	adhesion regulating molecule 1	chr2:180099695-180101495	strong CpG island
1440390_at	0.561404	-0.0897631	0.0957892	0.00285522	0.00285522	9.69	5.44	-0.0255301	-0.115293	0.364628	0.113957	BC025575	cDNA sequence BC025575	chr11:102263191-102265053	strong CpG island
1443701_at	0.787529	-0.0897631	0.204184	0.00285522	0.00285522	4.33	3.41	-0.0255301	-0.115293	0.0257707	0.914118	BC025575	cDNA sequence BC025575	chr11:102263191-102265053	strong CpG island
1436403_at	0.968912	-0.0897631	0.893399	0.00285522	0.00285522	15.44	14.96	-0.0255301	-0.115293	0.0122809	0.959017	BC025575	cDNA sequence BC025575	chr11:102263191-102265053	strong CpG island
1418548_at	0.754743	-0.0895439	0.613615	0.0463871	0.0463871	7.38	5.57	-0.363145	-0.452689	0.578025	0.00759787	Svs6	seminal vesicle secretory protein 6	chr2:164006887-164008687	CpG poor
1417727_at	0.901351	-0.089499	0.0367615	0.039622	0.0367615	413.89	373.06	-0.0614028	-0.150902	0.167191	0.481096	Sfrs9	splicing factor, arginine/serine rich 9	chr5:115586875-115588956	strong CpG island
1426209_at	0.874775	-0.0892945	0.0363166	0.00302265	0.00302265	271.83	237.79	0.00494	-0.0843545	0.591854	0.00597664	Strn4	striatin, calmodulin binding protein 4	chr7:15973528-15976554	strong CpG island
1437536_at	0.883774	-0.0892945	0.19933	0.00302265	0.00302265	52.14	46.08	0.00494	-0.0843545	0.0640499	0.78849	Fkrp	fukutin related protein	chr7:15973528-15976554	strong CpG island
1438414_at	0.892102	-0.0892945	0.630825	0.00302265	0.00302265	23.17	20.67	0.00494	-0.0843545	0.328106	0.157859	Fkrp	Fukutin related protein	chr7:15973528-15976554	strong CpG island
1436812_at	1.03654	-0.0892945	0.688558	0.00302265	0.00302265	111.39	115.46	0.00494	-0.0843545	0.112549	0.63662	Fkrp	fukutin related protein	chr7:15973528-15976554	strong CpG island
1417318_at	0.927509	-0.0892901	0.87216	0.0198147	0.0198147	5.38	4.99	-0.0145361	-0.103826	0.0603778	0.800375	Dbc1	deleted in bladder cancer 1 (human)	chr4:68439967-68442058	strong CpG island
1451857_a_at	0.933882	-0.0886425	0.445149	0.00972652	0.00972652	249.25	232.77	-0.0272394	-0.115882	0.261321	0.265754	Notum	notum pectinacetylesterase homolog (Drosophila)	chr11:120475944-120477478	strong CpG island
1416913_at	1.03141	-0.0885722	0.514485	0.013371	0.013371	16606.1	17127.8	-0.670348	-0.75892	-0.127541	0.59206	Es1	esterase 1	chr8:96019899-96021699	CpG poor
1442541_at	1.02397	-0.0885154	0.851827	0.00165464	0.00165464	65.49	67.06	-0.296195	-0.38471	0.0462818	0.846368	Oaz2	Ornithine decarboxylase antizyme 2	chr9:65473295-65475095	weak CpG island
1426763_at	1.0768	-0.0885154	0.117547	0.00165464	0.00165464	282.54	304.24	-0.296195	-0.38471	-0.601896	0.00498725	Oaz2	ornithine decarboxylase antizyme 2	chr9:65473295-65475095	weak CpG island
1426764_at	1.10664	-0.0885154	0.123284	0.00165464	0.00165464	162.79	180.15	-0.296195	-0.38471	-0.3347	0.14918	Oaz2	ornithine decarboxylase antizyme 2	chr9:65473295-65475095	weak CpG island
1418255_s_at	0.974821	-0.0884431	0.840633	0.00608935	0.00608935	54.41	53.04	0.000599859	-0.0878433	0.181328	0.44422	Srf	serum response factor	chr17:46018179-46020651	strong CpG island
1418256_at	0.979833	-0.0884431	0.737259	0.00608935	0.00608935	159.67	156.45	0.000599859	-0.0878433	-0.303318	0.193594	Srf	serum response factor	chr17:46018179-46020651	strong CpG island
1421541_a_at	1.09056	-0.0882028	0.566463	0.13013	0.13013	39.31	42.87	0.11759	0.0293873	-0.168342	0.478038	Mef2b	myocyte enhancer factor 2B	chr8:73080466-73082266	weak CpG island
1435841_s_at	1.06033	-0.0881904	0.147322	0.00397798	0.00397798	3075.48	3261.01	-0.09302	-0.18121	-0.15269	0.520441	Suclg2	succinate-Coenzyme A ligase, GDP-forming, beta subunit	chr6:95683647-95685552	strong CpG island
1427441_a_at	1.17541	-0.0881904	0.000594131	0.00397798	0.000594131	832.21	978.19	-0.09302	-0.18121	-0.270143	0.249362	Suclg2	succinate-Coenzyme A ligase, GDP-forming, beta subunit	chr6:95683647-95685552	strong CpG island
1439377_x_at	0.643856	-0.0881699	0.0266907	0.00693587	0.00693587	65.76	42.34	0.123184	0.0350143	0.162248	0.494339	Cdc20	cell division cycle 20 homolog (S. cerevisiae)	chr4:117934681-117936481	strong CpG island
1416664_at	0.825624	-0.0881699	0.464108	0.00693587	0.00693587	32.86	27.13	0.123184	0.0350143	0.260221	0.267846	Cdc20	cell division cycle 20 homolog (S. cerevisiae)	chr4:117934681-117936481	strong CpG island
1439394_x_at	1.27311	-0.0881699	0.556096	0.00693587	0.00693587	14.28	18.18	0.123184	0.0350143	-0.0402277	0.866279	Cdc20	cell division cycle 20 homolog (S. cerevisiae)	chr4:117934681-117936481	strong CpG island
1428513_at	0.977011	-0.0880947	0.704149	0.107221	0.107221	96.57	94.35	-0.48203	-0.570124	0.0180584	0.939765	Calcoco1	calcium binding and coiled coil domain 1	chr15:102549603-102551403	weak CpG island
1443121_at	0.998981	-0.0880947	0.990399	0.107221	0.107221	49.07	49.02	-0.48203	-0.570124	-0.11282	0.635802	Calcoco1	Calcium binding and coiled coil domain 1	chr15:102549603-102551403	weak CpG island
1421587_at	0.836478	-0.0880693	0.443776	0.0222341	0.0222341	1.59	1.33	-0.564634	-0.652703	-0.336684	0.146634	Klk1b27	kallikrein 1-related peptidase b27	chr7:43919031-43920831	CpG poor
1416502_a_at	1.02895	-0.0880625	0.484395	0.0452381	0.0452381	669.5	688.88	-0.299657	-0.38772	-0.172756	0.466402	Preb	prolactin regulatory element binding	chr5:31236316-31238116	strong CpG island
1455667_at	1.03137	-0.0880625	0.767283	0.0452381	0.0452381	55.47	57.21	-0.299657	-0.38772	0.167028	0.481531	Preb	prolactin regulatory element binding	chr5:31236316-31238116	strong CpG island
1456037_x_at	1.04593	-0.0880625	0.372282	0.0452381	0.0452381	1397.41	1461.6	-0.299657	-0.38772	-0.0768202	0.747524	Preb	prolactin regulatory element binding	chr5:31236316-31238116	strong CpG island
1423073_at	0.938567	-0.0880441	0.129748	0.00330062	0.00330062	2157.79	2025.23	-0.258926	-0.34697	0.186713	0.430574	Cmpk1	cytidine monophosphate (UMP-CMP) kinase 1	chr4:114484501-114486378	strong CpG island
1440308_at	1.59252	-0.0880441	0.203631	0.00330062	0.00330062	5.08	8.09	-0.258926	-0.34697	-0.420838	0.0646387	Cmpk1	cytidine monophosphate (UMP-CMP) kinase 1	chr4:114484501-114486378	strong CpG island
1430425_at	0.880801	-0.0878308	0.471999	0.00217143	0.00217143	29.95	26.38	0.0401712	-0.0476596	0.1478	0.53404	Sdk2	sidekick homolog 2 (chicken)	chr11:113880860-113883376	strong CpG island
1457333_at	0.903134	-0.0878308	0.664529	0.00217143	0.00217143	24.57	22.19	0.0401712	-0.0476596	0.110391	0.643137	Sdk2	sidekick homolog 2 (chicken)	chr11:113880860-113883376	strong CpG island
1425327_at	0.85274	-0.0877743	0.115098	0.017347	0.017347	74.63	63.64	-0.0938181	-0.181592	-0.00145198	0.995153	BC008163	cDNA sequence BC008163	chr4:132194087-132195887	strong CpG island
1425328_at	1.10693	-0.0877743	0.287116	0.017347	0.017347	158.23	175.15	-0.0938181	-0.181592	-0.0049841	0.983362	BC008163	cDNA sequence BC008163	chr4:132194087-132195887	strong CpG island
1453695_at	0.55838	-0.0877393	0.0234936	0.0045457	0.0045457	12.59	7.03	-0.128633	-0.216372	0.00552912	0.981543	B430211C08Rik	RIKEN cDNA B430211C08 gene	chr7:13522505-13524546	strong CpG island
1448247_at	1.13411	-0.0876459	0.0441412	0.00669194	0.00669194	90.6	102.75	-0.12755	-0.215195	-0.130555	0.583265	Bcl7b	B-cell CLL/lymphoma 7B	chr5:135451818-135453640	strong CpG island
1459357_at	0.892506	-0.0876362	0.692445	0.013245	0.013245	16.28	14.53	-0.215354	-0.302991	0.0398673	0.867466	Nfasc	Neurofascin	chr1:134568803-134570603	strong CpG island
1456068_at	1.13462	-0.0876362	0.397394	0.013245	0.013245	31.57	35.82	-0.215354	-0.302991	0.00455673	0.984788	Nfasc	neurofascin	chr1:134568803-134570603	strong CpG island
1439145_at	0.254335	-0.0874118	0.072778	0.0191727	0.0191727	3.46	0.88	0.370568	0.283156	0.163119	0.491992	Lck	lymphocyte protein tyrosine kinase	chr4:129060176-129061976	CpG poor
1425396_a_at	1.04209	-0.0874118	0.829413	0.0191727	0.0191727	38.73	40.36	0.370568	0.283156	-0.17542	0.459449	Lck	lymphocyte protein tyrosine kinase	chr4:129060176-129061976	CpG poor
1439146_s_at	1.04397	-0.0874118	0.69613	0.0191727	0.0191727	70.95	74.07	0.370568	0.283156	-0.106716	0.654295	Lck	lymphocyte protein tyrosine kinase	chr4:129060176-129061976	CpG poor
1457917_at	1.27679	-0.0874118	0.515032	0.0191727	0.0191727	3.36	4.29	0.370568	0.283156	-0.0750263	0.753243	Lck	Lymphocyte protein tyrosine kinase	chr4:129060176-129061976	CpG poor
1439450_x_at	0.894003	-0.0873734	0.101519	0.0164557	0.0164557	227.93	203.77	0.118119	0.030746	0.288675	0.217071	A230046K03Rik	RIKEN cDNA A230046K03 gene	chr10:82973505-82974205	strong CpG island
1437719_x_at	0.943858	-0.0873734	0.187312	0.0164557	0.0164557	142.14	134.16	0.118119	0.030746	0.284777	0.223623	A230046K03Rik	RIKEN cDNA A230046K03 gene	chr10:82973505-82974205	strong CpG island
1427319_at	0.954994	-0.0873734	0.474567	0.0164557	0.0164557	143.98	137.5	0.118119	0.030746	0.00163834	0.994531	A230046K03Rik	RIKEN cDNA A230046K03 gene	chr10:82973505-82974205	strong CpG island
1443784_at	1.00443	-0.0873734	0.988936	0.0164557	0.0164557	6.77	6.8	0.118119	0.030746	-0.253276	0.281282	A230046K03Rik	RIKEN cDNA A230046K03 gene	chr10:82973505-82974205	strong CpG island
1436353_at	1.02265	-0.0873734	0.7664	0.0164557	0.0164557	186.35	190.57	0.118119	0.030746	0.0338266	0.887415	A230046K03Rik	RIKEN cDNA A230046K03 gene	chr10:82973505-82974205	strong CpG island
1418206_at	1.08675	-0.0871461	0.395543	0.0175247	0.0175247	816.11	886.91	-0.0614475	-0.148594	0.209006	0.376511	Sdf2l1	stromal cell-derived factor 2-like 1	chr16:17045144-17047228	strong CpG island
1415796_at	0.99515	-0.0869054	0.880003	0.0240464	0.0240464	1552.56	1545.03	0.0172272	-0.0696782	-0.123593	0.603667	Dazap2	DAZ associated protein 2	chr15:100442395-100444301	strong CpG island
1416406_at	1.02444	-0.0868159	0.75559	0.0442692	0.0442692	119.07	121.98	-0.33611	-0.422926	-0.0479513	0.840893	Pea15a	phosphoprotein enriched in astrocytes 15A	chr1:174042956-174044756	weak CpG island
1416407_at	1.02784	-0.0868159	0.713608	0.0442692	0.0442692	167.75	172.42	-0.33611	-0.422926	-0.0947443	0.691129	Pea15a	phosphoprotein enriched in astrocytes 15A	chr1:174042956-174044756	weak CpG island
1420779_at	1.66304	-0.0865809	0.195553	0.0566678	0.0566678	6.44	10.71	0.0578012	-0.0287797	0.118808	0.61786	Fhl3	four and a half LIM domains 3	chr4:124202692-124203393	strong CpG island
1460379_at	0.850556	-0.086504	0.300105	0.00396061	0.00396061	30.58	26.01	-0.316677	-0.403181	-0.00632706	0.97888	Hoxb4	homeo box B4	chr11:96133528-96135475	strong CpG island
1451761_at	0.855808	-0.086504	0.645483	0.00396061	0.00396061	14.98	12.82	-0.316677	-0.403181	0.156419	0.51018	Hoxb4	homeo box B4	chr11:96133528-96135475	strong CpG island
1430349_at	1.28471	-0.0865017	0.283062	0.0179243	0.0179243	17.14	22.02	0.222376	0.135874	-0.431384	0.0575502	Zdhhc11	zinc finger, DHHC domain containing 11	chr13:74428563-74430363	CpG poor
1433941_at	1.35618	-0.0863769	0.0098436	0.0492814	0.0098436	311.16	421.99	0.118997	0.03262	-0.330164	0.155113	Pib5pa	phosphatidylinositol (4,5) bisphosphate 5-phosphatase, A	chr11:3404324-3406124	CpG poor
1457200_at	2.11005	-0.0863539	0.144586	0.0675027	0.0675027	2.09	4.41	-0.624027	-0.710381	-0.318501	0.171117	Serpinb9d	serine (or cysteine) peptidase inhibitor, clade B, member 9d	chr13:33199123-33200923	CpG poor
1448928_at	0.973106	-0.0863534	0.83108	0.032434	0.032434	117.5	114.34	-0.0977646	-0.184118	-0.13001	0.584852	Hdac6	histone deacetylase 6	chrX:7103703-7105503	strong CpG island
1418539_a_at	0.61042	-0.0863404	0.153968	0.0202005	0.0202005	21.69	13.24	-0.0571031	-0.143443	0.124754	0.600244	Ptpre	protein tyrosine phosphatase, receptor type, E	chr7:135374866-135376956	strong CpG island
1418540_a_at	0.735452	-0.0863404	0.237618	0.0202005	0.0202005	24.23	17.82	-0.0571031	-0.143443	-0.0937545	0.694206	Ptpre	protein tyrosine phosphatase, receptor type, E	chr7:135374866-135376956	strong CpG island
1430927_at	2.32067	-0.0862843	0.00908269	0.0122672	0.00908269	13.69	31.77	-0.0187229	-0.105007	-0.195801	0.408057	Ceacam18	CEA-related cell adhesion molecule 1	chr7:43501480-43503280	CpG poor
1415958_at	0.858745	-0.0859072	0.246599	0.0926269	0.0926269	65.98	56.66	-0.466254	-0.552162	-0.0405258	0.865296	Slc2a4	solute carrier family 2 (facilitated glucose transporter), member 4	chr11:69763829-69765629	weak CpG island
1415959_at	1.72256	-0.0859072	0.142655	0.0926269	0.0926269	3.28	5.65	-0.466254	-0.552162	-0.599437	0.00521606	Slc2a4	solute carrier family 2 (facilitated glucose transporter), member 4	chr11:69763829-69765629	weak CpG island
1423599_a_at	0.953852	-0.0859026	0.221474	0.00395844	0.00395844	269.57	257.13	-0.29964	-0.385542	0.284555	0.223999	Pdcl	phosducin-like	chr2:37180741-37182541	strong CpG island
1425149_a_at	1.02177	-0.0859026	0.723551	0.00395844	0.00395844	568.62	581	-0.29964	-0.385542	0.226573	0.336758	Pdcl	phosducin-like	chr2:37180741-37182541	strong CpG island
1418104_at	0.772049	-0.0856495	0.139627	0.0165586	0.0165586	23.47	18.12	0.0078643	-0.0777852	0.0550984	0.817535	Nrip3	nuclear receptor interacting protein 3	chr7:109572222-109574022	strong CpG island
1431597_a_at	0.871921	-0.0856495	0.826368	0.0165586	0.0165586	2.03	1.77	0.0078643	-0.0777852	0.186452	0.431232	Nrip3	nuclear receptor interacting protein 3	chr7:109572222-109574022	strong CpG island
1448954_at	1.22268	-0.0856495	0.329736	0.0165586	0.0165586	21.69	26.52	0.0078643	-0.0777852	-0.295254	0.206303	Nrip3	nuclear receptor interacting protein 3	chr7:109572222-109574022	strong CpG island
1455448_at	1.00363	-0.0855068	0.99059	0.0877793	0.0877793	16.55	16.61	0.00969726	-0.0758096	0.180095	0.447377	Dagla	diacylglycerol lipase, alpha	chr19:10371578-10372283	strong CpG island
1446071_at	0.843236	-0.0851757	0.406593	0.0776693	0.0776693	21.88	18.45	-0.123803	-0.208979	-0.120905	0.611625	Steap2	six transmembrane epithelial antigen of prostate 2	chr5:5699684-5700384	strong CpG island
1438773_at	0.860477	-0.0851757	0.582422	0.0776693	0.0776693	19.28	16.59	-0.123803	-0.208979	0.00341626	0.988595	Steap2	six transmembrane epithelial antigen of prostate 2	chr5:5699684-5700384	strong CpG island
1428636_at	0.975435	-0.0851757	0.725891	0.0776693	0.0776693	58.62	57.18	-0.123803	-0.208979	-0.0440924	0.853559	Steap2	six transmembrane epithelial antigen of prostate 2	chr5:5699684-5700384	strong CpG island
1444290_at	1.06679	-0.0851757	0.714584	0.0776693	0.0776693	21.71	23.16	-0.123803	-0.208979	0.134791	0.570996	Steap2	six transmembrane epithelial antigen of prostate 2	chr5:5699684-5700384	strong CpG island
1442359_at	1.22754	-0.0851757	0.142355	0.0776693	0.0776693	41.18	50.55	-0.123803	-0.208979	0.137343	0.56366	Steap2	six transmembrane epithelial antigen of prostate 2	chr5:5699684-5700384	strong CpG island
1427589_at	0.759036	-0.0851348	0.200149	0.0137354	0.0137354	44.82	34.02	0.0975045	0.0123697	0.163945	0.489774	8430419L09Rik	RIKEN cDNA 8430419L09 gene	chr6:135162444-135164244	strong CpG island
1420630_at	0.82158	-0.0851348	0.000136681	0.0137354	0.000136681	281.47	231.25	0.0975045	0.0123697	0.470109	0.0364708	8430419L09Rik	RIKEN cDNA 8430419L09 gene	chr6:135162444-135164244	strong CpG island
1449936_at	1.16909	-0.0851348	0.18586	0.0137354	0.0137354	43.94	51.37	0.0975045	0.0123697	-0.222311	0.346166	8430419L09Rik	RIKEN cDNA 8430419L09 gene	chr6:135162444-135164244	strong CpG island
1449874_at	0.872168	-0.0851257	0.278856	0.0391557	0.0391557	145.19	126.63	-0.151421	-0.236546	0.255821	0.276311	Ly96	lymphocyte antigen 96	chr1:16672369-16674169	weak CpG island
1452026_a_at	1.67897	-0.0851182	2.04953e-05	0.0646822	2.04953e-05	86.97	146.02	0.166429	0.0813107	-0.295933	0.205212	Pla2g12a	phospholipase A2, group XIIA	chr3:129871905-129873705	CpG poor
1441145_at	0.871476	-0.0850991	0.236373	0.00160247	0.00160247	54.62	47.6	-0.0497183	-0.134817	0.185114	0.434603	Phf21a	PHD finger protein 21A	chr2:91983876-91985676	strong CpG island
1418390_at	0.921919	-0.0850991	0.326166	0.00160247	0.00160247	60.45	55.73	-0.0497183	-0.134817	0.0555194	0.816164	Phf21a	PHD finger protein 21A	chr2:91983876-91985676	strong CpG island
1435619_at	1.01511	-0.0850991	0.928058	0.00160247	0.00160247	95.95	97.4	-0.0497183	-0.134817	0.09272	0.697427	Phf21a	PHD finger protein 21A	chr2:91983876-91985676	strong CpG island
1418391_at	1.03896	-0.0850991	0.825945	0.00160247	0.00160247	43.63	45.33	-0.0497183	-0.134817	-0.0191785	0.936036	Phf21a	PHD finger protein 21A	chr2:91983876-91985676	strong CpG island
1444679_at	1.18439	-0.0850991	0.0478715	0.00160247	0.00160247	86.99	103.03	-0.0497183	-0.134817	-0.336437	0.14695	Phf21a	PHD finger protein 21A	chr2:91983876-91985676	strong CpG island
1422376_at	1.22354	-0.0849504	0.347459	0.0568897	0.0568897	9.26	11.33	-0.686418	-0.771369	-0.0128167	0.95723	V1rb1	vomeronasal 1 receptor, B1	chr6:90071478-90073278	CpG poor
1448324_at	0.921955	-0.0847545	0.146685	0.120092	0.120092	236.53	218.07	-0.540544	-0.625298	-0.0768476	0.747437	Rnps1	ribonucleic acid binding protein S1	chr17:24141392-24143192	strong CpG island
1438267_x_at	0.990972	-0.0847545	0.876753	0.120092	0.120092	366.63	363.32	-0.540544	-0.625298	0.237555	0.313212	Rnps1	ribonucleic acid binding protein S1	chr17:24141392-24143192	strong CpG island
1437359_at	1.00516	-0.0847545	0.972234	0.120092	0.120092	52.29	52.56	-0.540544	-0.625298	-0.0370807	0.87666	Rnps1	ribonucleic acid binding protein S1	chr17:24141392-24143192	strong CpG island
1437851_x_at	1.05041	-0.0847545	0.579481	0.120092	0.120092	390.43	410.11	-0.540544	-0.625298	-0.0553816	0.816613	Rnps1	ribonucleic acid binding protein S1	chr17:24141392-24143192	strong CpG island
1437027_x_at	1.17775	-0.0847545	0.0390271	0.120092	0.0390271	484.33	570.42	-0.540544	-0.625298	-0.0760068	0.750116	Rnps1	ribonucleic acid binding protein S1	chr17:24141392-24143192	strong CpG island
1417285_a_at	0.977822	-0.0847015	0.555296	0.0520043	0.0520043	2192.69	2144.06	-0.267337	-0.352039	0.219599	0.352233	Ndufa5	NADH dehydrogenase (ubiquinone) 1 alpha subcomplex, 5	chr6:24476853-24478997	strong CpG island
1417286_at	1.01286	-0.0847015	0.854455	0.0520043	0.0520043	666.49	675.06	-0.267337	-0.352039	-0.223151	0.344301	Ndufa5	NADH dehydrogenase (ubiquinone) 1 alpha subcomplex, 5	chr6:24476853-24478997	strong CpG island
1439836_at	1.34468	-0.0847015	0.615455	0.0520043	0.0520043	2.35	3.16	-0.267337	-0.352039	-0.138033	0.561683	Asb15	ankyrin repeat and SOCS box-containing protein 15	chr6:24476853-24478997	strong CpG island
1460281_at	1.79243	-0.0847015	0.0960757	0.0520043	0.0520043	8.19	14.68	-0.267337	-0.352039	0.132296	0.578209	Asb15	ankyrin repeat and SOCS box-containing protein 15	chr6:24476853-24478997	strong CpG island
1431438_at	0.626826	-0.084415	0.216519	0.0157354	0.0157354	15.06	9.44	0.0980365	0.0136215	0.109012	0.647317	Sh2b1	SH2B adaptor protein 1	chr7:126265895-126266716	strong CpG island
1448874_a_at	0.966222	-0.084415	0.731484	0.0157354	0.0157354	198.65	191.94	0.0980365	0.0136215	0.126889	0.593972	Sh2b1	SH2B adaptor protein 1	chr7:126265895-126266716	strong CpG island
1436662_at	0.597826	-0.0843558	0.29561	0.026942	0.026942	6.44	3.85	0.0324049	-0.0519509	0.047963	0.840854	Sorcs1	VPS10 domain receptor protein SORCS 1	chr19:50731296-50733096	strong CpG island
1425864_a_at	0.606095	-0.0843558	0.252541	0.026942	0.026942	8.86	5.37	0.0324049	-0.0519509	0.129532	0.586243	Sorcs1	VPS10 domain receptor protein SORCS 1	chr19:50731296-50733096	strong CpG island
1421509_at	0.907135	-0.0843558	0.745958	0.026942	0.026942	8.83	8.01	0.0324049	-0.0519509	0.179834	0.448046	Sorcs1	VPS10 domain receptor protein SORCS 1	chr19:50731296-50733096	strong CpG island
1435372_a_at	0.961799	-0.0842422	0.395366	0.00994233	0.00994233	675.63	649.82	-0.286252	-0.370495	0.420511	0.0648683	Pa2g4	proliferation-associated 2G4	chr10:127968232-127970183	strong CpG island
1423060_at	0.967771	-0.0842422	0.441598	0.00994233	0.00994233	627.69	607.46	-0.286252	-0.370495	-0.11343	0.633966	Pa2g4	proliferation-associated 2G4	chr10:127968232-127970183	strong CpG island
1460265_at	0.983778	-0.0842422	0.936284	0.00994233	0.00994233	27.74	27.29	-0.286252	-0.370495	-0.336783	0.146508	Pa2g4	Proliferation-associated 2G4	chr10:127968232-127970183	strong CpG island
1420142_s_at	0.991368	-0.0842422	0.85019	0.00994233	0.00994233	150.61	149.31	-0.286252	-0.370495	-0.149843	0.528338	Pa2g4	proliferation-associated 2G4	chr10:127968232-127970183	strong CpG island
1450854_at	0.997	-0.0842422	0.976369	0.00994233	0.00994233	56.67	56.5	-0.286252	-0.370495	-0.243462	0.300969	Pa2g4	proliferation-associated 2G4	chr10:127968232-127970183	strong CpG island
1439503_at	0.679024	-0.0839751	0.353705	0.0123529	0.0123529	11.06	7.51	-0.183127	-0.267102	0.543457	0.013265	Zfp28	zinc finger protein 28	chr7:5986028-5987828	weak CpG island
1431265_at	0.846821	-0.0839751	0.567148	0.0123529	0.0123529	13.84	11.72	-0.183127	-0.267102	-0.273184	0.243864	Zfp28	zinc finger protein 28	chr7:5986028-5987828	weak CpG island
1439504_s_at	0.886581	-0.0839751	0.782392	0.0123529	0.0123529	6.26	5.55	-0.183127	-0.267102	0.349657	0.130737	Zfp28	zinc finger protein 28	chr7:5986028-5987828	weak CpG island
1427587_at	1.15843	-0.0839751	0.563395	0.0123529	0.0123529	15.78	18.28	-0.183127	-0.267102	-0.161437	0.496528	Zfp28	zinc finger protein 28	chr7:5986028-5987828	weak CpG island
1426014_a_at	0.870803	-0.0839632	0.230307	0.0145702	0.0145702	466.42	406.16	-0.0299565	-0.11392	-0.0118299	0.960521	Mupcdh	mucin-like protocadherin	chr7:141127594-141129394	CpG poor
1420749_a_at	0.873563	-0.0839601	0.756915	0.0979154	0.0979154	1.74	1.52	0.433652	0.349692	-0.121842	0.608845	Pou6f1	POU domain, class 6, transcription factor 1	chr15:100413899-100415699	weak CpG island
1452844_at	1.05197	-0.0839601	0.652017	0.0979154	0.0979154	79.28	83.4	0.433652	0.349692	-0.0294845	0.901795	Pou6f1	POU domain, class 6, transcription factor 1	chr15:100413899-100415699	weak CpG island
1419309_at	1.15265	-0.0838003	0.121067	0.0488166	0.0488166	52.21	60.18	-0.302523	-0.386324	0.0476742	0.841801	Pdpn	podoplanin	chr4:142565694-142567494	weak CpG island
1455499_at	0.655311	-0.0837847	0.248074	0.131817	0.131817	9.98	6.54	-0.332981	-0.416766	0.21009	0.373984	Nrxn2	neurexin II	chr19:6426715-6428991	strong CpG island
1435907_at	1.06214	-0.0837847	0.736793	0.131817	0.131817	25.75	27.35	-0.332981	-0.416766	-0.292699	0.210441	Nrxn2	neurexin II	chr19:6426715-6428991	strong CpG island
1435908_at	1.17	-0.0837847	0.178941	0.131817	0.131817	59.06	69.1	-0.332981	-0.416766	-0.248482	0.290797	Nrxn2	neurexin II	chr19:6426715-6428991	strong CpG island
1419628_at	1.23399	-0.0837796	0.172976	0.0606	0.0606	29.83	36.81	0.0884803	0.00470064	-0.237532	0.31326	Vsx2	visual system homeobox 2	chr12:85458299-85460200	weak CpG island
1422964_at	1.03119	-0.0837164	0.763123	0.0360303	0.0360303	111.27	114.74	-0.478869	-0.562586	0.0510096	0.830881	Rad23a	RAD23a homolog (S. cerevisiae)	chr8:87730246-87732046	strong CpG island
1455391_at	1.10369	-0.0837164	0.0816855	0.0360303	0.0360303	418.36	461.74	-0.478869	-0.562586	-0.0939033	0.693743	Rad23a	RAD23a homolog (S. cerevisiae)	chr8:87730246-87732046	strong CpG island
1453623_a_at	1.14737	-0.0837164	0.130106	0.0360303	0.0360303	68.33	78.4	-0.478869	-0.562586	-0.104251	0.66182	Rad23a	RAD23a homolog (S. cerevisiae)	chr8:87730246-87732046	strong CpG island
1437697_at	1.14923	-0.0837164	0.53659	0.0360303	0.0360303	6.5	7.47	-0.478869	-0.562586	-0.13666	0.565618	Rad23a	RAD23a homolog (S. cerevisiae)	chr8:87730246-87732046	strong CpG island
1436910_at	0.620022	-0.0836879	0.0174083	0.00689636	0.00689636	134.85	83.61	-0.0481732	-0.131861	0.31276	0.179396	Rasal2	RAS protein activator like 2	chr1:159247728-159249915	strong CpG island
1444671_at	1.1018	-0.0836879	0.645202	0.00689636	0.00689636	16.11	17.75	-0.0481732	-0.131861	0.0864507	0.71705	Rasal2	RAS protein activator like 2	chr1:159247728-159249915	strong CpG island
1419323_at	1.14099	-0.0836641	0.29742	0.00460306	0.00460306	37.52	42.81	0.118735	0.0350711	-0.114867	0.629646	Padi1	peptidyl arginine deiminase, type I	chr4:140117354-140119154	weak CpG island
1455018_at	0.907002	-0.0836565	0.00763049	0.0685969	0.00763049	216.78	196.62	0.0883335	0.00467702	0.632473	0.00276781	Lmtk2	lemur tyrosine kinase 2	chr5:144353773-144354535	strong CpG island
1425602_a_at	0.97263	-0.0834317	0.852999	0.00729867	0.00729867	35.44	34.47	-0.0333871	-0.116819	-0.14956	0.529127	Rabep2	rabaptin, RAB GTPase binding effector protein 2	chr7:126219287-126221087	strong CpG island
1440795_x_at	1.05903	-0.0834317	0.320914	0.00729867	0.00729867	398.11	421.61	-0.0333871	-0.116819	-0.204622	0.386828	Rabep2	rabaptin, RAB GTPase binding effector protein 2	chr7:126219287-126221087	strong CpG island
1425002_at	0.914703	-0.083119	0.583813	0.0483446	0.0483446	24.62	22.52	0.214789	0.13167	0.0163944	0.945307	Sectm1a	secreted and transmembrane 1A	chr11:120896729-120898529	CpG poor
1426220_at	0.983697	-0.0830365	0.842967	0.00694821	0.00694821	149.67	147.23	-0.181853	-0.26489	-8.54524e-05	0.999715	4930471M23Rik	RIKEN cDNA 4930471M23 gene	chr5:30923243-30925052	weak CpG island
1434048_at	1.04791	-0.0830365	0.543786	0.00694821	0.00694821	75.97	79.61	-0.181853	-0.26489	-0.176516	0.456605	4930471M23Rik	RIKEN cDNA 4930471M23 gene	chr5:30923243-30925052	weak CpG island
1442792_x_at	1.87627	-0.0830365	0.0114846	0.00694821	0.00694821	6.87	12.89	-0.181853	-0.26489	0.0776995	0.744726	4930471M23Rik	RIKEN cDNA 4930471M23 gene	chr5:30923243-30925052	weak CpG island
1448422_at	1.00743	-0.0830113	0.765834	0.0226779	0.0226779	630.89	635.58	-0.282193	-0.365204	-0.11605	0.626099	Tmed4	transmembrane emp24 protein transport domain containing 4	chr11:6173973-6176140	strong CpG island
1448423_at	1.0836	-0.0830113	0.674882	0.0226779	0.0226779	15.79	17.11	-0.282193	-0.365204	0.000643874	0.99785	Tmed4	transmembrane emp24 protein transport domain containing 4	chr11:6173973-6176140	strong CpG island
1459594_at	0.594096	-0.0829785	0.255881	0.132355	0.132355	8.13	4.83	-0.13392	-0.216898	0.0816367	0.732235	Zfp294	zinc finger protein 294	chr16:87321255-87321956	strong CpG island
1427950_at	0.820703	-0.0829785	0.0733665	0.132355	0.0733665	60.57	49.71	-0.13392	-0.216898	0.319265	0.170036	Zfp294	zinc finger protein 294	chr16:87321255-87321956	strong CpG island
1427949_at	0.97545	-0.0829785	0.491782	0.132355	0.132355	261.91	255.48	-0.13392	-0.216898	0.282758	0.227066	Zfp294	zinc finger protein 294	chr16:87321255-87321956	strong CpG island
1452611_at	1.03089	-0.0829785	0.772711	0.132355	0.132355	59.57	61.41	-0.13392	-0.216898	0.0875599	0.713565	Zfp294	zinc finger protein 294	chr16:87321255-87321956	strong CpG island
1452612_at	1.04842	-0.0829785	0.638966	0.132355	0.132355	108.42	113.67	-0.13392	-0.216898	-0.119076	0.617061	Zfp294	zinc finger protein 294	chr16:87321255-87321956	strong CpG island
1429886_at	1.48182	-0.0829785	0.380099	0.132355	0.132355	7.7	11.41	-0.13392	-0.216898	-0.075399	0.752054	Zfp294	zinc finger protein 294	chr16:87321255-87321956	strong CpG island
1445723_at	0.908094	-0.0828979	0.720611	0.00207097	0.00207097	11.86	10.77	0.307658	0.22476	0.319299	0.169988	Plcl1	phospholipase C-like 1	chr1:55350127-55351193	strong CpG island
1443974_at	1.02761	-0.0828979	0.959702	0.00207097	0.00207097	5.07	5.21	0.307658	0.22476	-0.197386	0.404195	Plcl1	phospholipase C-like 1	chr1:55350127-55351193	strong CpG island
1439926_at	0.963642	-0.0828556	0.834039	0.0464828	0.0464828	29.98	28.89	-0.123826	-0.206682	0.575198	0.00797002	Heg1	HEG homolog 1 (zebrafish)	chr16:33602912-33604730	strong CpG island
1441075_at	1.1174	-0.0827508	0.159931	0.184286	0.159931	199.83	223.29	-0.291213	-0.373963	-0.21228	0.368909	Nostrin	nitric oxide synthase trafficker	chr2:68935385-68937185	weak CpG island
1441485_at	1.07464	-0.0826377	0.612263	0.209397	0.209397	35.37	38.01	0.0170131	-0.0656247	-0.295534	0.205852	Yipf6	Yip1 domain family, member 6	chrX:95139199-95141146	strong CpG island
1450916_at	0.997676	-0.0821457	0.995097	0.00625365	0.00625365	21.51	21.46	0.171854	0.0897079	0.324032	0.163393	Stau2	staufen (RNA binding protein) homolog 2 (Drosophila)	chr1:16503972-16504673	strong CpG island
1425534_at	1.05483	-0.0821457	0.709091	0.00625365	0.00625365	36.66	38.67	0.171854	0.0897079	0.0193573	0.935441	Stau2	staufen (RNA binding protein) homolog 2 (Drosophila)	chr1:16503972-16504673	strong CpG island
1425533_a_at	1.10979	-0.0821457	0.0847803	0.00625365	0.00625365	100.19	111.19	0.171854	0.0897079	-0.238193	0.311876	Stau2	staufen (RNA binding protein) homolog 2 (Drosophila)	chr1:16503972-16504673	strong CpG island
1428746_a_at	0.972602	-0.082142	0.517304	0.00974805	0.00974805	164.61	160.1	-0.388478	-0.47062	0.401103	0.0796446	Trspap1	tRNA selenocysteine associated protein 1	chr4:131601114-131602914	strong CpG island
1428747_at	1.04876	-0.082142	0.329672	0.00974805	0.00974805	242.2	254.01	-0.388478	-0.47062	-0.0842104	0.724104	Trspap1	tRNA selenocysteine associated protein 1	chr4:131601114-131602914	strong CpG island
1435337_at	0.695044	-0.0820859	0.253327	0.0117841	0.0117841	17.15	11.92	0.0447634	-0.0373225	0.234859	0.318899	Tshz3	teashirt zinc finger family member 3	chr7:36404072-36407460	strong CpG island
1455193_at	1.05612	-0.0819674	0.800593	0.0560794	0.0560794	24.77	26.16	-0.00387711	-0.0858445	0.361873	0.116923	Zbtb8	zinc finger and BTB domain containing 8	chr4:128942622-128944422	weak CpG island
1422622_at	0.927638	-0.0818922	0.49932	0.0138102	0.0138102	112.49	104.35	0.0413863	-0.0405059	-0.208264	0.378245	Nos3	nitric oxide synthase 3, endothelial cell	chr5:23873583-23875383	CpG poor
1450116_at	0.950663	-0.0818184	0.818353	0.0779988	0.0779988	29.39	27.94	-0.529684	-0.611502	-0.0255748	0.914768	D3Ertd300e	DNA segment, Chr 3, ERATO Doi 300, expressed	chr3:54779733-54781533	strong CpG island
1435905_at	1.00963	-0.0818184	0.925034	0.0779988	0.0779988	42.57	42.98	-0.529684	-0.611502	-0.105983	0.65653	D3Ertd300e	DNA segment, Chr 3, ERATO Doi 300, expressed	chr3:54779733-54781533	strong CpG island
1449738_s_at	1.04469	-0.0818184	0.391793	0.0779988	0.0779988	215.25	224.87	-0.529684	-0.611502	-0.136166	0.567038	D3Ertd300e	DNA segment, Chr 3, ERATO Doi 300, expressed	chr3:54779733-54781533	strong CpG island
1421070_at	1.04594	-0.0818184	0.746514	0.0779988	0.0779988	33.52	35.06	-0.529684	-0.611502	-0.104126	0.662203	D3Ertd300e	DNA segment, Chr 3, ERATO Doi 300, expressed	chr3:54779733-54781533	strong CpG island
1434686_at	1.0653	-0.0818184	0.407858	0.0779988	0.0779988	96.94	103.27	-0.529684	-0.611502	-0.110225	0.64364	D3Ertd300e	DNA segment, Chr 3, ERATO Doi 300, expressed	chr3:54779733-54781533	strong CpG island
1443747_at	1.26619	-0.0818184	0.395367	0.0779988	0.0779988	22.24	28.16	-0.529684	-0.611502	-0.62791	0.00303361	D3Ertd300e	DNA segment, Chr 3, ERATO Doi 300, expressed	chr3:54779733-54781533	strong CpG island
1443000_at	2.23504	-0.0818184	0.046814	0.0779988	0.046814	9.19	20.54	-0.529684	-0.611502	-0.326433	0.160115	D3Ertd300e	DNA segment, Chr 3, ERATO Doi 300, expressed	chr3:54779733-54781533	strong CpG island
1433630_at	0.902326	-0.0817965	0.742129	0.00927692	0.00927692	10.75	9.7	-0.0034292	-0.0852257	0.113569	0.633546	Map6d1	MAP6 domain containing 1	chr16:20154310-20156163	strong CpG island
1445466_at	1.23238	-0.0817965	0.512296	0.00927692	0.00927692	9.08	11.19	-0.0034292	-0.0852257	-0.101172	0.671265	Map6d1	MAP6 domain containing 1	chr16:20154310-20156163	strong CpG island
1451684_a_at	0.805525	-0.081717	0.545754	0.140192	0.140192	9.05	7.29	-0.150516	-0.232233	-0.00178534	0.99404	Bicd1	bicaudal D homolog 1 (Drosophila)	chr6:149364935-149366735	weak CpG island
1439431_x_at	0.873894	-0.081717	0.799251	0.140192	0.140192	4.52	3.95	-0.150516	-0.232233	0.0977094	0.68194	Bicd1	bicaudal D homolog 1 (Drosophila)	chr6:149364935-149366735	weak CpG island
1427530_at	0.986865	-0.081717	0.930183	0.140192	0.140192	35.02	34.56	-0.150516	-0.232233	-0.0663712	0.781001	Bicd1	bicaudal D homolog 1 (Drosophila)	chr6:149364935-149366735	weak CpG island
1438701_at	1.16732	-0.081717	0.74046	0.140192	0.140192	7.65	8.93	-0.150516	-0.232233	-0.266262	0.256492	Bicd1	bicaudal D homolog 1 (Drosophila)	chr6:149364935-149366735	weak CpG island
1437548_at	1.25459	-0.081717	0.361954	0.140192	0.140192	8.72	10.94	-0.150516	-0.232233	-0.183462	0.438787	Bicd1	bicaudal D homolog 1 (Drosophila)	chr6:149364935-149366735	weak CpG island
1434757_at	1.05273	-0.0816922	0.261771	0.0419796	0.0419796	142.04	149.53	-0.125409	-0.207102	0.00445405	0.985131	Cbfa2t2	core-binding factor, runt domain, alpha subunit 2, translocated to, 2 (human)	chr2:154126658-154128458	strong CpG island
1441615_at	1.06176	-0.0816922	0.496714	0.0419796	0.0419796	58.45	62.06	-0.125409	-0.207102	-0.0377172	0.874558	Cbfa2t2	core-binding factor, runt domain, alpha subunit 2, translocated to, 2 (human)	chr2:154126658-154128458	strong CpG island
1456416_at	1.34557	-0.0816922	0.362133	0.0419796	0.0419796	15.8	21.26	-0.125409	-0.207102	-0.183385	0.438982	Cbfa2t2	core-binding factor, runt domain, alpha subunit 2, translocated to, 2 (human)	chr2:154126658-154128458	strong CpG island
1452756_at	0.947717	-0.0815593	0.434173	0.0550604	0.0550604	129.68	122.9	0.0829303	0.00137104	0.551633	0.0116875	Rnf215	ring finger protein 215	chr11:4033862-4035731	strong CpG island
1457179_at	0.530579	-0.0815015	0.140936	0.00487685	0.00487685	6.05	3.21	-0.367398	-0.448899	-0.0104516	0.965118	Nlrp4e	NLR family, pyrin domain containing 4E	chr7:23008738-23010538	CpG poor
1419516_at	0.858611	-0.0814485	0.0106529	0.0318286	0.0106529	244.29	209.75	-0.188984	-0.270433	0.0863169	0.71747	D0HXS9928E	DNA segment, human DXS9928E	chrX:70564452-70566263	strong CpG island
1418437_a_at	0.968423	-0.0812073	0.651254	0.000472137	0.000472137	183.36	177.57	0.0910678	0.00986051	0.152639	0.52058	Mlx	MAX-like protein X	chr11:100902099-100903899	strong CpG island
1425930_a_at	0.994582	-0.0812073	0.918257	0.000472137	0.000472137	236.26	234.98	0.0910678	0.00986051	0.0843232	0.723748	Mlx	MAX-like protein X	chr11:100902099-100903899	strong CpG island
1451710_at	0.836458	-0.0811532	0.292025	0.0878297	0.0878297	28.8	24.09	-0.220435	-0.301589	0.0883764	0.711003	Oscar	osteoclast associated receptor	chr7:3218720-3220959	weak CpG island
1425442_at	0.896878	-0.0811532	0.761818	0.0878297	0.0878297	21.14	18.96	-0.220435	-0.301589	0.168633	0.477268	Oscar	osteoclast associated receptor	chr7:3218720-3220959	weak CpG island
1452790_x_at	0.96123	-0.0811532	0.253445	0.0878297	0.0878297	5880.3	5652.32	-0.220435	-0.301589	-0.0275846	0.908096	Ndufa3	NADH dehydrogenase (ubiquinone) 1 alpha subcomplex, 3	chr7:3218720-3220959	weak CpG island
1430149_at	1.012	-0.0811532	0.939047	0.0878297	0.0878297	24.16	24.45	-0.220435	-0.301589	-0.26497	0.258894	Ndufa3	NADH dehydrogenase (ubiquinone) 1 alpha subcomplex, 3	chr7:3218720-3220959	weak CpG island
1428464_at	1.01665	-0.0811532	0.544791	0.0878297	0.0878297	4512.54	4587.68	-0.220435	-0.301589	-0.470719	0.0361953	Ndufa3	NADH dehydrogenase (ubiquinone) 1 alpha subcomplex, 3	chr7:3218720-3220959	weak CpG island
1438923_at	0.684843	-0.0809199	0.200952	0.0159189	0.0159189	23.29	15.95	-0.507644	-0.588564	0.146054	0.538934	Fibp	Fibroblast growth factor (acidic) intracellular binding protein	chr19:5459315-5461115	strong CpG island
1438924_x_at	0.770881	-0.0809199	0.425913	0.0159189	0.0159189	21.91	16.89	-0.507644	-0.588564	0.0250152	0.916627	Fibp	Fibroblast growth factor (acidic) intracellular binding protein	chr19:5459315-5461115	strong CpG island
1430171_at	1.02345	-0.0809199	0.822434	0.0159189	0.0159189	73.78	75.51	-0.507644	-0.588564	0.189209	0.424325	Fibp	fibroblast growth factor (acidic) intracellular binding protein	chr19:5459315-5461115	strong CpG island
1422516_a_at	1.21622	-0.0809199	0.0541016	0.0159189	0.0159189	135.51	164.81	-0.507644	-0.588564	-0.2146	0.363576	Fibp	fibroblast growth factor (acidic) intracellular binding protein	chr19:5459315-5461115	strong CpG island
1428579_at	1.02575	-0.080889	0.894145	0.0175748	0.0175748	142.94	146.62	0.0868702	0.0059812	-0.477484	0.0332489	Fmnl2	formin-like 2	chr2:52679640-52680889	strong CpG island
1416223_at	1.01525	-0.0808246	0.805199	0.0578729	0.0578729	115.44	117.2	-0.562747	-0.643572	-0.230587	0.328034	Sh3bp5l	SH3 binding domain protein 5 like	chr11:58145644-58147444	strong CpG island
1434880_at	0.680915	-0.0806291	2.41703e-05	0.00854893	2.41703e-05	156.98	106.89	0.0695456	-0.0110835	0.374389	0.103887	Etv6	ets variant gene 6 (TEL oncogene)	chr6:134000099-134001965	strong CpG island
1423401_at	0.725231	-0.0806291	0.16152	0.00854893	0.00854893	58.34	42.31	0.0695456	-0.0110835	-0.151554	0.523584	Etv6	ets variant gene 6 (TEL oncogene)	chr6:134000099-134001965	strong CpG island
1455793_at	1.1502	-0.0805094	0.167408	0.153633	0.153633	94.21	108.36	-0.249438	-0.329947	-0.0262062	0.912671	BC035537	cDNA sequence BC035537	chr8:46880488-46882288	weak CpG island
1437950_at	1.20585	-0.0805094	0.0240685	0.153633	0.0240685	80.4	96.95	-0.249438	-0.329947	-0.284754	0.22366	BC035537	cDNA sequence BC035537	chr8:46880488-46882288	weak CpG island
1427216_at	0.448276	-0.0804298	0.150287	0.197548	0.150287	11.31	5.07	0.126542	0.0461119	0.000590388	0.998029	Ifnz	interferon zeta	chr4:88252061-88254199	strong CpG island
1425322_at	0.861332	-0.0804298	0.257744	0.197548	0.197548	49.11	42.3	0.126542	0.0461119	-0.0369155	0.877205	Ifnz	interferon zeta	chr4:88252061-88254199	strong CpG island
1424386_at	0.872727	-0.0803063	0.234677	0.0282135	0.0282135	22	19.2	0.110516	0.0302101	-0.119491	0.615827	Reep2	receptor accessory protein 2	chr18:34965331-34967131	weak CpG island
1452170_at	0.994591	-0.0802606	0.951111	0.0804865	0.0804865	85.05	84.59	0.0575697	-0.0226909	0.0175167	0.941569	2010209O12Rik	RIKEN cDNA 2010209O12 gene	chr5:24096470-24097171	weak CpG island
1431953_at	0.864637	-0.0800654	0.450836	0.00810984	0.00810984	39.08	33.79	0.384357	0.304292	-0.0204432	0.931827	Atp8a2	ATPase, aminophospholipid transporter-like, class I, type 8A, member 2	chr14:59040444-59042244	weak CpG island
1460294_at	0.87807	-0.0800654	0.675072	0.00810984	0.00810984	11.4	10.01	0.384357	0.304292	0.214185	0.364525	Atp8a2	ATPase, aminophospholipid transporter-like, class I, type 8A, member 2	chr14:59040444-59042244	weak CpG island
1440627_at	1.33153	-0.0800654	0.253368	0.00810984	0.00810984	35.2	46.87	0.384357	0.304292	-0.24885	0.29006	Atp8a2	ATPase, aminophospholipid transporter-like, class I, type 8A, member 2	chr14:59040444-59042244	weak CpG island
1450827_at	0.882042	-0.0798902	0.794586	0.0188385	0.0188385	5.68	5.01	-0.132304	-0.212194	-0.170523	0.472272	Kif23	kinesin family member 23	chr9:61744263-61746063	strong CpG island
1453748_a_at	0.986395	-0.0798902	0.984622	0.0188385	0.0188385	1.47	1.45	-0.132304	-0.212194	0.250661	0.286449	Kif23	kinesin family member 23	chr9:61744263-61746063	strong CpG island
1455990_at	1.21495	-0.0798902	0.600127	0.0188385	0.0188385	16.05	19.5	-0.132304	-0.212194	0.00492361	0.983564	Kif23	kinesin family member 23	chr9:61744263-61746063	strong CpG island
1421353_at	0.587838	-0.0798107	0.0389878	0.0414477	0.0389878	20.72	12.18	-0.022379	-0.10219	0.135059	0.570223	Pde7b	phosphodiesterase 7B	chr10:20413994-20415794	weak CpG island
1450213_at	0.940088	-0.0798107	0.792915	0.0414477	0.0414477	20.53	19.3	-0.022379	-0.10219	0.177912	0.452995	Pde7b	phosphodiesterase 7B	chr10:20413994-20415794	weak CpG island
1445539_at	1.03769	-0.0798107	0.783717	0.0414477	0.0414477	107.18	111.22	-0.022379	-0.10219	0.0736124	0.757758	Pde7b	Phosphodiesterase 7B	chr10:20413994-20415794	weak CpG island
1418306_at	0.793507	-0.0797526	0.456232	0.0335925	0.0335925	18.79	14.91	0.0900297	0.0102771	0.336912	0.146343	Crybb1	crystallin, beta B1	chr5:112494823-112496623	CpG poor
1452336_at	1.06489	-0.079738	0.687495	0.0369591	0.0369591	65.03	69.25	0.151682	0.0719439	0.189577	0.423408	Zfp395	zinc finger protein 395	chr14:64312156-64313312	strong CpG island
1451331_at	1.11312	-0.0791259	0.251041	0.0412309	0.0412309	72.84	81.08	-0.0528394	-0.131965	-0.0817852	0.731765	Ppp1r1b	protein phosphatase 1, regulatory (inhibitor) subunit 1B	chr11:98163527-98165327	strong CpG island
1455145_at	1.03875	-0.078848	0.756696	0.179667	0.179667	38.71	40.21	-0.00857774	-0.0874257	-0.499999	0.0247699	Pcdh19	protocadherin 19	chrX:129034855-129035556	strong CpG island
1437360_at	1.03963	-0.078848	0.883599	0.179667	0.179667	11.86	12.33	-0.00857774	-0.0874257	-0.272247	0.245549	Pcdh19	protocadherin 19	chrX:129034855-129035556	strong CpG island
1444422_at	1.21607	-0.078848	0.293966	0.179667	0.179667	27.63	33.6	-0.00857774	-0.0874257	-0.00705982	0.976434	Pcdh19	protocadherin 19	chrX:129034855-129035556	strong CpG island
1419429_at	0.865893	-0.0786337	0.405474	0.0852329	0.0852329	37.06	32.09	0.0666516	-0.011982	-0.247354	0.293063	Cntfr	ciliary neurotrophic factor receptor	chr4:41885210-41887010	weak CpG island
1431663_a_at	1.06291	-0.0786337	0.89971	0.0852329	0.0852329	12.08	12.84	0.0666516	-0.011982	-0.415001	0.0688348	Cntfr	ciliary neurotrophic factor receptor	chr4:41885210-41887010	weak CpG island
1454265_a_at	0.574224	-0.0785834	0.112537	0.0301402	0.0301402	23.51	13.5	0.141374	0.0627902	0.28748	0.219065	Abcb10	ATP-binding cassette, sub-family B (MDR/TAP), member 10	chr8:126868503-126870512	strong CpG island
1416402_at	1.07322	-0.0785834	0.185947	0.0301402	0.0301402	262.51	281.73	0.141374	0.0627902	-0.216346	0.35959	Abcb10	ATP-binding cassette, sub-family B (MDR/TAP), member 10	chr8:126868503-126870512	strong CpG island
1416403_at	1.09623	-0.0785834	0.242232	0.0301402	0.0301402	103.5	113.46	0.141374	0.0627902	-0.413546	0.0699113	Abcb10	ATP-binding cassette, sub-family B (MDR/TAP), member 10	chr8:126868503-126870512	strong CpG island
1451022_at	0.861967	-0.0785798	0.294569	0.0882554	0.0882554	74.04	63.82	-0.164561	-0.243141	0.0012653	0.995776	Lrp6	low density lipoprotein receptor-related protein 6	chr6:134531975-134533775	strong CpG island
1426967_at	0.989263	-0.0785138	0.964613	0.0253187	0.0253187	33.53	33.17	-0.00691711	-0.0854309	0.0687464	0.773356	Axin1	axin 1	chr17:25865033-25866849	strong CpG island
1426966_at	1.19907	-0.0785138	0.0507151	0.0253187	0.0253187	75.4	90.41	-0.00691711	-0.0854309	-0.182238	0.4419	Axin1	axin 1	chr17:25865033-25866849	strong CpG island
1438460_at	0.91508	-0.0784026	0.299379	0.0437098	0.0437098	51.46	47.09	0.217707	0.139305	-0.123537	0.603833	Zmym4	zinc finger, MYM-type 4	chr4:126469840-126470581	strong CpG island
1429253_at	1.02009	-0.0784026	0.725397	0.0437098	0.0437098	76.65	78.19	0.217707	0.139305	-0.313532	0.178267	Zmym4	zinc finger, MYM-type 4	chr4:126469840-126470581	strong CpG island
1452707_at	1.35912	-0.078336	0.252827	0.0798436	0.0798436	14.09	19.15	0.245736	0.1674	0.350267	0.130022	Klhl30	kelch-like 30 (Drosophila)	chr1:93180178-93181978	CpG poor
1422925_s_at	0.709489	-0.0782159	0.354461	0.0695445	0.0695445	13.7	9.72	-0.146484	-0.2247	0.112794	0.635879	Acot3	acyl-CoA thioesterase 3	chr12:84940598-84942398	CpG poor
1429860_at	1.0758	-0.0781592	0.715383	0.0524307	0.0524307	25.99	27.96	-0.0961008	-0.17426	0.182196	0.442007	5730590G19Rik	RIKEN cDNA 5730590G19 gene	chr7:79532408-79534407	strong CpG island
1439723_at	1.4029	-0.0781592	0.124511	0.0524307	0.0524307	21.37	29.98	-0.0961008	-0.17426	-0.250955	0.285865	5730590G19Rik	RIKEN cDNA 5730590G19 gene	chr7:79532408-79534407	strong CpG island
1435497_at	1.61207	-0.0781592	0.0219137	0.0524307	0.0219137	4.64	7.48	-0.0961008	-0.17426	0.0517758	0.828377	5730590G19Rik	RIKEN cDNA 5730590G19 gene	chr7:79532408-79534407	strong CpG island
1449433_at	0.708475	-0.0781022	0.465031	0.0502992	0.0502992	8.85	6.27	0.0433197	-0.0347825	-0.0319964	0.893472	P2rx5	purinergic receptor P2X, ligand-gated ion channel, 5	chr11:72975419-72977219	weak CpG island
1416321_s_at	0.784725	-0.0780556	0.00477169	0.0479502	0.00477169	252.7	198.3	-0.0947053	-0.172761	0.122153	0.607925	Prelp	proline arginine-rich end leucine-rich repeat	chr1:135737288-135739088	CpG poor
1416322_at	1.06463	-0.0780556	0.860802	0.0479502	0.0479502	8.82	9.39	-0.0947053	-0.172761	0.344153	0.137326	Prelp	proline arginine-rich end leucine-rich repeat	chr1:135737288-135739088	CpG poor
1423951_at	0.918419	-0.078052	0.0521669	0.146411	0.0521669	324.34	297.88	-0.105178	-0.18323	0.0409557	0.86388	Tm2d3	TM2 domain containing 3	chr7:65571108-65572908	strong CpG island
1428862_at	0.917606	-0.0780102	0.120375	0.0446979	0.0446979	249.17	228.64	0.0506608	-0.0273494	-0.00491012	0.983609	Ttc17	tetratricopeptide repeat domain 17	chr2:94206945-94207655	strong CpG island
1456903_at	0.471315	-0.0779718	0.0830864	0.0282803	0.0282803	11.33	5.34	0.027233	-0.0507388	0.199725	0.398536	Ptx3	pentraxin related gene	chr3:66306515-66308315	weak CpG island
1418666_at	1.68855	-0.0779718	0.00311966	0.0282803	0.00311966	12.49	21.09	0.027233	-0.0507388	-0.205256	0.385326	Ptx3	pentraxin related gene	chr3:66306515-66308315	weak CpG island
1424553_at	0.597826	-0.0778791	0.0456553	0.0149854	0.0149854	24.84	14.85	0.235578	0.157699	0.232444	0.324044	Hhatl	hedgehog acyltransferase-like	chr9:121640582-121642382	CpG poor
1430803_at	1.28668	-0.0778398	0.511421	0.0872896	0.0872896	7.36	9.47	-0.492183	-0.570023	-0.247349	0.293075	Lin28b	lin-28 homolog B (C. elegans)	chr10:45158116-45159916	weak CpG island
1440500_at	0.948609	-0.077798	0.587062	0.0144443	0.0144443	51.76	49.1	0.013598	-0.0641999	-0.022942	0.923516	Map3k10	Mitogen-activated protein kinase kinase kinase 10	chr7:27382120-27383920	strong CpG island
1436373_at	1.07635	-0.077798	0.414881	0.0144443	0.0144443	64.83	69.78	0.013598	-0.0641999	0.417474	0.0670328	Map3k10	mitogen-activated protein kinase kinase kinase 10	chr7:27382120-27383920	strong CpG island
1457456_at	1.10821	-0.077798	0.244327	0.0144443	0.0144443	54.43	60.32	0.013598	-0.0641999	0.0582507	0.807279	Map3k10	mitogen-activated protein kinase kinase kinase 10	chr7:27382120-27383920	strong CpG island
1453649_at	1.25223	-0.077798	0.329474	0.0144443	0.0144443	17.96	22.49	0.013598	-0.0641999	-0.242457	0.303031	C030039L03Rik	RIKEN cDNA C030039L03 gene	chr7:27382120-27383920	strong CpG island
1434124_x_at	1.1975	-0.0777711	0.0088363	0.0506371	0.0088363	867.22	1038.5	-0.251503	-0.329274	-0.176839	0.455767	2400001E08Rik	RIKEN cDNA 2400001E08 gene	chr7:101778449-101780249	strong CpG island
1417463_a_at	1.375	-0.0777711	2.79636e-07	0.0506371	2.79636e-07	2405.19	3307.14	-0.251503	-0.329274	-0.394267	0.0854028	2400001E08Rik	RIKEN cDNA 2400001E08 gene	chr7:101778449-101780249	strong CpG island
1448718_at	1.51283	-0.0777711	1.56518e-05	0.0506371	1.56518e-05	264.59	400.28	-0.251503	-0.329274	-0.468238	0.0373258	2400001E08Rik	RIKEN cDNA 2400001E08 gene	chr7:101778449-101780249	strong CpG island
1459584_at	0.528261	-0.0776615	0.159496	0.024862	0.024862	4.6	2.43	-0.199407	-0.277068	0.231927	0.325152	Vps24	vacuolar protein sorting 24 (yeast)	chr6:71472062-71473982	strong CpG island
1428165_at	1.04275	-0.0776615	0.345645	0.024862	0.024862	172.85	180.24	-0.199407	-0.277068	-0.000641571	0.997858	Vps24	vacuolar protein sorting 24 (yeast)	chr6:71472062-71473982	strong CpG island
1453564_a_at	1.04593	-0.0776615	0.594622	0.024862	0.024862	117.57	122.97	-0.199407	-0.277068	0.0732711	0.758849	Vps24	vacuolar protein sorting 24 (yeast)	chr6:71472062-71473982	strong CpG island
1441417_at	0.837043	-0.0775959	0.576436	0.127936	0.127936	12.58	10.53	-0.564857	-0.642453	0.241881	0.304217	Stt3a	STT3, subunit of the oligosaccharyltransferase complex, homolog A (S. cerevisiae)	chr9:36516812-36518612	strong CpG island
1450841_at	1.13552	-0.0775959	0.01101	0.127936	0.01101	845.69	960.3	-0.564857	-0.642453	-0.0514476	0.829449	Stt3a	STT3, subunit of the oligosaccharyltransferase complex, homolog A (S. cerevisiae)	chr9:36516812-36518612	strong CpG island
1423033_at	1.1631	-0.0775959	0.0337602	0.127936	0.0337602	82.65	96.13	-0.564857	-0.642453	-0.21881	0.354009	Stt3a	STT3, subunit of the oligosaccharyltransferase complex, homolog A (S. cerevisiae)	chr9:36516812-36518612	strong CpG island
1455824_x_at	1.21671	-0.0775959	0.00143646	0.127936	0.00143646	3385.73	4119.44	-0.564857	-0.642453	-0.156501	0.509956	Stt3a	STT3, subunit of the oligosaccharyltransferase complex, homolog A (S. cerevisiae)	chr9:36516812-36518612	strong CpG island
1452631_at	0.896	-0.077572	0.674401	0.195128	0.195128	15	13.44	-0.0101476	-0.0877197	-0.100157	0.674388	Rufy2	RUN and FYVE domain-containing 2	chr10:62375500-62376201	strong CpG island
1427993_at	1.01214	-0.077572	0.970375	0.195128	0.195128	16.48	16.68	-0.0101476	-0.0877197	-0.179966	0.447708	Rufy2	RUN and FYVE domain-containing 2	chr10:62375500-62376201	strong CpG island
1437217_at	0.589235	-0.0774608	0.0601683	0.0477767	0.0477767	3.53	2.08	-0.079566	-0.157027	0.203597	0.389261	Ankrd6	ankyrin repeat domain 6	chr4:33278939-33280739	strong CpG island
1450227_at	0.687764	-0.0774608	0.202408	0.0477767	0.0477767	18.96	13.04	-0.079566	-0.157027	0.514117	0.0203944	Ankrd6	ankyrin repeat domain 6	chr4:33278939-33280739	strong CpG island
1421386_at	1.08777	-0.0774608	0.552022	0.0477767	0.0477767	38.85	42.26	-0.079566	-0.157027	0.0584936	0.80649	Ankrd6	ankyrin repeat domain 6	chr4:33278939-33280739	strong CpG island
1450589_at	1.87674	-0.0774362	0.155587	0.106999	0.106999	4.3	8.07	-0.592497	-0.669933	-0.140062	0.555887	Olfr749	olfactory receptor 749	chr14:49658645-49660445	CpG poor
1425233_at	0.949504	-0.0774171	0.792042	0.224741	0.224741	21.19	20.12	-0.326123	-0.40354	0.199411	0.399292	2210407C18Rik	RIKEN cDNA 2210407C18 gene	chr11:58429165-58430965	CpG poor
1428988_at	3.51437	-0.0772084	1.20098e-11	0.0292333	1.20098e-11	479.23	1684.19	-0.0285864	-0.105795	-0.600241	0.00514031	Abcc3	ATP-binding cassette, sub-family C (CFTR/MRP), member 3	chr11:94208566-94210366	weak CpG island
1420634_a_at	1.02033	-0.0770799	0.708467	0.00878231	0.00878231	130.32	132.97	-0.0669038	-0.143984	-0.292582	0.210632	Smad2	MAD homolog 2 (Drosophila)	chr18:76365989-76367789	strong CpG island
1456211_at	0.298597	-0.0769619	0.0318689	0.258226	0.0318689	9.98	2.98	-0.734597	-0.811559	0.205245	0.385351	Nlrp10	NLR family, pyrin domain containing 10	chr7:108720835-108722635	CpG poor
1420906_at	0.841059	-0.0769273	0.293295	0.00867675	0.00867675	85	71.49	-0.0145386	-0.0914659	-0.308068	0.18636	Cd2ap	CD2-associated protein	chr17:42339373-42341173	strong CpG island
1420908_at	0.923309	-0.0769273	0.405311	0.00867675	0.00867675	119.44	110.28	-0.0145386	-0.0914659	-0.196263	0.40693	Cd2ap	CD2-associated protein	chr17:42339373-42341173	strong CpG island
1420907_at	0.93901	-0.0769273	0.553527	0.00867675	0.00867675	352.35	330.86	-0.0145386	-0.0914659	-0.253567	0.28071	Cd2ap	CD2-associated protein	chr17:42339373-42341173	strong CpG island
1423818_a_at	0.923397	-0.0769165	0.150108	0.0710736	0.0710736	1638.98	1513.43	-0.173453	-0.25037	0.480792	0.0318781	Arl6ip1	ADP-ribosylation factor-like 6 interacting protein 1	chr7:117920212-117922012	strong CpG island
1451131_at	0.97395	-0.0769165	0.657837	0.0710736	0.0710736	821.5	800.1	-0.173453	-0.25037	0.0705888	0.76744	Arl6ip1	ADP-ribosylation factor-like 6 interacting protein 1	chr7:117920212-117922012	strong CpG island
1423819_s_at	0.987307	-0.0769165	0.762417	0.0710736	0.0710736	1399.18	1381.42	-0.173453	-0.25037	0.250958	0.285858	Arl6ip1	ADP-ribosylation factor-like 6 interacting protein 1	chr7:117920212-117922012	strong CpG island
1436349_at	1.06014	-0.0767188	0.583461	0.00629246	0.00629246	179.07	189.84	-0.326206	-0.402925	0.0145303	0.951518	2700094K13Rik	RIKEN cDNA 2700094K13 gene	chr2:84470979-84472847	strong CpG island
1425177_at	1.11842	-0.0766395	0.173192	0.095021	0.095021	1174.72	1313.83	-0.329114	-0.405753	-0.0506256	0.832137	Shmt1	serine hydroxymethyltransferase 1 (soluble)	chr11:60626960-60628760	strong CpG island
1425179_at	1.15259	-0.0766395	0.00962829	0.095021	0.00962829	1264.73	1457.72	-0.329114	-0.405753	-0.13023	0.58421	Shmt1	serine hydroxymethyltransferase 1 (soluble)	chr11:60626960-60628760	strong CpG island
1422198_a_at	1.20566	-0.0766395	0.00466485	0.095021	0.00466485	543.07	654.76	-0.329114	-0.405753	-0.174043	0.463035	Shmt1	serine hydroxymethyltransferase 1 (soluble)	chr11:60626960-60628760	strong CpG island
1425178_s_at	1.22238	-0.0766395	0.0628765	0.095021	0.0628765	1204.41	1472.25	-0.329114	-0.405753	-0.164581	0.488067	Shmt1	serine hydroxymethyltransferase 1 (soluble)	chr11:60626960-60628760	strong CpG island
1423434_at	1.07006	-0.0764598	0.663515	0.00435598	0.00435598	26.12	27.95	0.069586	-0.0068738	0.149087	0.530446	Tead1	TEA domain family member 1	chr7:112469473-112471273	strong CpG island
1428638_at	1.10135	-0.0764214	0.786799	0.0203091	0.0203091	11.84	13.04	-0.0552487	-0.13167	-0.0201729	0.932726	Efhc2	EF-hand domain (C-terminal) containing 2	chrX:16475792-16477592	weak CpG island
1429142_at	1.03483	-0.0764172	0.865661	0.110321	0.110321	12.06	12.48	-0.2058	-0.282217	-0.0906732	0.703814	1700012A03Rik	RIKEN cDNA 1700012A03 gene	chr6:31979150-31980950	CpG poor
1427775_at	0.937034	-0.076346	0.784561	0.0750505	0.0750505	12.07	11.31	-0.592808	-0.669154	-0.0935117	0.694962	Defb10	defensin beta 10	chr8:23323145-23324945	CpG poor
1441886_at	0.773073	-0.0763161	0.513381	0.0133131	0.0133131	9.21	7.12	0.149649	0.0733328	0.241366	0.305281	Ccdc79	coiled-coil domain containing 79	chr8:107398381-107400316	weak CpG island
1442013_at	1.09836	-0.0763161	0.811623	0.0133131	0.0133131	7.93	8.71	0.149649	0.0733328	-0.0941952	0.692836	Ccdc79	coiled-coil domain containing 79	chr8:107398381-107400316	weak CpG island
1416956_at	0.673606	-0.0762833	0.198446	0.0619591	0.0619591	13.45	9.06	-0.156733	-0.233016	-0.0540544	0.820938	Kcnab2	potassium voltage-gated channel, shaker-related subfamily, beta member 2	chr4:151320641-151322579	strong CpG island
1434024_at	0.77856	-0.0762833	0.199464	0.0619591	0.0619591	32.65	25.42	-0.156733	-0.233016	-0.0917877	0.700334	Nphp4	nephronophthisis 4 (juvenile) homolog (human)	chr4:151320641-151322579	strong CpG island
1431329_at	0.939461	-0.0762833	0.798479	0.0619591	0.0619591	18.17	17.07	-0.156733	-0.233016	0.163827	0.49009	Nphp4	nephronophthisis 4 (juvenile) homolog (human)	chr4:151320641-151322579	strong CpG island
1425885_a_at	1.52073	-0.0762833	0.243275	0.0619591	0.0619591	3.86	5.87	-0.156733	-0.233016	-0.0688333	0.773077	Kcnab2	potassium voltage-gated channel, shaker-related subfamily, beta member 2	chr4:151320641-151322579	strong CpG island
1422730_at	0.900175	-0.0762352	0.0496977	0.119637	0.0496977	159.98	144.01	-0.57694	-0.653176	0.252586	0.28264	Limd1	LIM domains containing 1	chr9:123326103-123327903	strong CpG island
1422731_at	1.0628	-0.0762352	0.300635	0.119637	0.119637	280.1	297.69	-0.57694	-0.653176	-0.21082	0.372289	Limd1	LIM domains containing 1	chr9:123326103-123327903	strong CpG island
1455116_at	1.41618	-0.076221	0.193871	0.0328907	0.0328907	67.88	96.13	0.329257	0.253036	-0.308336	0.185958	Relt	RELT tumor necrosis factor receptor	chr7:100736942-100738782	strong CpG island
1422924_at	1.25793	-0.0762085	0.612621	0.0470205	0.0470205	7.25	9.12	-0.172926	-0.249134	0.261397	0.26561	Tnfsf9	tumor necrosis factor (ligand) superfamily, member 9	chr17:56789428-56791273	strong CpG island
1432152_at	0.658668	-0.0760381	0.0718543	0.033859	0.033859	20.42	13.45	-0.154131	-0.23017	0.12051	0.612797	2610109H07Rik	RIKEN cDNA 2610109H07 gene	chr4:146973998-146975798	strong CpG island
1456158_at	1.17712	-0.0760381	0.310582	0.033859	0.033859	29.81	35.09	-0.154131	-0.23017	-0.191376	0.418939	2610109H07Rik	RIKEN cDNA 2610109H07 gene	chr4:146973998-146975798	strong CpG island
1423608_at	0.890618	-0.0759811	0.513499	0.0229986	0.0229986	46.26	41.2	-0.186724	-0.262705	-0.154571	0.515253	Itm2a	integral membrane protein 2A	chrX:103605579-103607379	weak CpG island
1451047_at	1.15093	-0.0759811	0.0391051	0.0229986	0.0229986	68.11	78.39	-0.186724	-0.262705	0.0306619	0.897892	Itm2a	integral membrane protein 2A	chrX:103605579-103607379	weak CpG island
1438010_at	1.08827	-0.075906	0.581322	0.00220608	0.00220608	47.58	51.78	-0.140369	-0.216275	-0.23736	0.313622	Tmem201	transmembrane protein 201	chr4:148581334-148583136	strong CpG island
1454868_at	1.10891	-0.075906	0.237452	0.00220608	0.00220608	132.68	147.13	-0.140369	-0.216275	-0.304495	0.191785	Tmem201	transmembrane protein 201	chr4:148581334-148583136	strong CpG island
1438529_at	1.2658	-0.075906	0.234402	0.00220608	0.00220608	29.27	37.05	-0.140369	-0.216275	-0.181817	0.442973	Tmem201	transmembrane protein 201	chr4:148581334-148583136	strong CpG island
1418258_s_at	1.07335	-0.0758894	0.11472	0.00996564	0.00996564	1375.58	1476.48	0.0744144	-0.00147499	-0.0866957	0.716279	Dynll2	dynein light chain LC8-type 2	chr11:87802967-87805000	strong CpG island
1418371_at	1.11572	-0.0758894	0.0119763	0.00996564	0.00996564	664.29	741.16	0.0744144	-0.00147499	-0.263661	0.261343	Dynll2	dynein light chain LC8-type 2	chr11:87802967-87805000	strong CpG island
1451818_at	0.701873	-0.075803	0.0879574	0.00862845	0.00862845	45.92	32.23	-0.198534	-0.274337	0.276878	0.23729	Mib1	mindbomb homolog 1 (Drosophila)	chr18:10724322-10726634	strong CpG island
1454740_at	0.953354	-0.075803	0.254438	0.00862845	0.00862845	517.52	493.38	-0.198534	-0.274337	0.233386	0.322031	Mib1	mindbomb homolog 1 (Drosophila)	chr18:10724322-10726634	strong CpG island
1433853_at	1.0413	-0.075803	0.736472	0.00862845	0.00862845	53.51	55.72	-0.198534	-0.274337	0.0641236	0.788253	Mib1	mindbomb homolog 1 (Drosophila)	chr18:10724322-10726634	strong CpG island
1457488_at	0.928394	-0.0757957	0.509445	0.0558002	0.0558002	40.36	37.47	0.020658	-0.0551377	-0.165093	0.486696	B230339M05Rik	RIKEN cDNA B230339M05 gene	chr2:158101070-158101925	strong CpG island
1434656_at	0.952047	-0.0757957	0.458503	0.0558002	0.0558002	135.55	129.05	0.020658	-0.0551377	0.425642	0.0613321	B230339M05Rik	RIKEN cDNA B230339M05 gene	chr2:158101070-158101925	strong CpG island
1449048_s_at	0.963752	-0.0757731	0.341564	0.0217774	0.0217774	567.48	546.91	-0.0485432	-0.124316	0.183944	0.437565	Rab4a	RAB4A, member RAS oncogene family	chr8:126690814-126692614	strong CpG island
1418341_at	1.00211	-0.0757731	0.959689	0.0217774	0.0217774	256.4	256.94	-0.0485432	-0.124316	-0.139567	0.5573	Rab4a	RAB4A, member RAS oncogene family	chr8:126690814-126692614	strong CpG island
1452251_at	1.13662	-0.0757088	0.439702	0.0184304	0.0184304	36.16	41.1	0.0835322	0.00782346	-0.187892	0.427616	Nbea	neurobeachin	chr3:56270731-56272050	strong CpG island
1456640_at	1.05758	-0.0756927	0.865597	0.0357314	0.0357314	12.33	13.04	-0.128468	-0.204161	-0.024546	0.918185	Sh3rf2	SH3 domain containing ring finger 2	chr18:42178382-42180182	CpG poor
1422775_at	1.09747	-0.075676	0.714689	0.0498818	0.0498818	23.29	25.56	0.222962	0.147286	0.266382	0.25627	Blk	B lymphoid kinase	chr14:62370797-62372597	CpG poor
1449021_at	0.99888	-0.0755988	0.990208	0.0173571	0.0173571	223.28	223.03	-0.411114	-0.486713	0.38278	0.0957605	Rpp21	ribonuclease P 21 subunit (human)	chr17:35865399-35867199	weak CpG island
1432536_at	1.08176	-0.0755581	0.845174	0.00346173	0.00346173	11.13	12.04	0.0517132	-0.0238449	-0.151698	0.523186	1700055M20Rik	RIKEN cDNA 1700055M20 gene	chr8:98199343-98201241	CpG poor
1460636_at	1.06653	-0.0754693	0.247101	0.0228892	0.0228892	297.33	317.11	-0.28848	-0.363949	0.0309837	0.896826	Map2k2	mitogen-activated protein kinase kinase 2	chr10:80507791-80509591	strong CpG island
1415974_at	1.10409	-0.0754693	0.0433219	0.0228892	0.0228892	605.41	668.43	-0.28848	-0.363949	-0.178563	0.451316	Map2k2	mitogen-activated protein kinase kinase 2	chr10:80507791-80509591	strong CpG island
1427894_at	1.13393	-0.0754666	0.210838	0.0165979	0.0165979	105.8	119.97	-0.19084	-0.266306	-0.184908	0.435123	Vasn	vasorin	chr16:4553921-4555738	weak CpG island
1455812_x_at	1.35728	-0.0754666	0.128836	0.0165979	0.0165979	117.33	159.25	-0.19084	-0.266306	-0.234069	0.320576	Vasn	vasorin	chr16:4553921-4555738	weak CpG island
1454746_at	0.75656	-0.0753749	0.00675948	0.0934696	0.00675948	173.02	130.9	-0.0944275	-0.169802	0.43465	0.0554794	Plekhm1	pleckstrin homology domain containing, family M (with RUN domain) member 1	chr11:103228254-103230054	strong CpG island
1457195_at	1.0277	-0.0753749	0.915823	0.0934696	0.0934696	14.8	15.21	-0.0944275	-0.169802	-0.113431	0.633963	Plekhm1	pleckstrin homology domain containing, family M (with RUN domain) member 1	chr11:103228254-103230054	strong CpG island
1433651_at	1.00469	-0.075303	0.983669	0.00125157	0.00125157	23.43	23.54	0.117886	0.0425834	-0.134195	0.572715	Wtip	WT1-interacting protein	chr7:33841142-33843328	strong CpG island
1419071_at	0.815577	-0.0749879	0.608751	0.142976	0.142976	13.61	11.1	-0.374911	-0.449898	-0.228031	0.333572	Cys1	cystin 1	chr12:25270374-25272174	weak CpG island
1419070_at	1.32567	-0.0749879	0.009729	0.142976	0.009729	142.29	188.63	-0.374911	-0.449898	-0.41573	0.0682995	Cys1	cystin 1	chr12:25270374-25272174	weak CpG island
1418995_at	0.476775	-0.0749649	0.0308468	0.071592	0.0308468	26.05	12.42	-0.103827	-0.178792	0.398414	0.0818745	Neurod2	neurogenic differentiation 2	chr11:98145238-98147038	weak CpG island
1435411_at	0.580931	-0.0749649	0.0600227	0.071592	0.0600227	22.55	13.1	-0.103827	-0.178792	0.304234	0.192185	Neurod2	neurogenic differentiation 2	chr11:98145238-98147038	weak CpG island
1444362_at	0.878788	-0.0749649	0.73918	0.071592	0.071592	3.63	3.19	-0.103827	-0.178792	0.194098	0.412225	Neurod2	neurogenic differentiation 2	chr11:98145238-98147038	weak CpG island
1434791_at	0.95549	-0.0749648	0.468172	0.0335661	0.0335661	122.67	117.21	-0.0189059	-0.0938707	-0.14031	0.555181	Atp6v0a2	ATPase, H+ transporting, lysosomal V0 subunit A2	chr5:124888965-124890792	strong CpG island
1424513_at	1.05026	-0.0749648	0.581605	0.0335661	0.0335661	61.88	64.99	-0.0189059	-0.0938707	-0.0251966	0.916024	Atp6v0a2	ATPase, H+ transporting, lysosomal V0 subunit A2	chr5:124888965-124890792	strong CpG island
1449870_a_at	1.11294	-0.0749648	0.347942	0.0335661	0.0335661	72.25	80.41	-0.0189059	-0.0938707	0.201369	0.394584	Atp6v0a2	ATPase, H+ transporting, lysosomal V0 subunit A2	chr5:124888965-124890792	strong CpG island
1432269_a_at	0.746835	-0.0748912	0.572777	0.20478	0.20478	2.37	1.77	0.0549186	-0.0199726	-0.112535	0.636661	Sh3kbp1	SH3-domain kinase binding protein 1	chrX:155051407-155053207	CpG poor
1460337_at	0.840351	-0.0748912	0.354246	0.20478	0.20478	33.01	27.74	0.0549186	-0.0199726	0.241099	0.305832	Sh3kbp1	SH3-domain kinase binding protein 1	chrX:155051407-155053207	CpG poor
1431592_a_at	0.89705	-0.0748912	0.462382	0.20478	0.20478	32.54	29.19	0.0549186	-0.0199726	0.36026	0.118684	Sh3kbp1	SH3-domain kinase binding protein 1	chrX:155051407-155053207	CpG poor
1456261_at	0.975146	-0.0748912	0.943143	0.20478	0.20478	6.84	6.67	0.0549186	-0.0199726	0.4257	0.0612933	Sh3kbp1	SH3-domain kinase binding protein 1	chrX:155051407-155053207	CpG poor
1460288_a_at	0.898637	-0.0748203	0.0707223	0.08847	0.0707223	313.23	281.48	-0.228788	-0.303608	0.117844	0.620734	Ppp4c	protein phosphatase 4, catalytic subunit	chr7:126583064-126584919	strong CpG island
1436093_at	1.53184	-0.0747514	0.172128	0.0191033	0.0191033	10.68	16.36	0.0396345	-0.0351169	-0.0175706	0.941389	Epha10	Eph receptor A10	chr4:124381902-124384371	weak CpG island
1416708_a_at	1.03581	-0.0747431	0.689762	0.0145932	0.0145932	75.68	78.39	0.18508	0.110337	0.00786511	0.973747	Gramd1a	GRAM domain containing 1A	chr7:30859168-30859869	strong CpG island
1416792_at	0.985263	-0.0747077	0.760398	0.125454	0.125454	542.84	534.84	-0.229754	-0.304462	0.00173293	0.994215	Ppm1g	protein phosphatase 1G (formerly 2C), magnesium-dependent, gamma isoform	chr5:31496616-31498426	strong CpG island
1416087_at	1.02952	-0.0746896	0.553149	0.070646	0.070646	224.56	231.19	-0.695036	-0.769725	-0.400468	0.0801676	Ap1s1	adaptor protein complex AP-1, sigma 1	chr5:137330187-137331987	weak CpG island
1417805_at	1.1971	-0.0746363	0.357139	0.0717212	0.0717212	37.19	44.52	-0.00519088	-0.0798271	0.0344629	0.88531	Xpnpep2	X-prolyl aminopeptidase (aminopeptidase P) 2, membrane-bound	chrX:44352201-44354045	CpG poor
1421861_at	1.03085	-0.0745733	0.78457	0.0539761	0.0539761	47.98	49.46	0.0969603	0.022387	-0.446132	0.0486461	Clstn1	calsyntenin 1	chr4:148429137-148431346	strong CpG island
1421860_at	1.23077	-0.0745733	0.631239	0.0539761	0.0539761	10.01	12.32	0.0969603	0.022387	0.00779512	0.97398	Clstn1	calsyntenin 1	chr4:148429137-148431346	strong CpG island
1436103_at	0.862275	-0.0745636	0.0902704	0.00404086	0.00404086	128.88	111.13	-0.120187	-0.19475	0.753609	0.000124695	Rab3ip	RAB3A interacting protein	chr10:116353848-116355790	strong CpG island
1434306_at	0.896532	-0.0745636	0.0293252	0.00404086	0.00404086	248	222.34	-0.120187	-0.19475	0.3744	0.103876	Rab3ip	RAB3A interacting protein	chr10:116353848-116355790	strong CpG island
1425090_s_at	0.955224	-0.0745408	0.678401	0.00151139	0.00151139	5.36	5.12	-0.0130107	-0.0875515	-0.0101634	0.966079	Kcnc4	potassium voltage gated channel, Shaw-related subfamily, member 4	chr3:107586262-107588414	strong CpG island
1425089_at	1.00393	-0.0745408	0.990255	0.00151139	0.00151139	10.19	10.23	-0.0130107	-0.0875515	0.0541644	0.82058	Kcnc4	potassium voltage gated channel, Shaw-related subfamily, member 4	chr3:107586262-107588414	strong CpG island
1440382_at	1.14323	-0.0745153	0.638411	0.0789445	0.0789445	11.59	13.25	0.0482904	-0.0262249	-0.0497558	0.834983	BC051628	cDNA sequence BC051628	chr2:181148122-181149922	weak CpG island
1431758_at	1.30535	-0.0745153	0.566948	0.0789445	0.0789445	12.15	15.86	0.0482904	-0.0262249	-0.319863	0.169192	BC051628	cDNA sequence BC051628	chr2:181148122-181149922	weak CpG island
1416491_at	0.803656	-0.0744877	0.465814	0.0395953	0.0395953	31.73	25.5	0.100343	0.0258554	0.0614247	0.796982	Numbl	numb-like	chr7:26966220-26968020	strong CpG island
1448779_at	1.01675	-0.0743966	0.758126	0.108244	0.108244	90.13	91.64	-0.480108	-0.554504	-0.194339	0.411635	Ciz1	CDKN1A interacting zinc finger protein 1	chr2:32183942-32185742	strong CpG island
1426812_a_at	1.27414	-0.0743663	0.000926759	0.00642093	0.000926759	158.86	202.41	0.179007	0.104641	-0.612348	0.00410512	9130404D14Rik	RIKEN cDNA 9130404D14 gene	chr2:32696932-32698804	strong CpG island
1434498_at	1.04304	-0.0742457	0.904715	0.00458654	0.00458654	28.81	30.05	0.24083	0.166584	-0.0924306	0.698329	Gm1673	gene model 1673, (NCBI)	chr5:34299030-34300996	strong CpG island
1421018_at	0.933947	-0.0742358	0.166303	0.0406052	0.0406052	164.11	153.27	-0.110371	-0.184607	-0.0237163	0.920942	1110018J18Rik	RIKEN cDNA 1110018J18 gene	chr13:64326237-64328037	strong CpG island
1434441_at	1.04682	-0.0742358	0.240917	0.0406052	0.0406052	874.06	914.98	-0.110371	-0.184607	-0.444203	0.0497465	1110018J18Rik	RIKEN cDNA 1110018J18 gene	chr13:64326237-64328037	strong CpG island
1434108_at	0.996133	-0.074224	0.947548	0.0200746	0.0200746	199.1	198.33	0.0131981	-0.0610259	-0.0664426	0.780771	Fbxo11	F-box protein 11	chr17:87972479-87974226	strong CpG island
1427271_at	0.809419	-0.0740045	0.00287621	0.0186882	0.00287621	132.28	107.07	0.0486811	-0.0253235	0.443886	0.049929	Zbtb44	zinc finger and BTB domain containing 44	chr9:30778908-30780884	strong CpG island
1435397_at	1.08517	-0.0740045	0.222892	0.0186882	0.0186882	510.13	553.58	0.0486811	-0.0253235	-0.0123532	0.958776	Zbtb44	zinc finger and BTB domain containing 44	chr9:30778908-30780884	strong CpG island
1448148_at	0.963903	-0.0739222	0.532577	0.0740123	0.0740123	830.81	800.82	-0.103177	-0.177099	0.248797	0.290165	Grn	granulin	chr11:102245296-102247096	weak CpG island
1438629_x_at	0.964732	-0.0739222	0.489665	0.0740123	0.0740123	2564.08	2473.65	-0.103177	-0.177099	-0.102931	0.665863	Grn	granulin	chr11:102245296-102247096	weak CpG island
1456567_x_at	0.987627	-0.0739222	0.848599	0.0740123	0.0740123	1987.35	1962.76	-0.103177	-0.177099	-0.00226256	0.992447	Grn	granulin	chr11:102245296-102247096	weak CpG island
1415671_at	0.893067	-0.0738836	2.36818e-05	0.0735211	2.36818e-05	1202.25	1073.69	-0.433519	-0.507403	0.506642	0.0226271	Atp6v0d1	ATPase, H+ transporting, lysosomal V0 subunit D1	chr8:108454640-108456469	strong CpG island
1418445_at	0.826826	-0.0738287	0.000485724	0.110092	0.000485724	590.39	488.15	-0.240551	-0.314379	0.315998	0.174694	Slc16a2	solute carrier family 16 (monocarboxylic acid transporters), member 2	chrX:100024207-100026007	weak CpG island
1418446_at	0.925605	-0.0738287	0.266167	0.110092	0.110092	643.05	595.21	-0.240551	-0.314379	0.299211	0.199999	Slc16a2	solute carrier family 16 (monocarboxylic acid transporters), member 2	chrX:100024207-100026007	weak CpG island
1455366_at	0.818325	-0.0738064	0.275855	0.0693757	0.0693757	25.32	20.72	-0.130071	-0.203878	0.299116	0.200148	Mrpl52	mitochondrial ribosomal protein L52	chr14:53379813-53381613	strong CpG island
1415762_x_at	1.03113	-0.0738064	0.369208	0.0693757	0.0693757	609.93	628.92	-0.130071	-0.203878	-0.0353623	0.882337	Mrpl52	mitochondrial ribosomal protein L52	chr14:53379813-53381613	strong CpG island
1460701_a_at	1.08437	-0.0738064	0.49108	0.0693757	0.0693757	592.77	642.78	-0.130071	-0.203878	0.159416	0.502006	Mrpl52	mitochondrial ribosomal protein L52	chr14:53379813-53381613	strong CpG island
1415761_at	1.11722	-0.0738064	0.00153948	0.0693757	0.00153948	635.32	709.79	-0.130071	-0.203878	-0.127606	0.59187	Mrpl52	mitochondrial ribosomal protein L52	chr14:53379813-53381613	strong CpG island
1439860_at	1.13805	-0.0736658	0.299049	0.0268704	0.0268704	32.38	36.85	-0.0411043	-0.11477	-0.104012	0.662551	Eef2k	eukaryotic elongation factor-2 kinase	chr7:120632731-120634852	weak CpG island
1437829_s_at	1.20603	-0.0736658	0.0362224	0.0268704	0.0268704	88.53	106.77	-0.0411043	-0.11477	-0.0495066	0.835798	Eef2k	eukaryotic elongation factor-2 kinase	chr7:120632731-120634852	weak CpG island
1449013_at	1.26201	-0.0736658	0.126637	0.0268704	0.0268704	52.44	66.18	-0.0411043	-0.11477	-0.138085	0.561534	Eef2k	eukaryotic elongation factor-2 kinase	chr7:120632731-120634852	weak CpG island
1451079_at	0.960407	-0.0735657	0.679013	0.136707	0.136707	61.88	59.43	-0.294987	-0.368553	0.371457	0.106842	Adpgk	ADP-dependent glucokinase	chr9:59088277-59090077	strong CpG island
1437848_x_at	0.97878	-0.0735657	0.80988	0.136707	0.136707	85.77	83.95	-0.294987	-0.368553	-0.0599213	0.801856	Adpgk	ADP-dependent glucokinase	chr9:59088277-59090077	strong CpG island
1437275_at	0.523441	-0.0735154	0.00325414	0.00221136	0.00221136	23.25	12.17	0.0375509	-0.0359645	0.564367	0.00953579	Ctnna1	Catenin (cadherin associated protein), alpha 1	chr18:35243585-35245478	strong CpG island
1436631_at	0.868527	-0.0735154	0.213198	0.00221136	0.00221136	44.8	38.91	0.0375509	-0.0359645	-0.150442	0.526672	Ctnna1	catenin (cadherin associated protein), alpha 1	chr18:35243585-35245478	strong CpG island
1448149_at	0.982563	-0.0735154	0.493299	0.00221136	0.00221136	1090.81	1071.79	0.0375509	-0.0359645	0.0393882	0.869046	Ctnna1	catenin (cadherin associated protein), alpha 1	chr18:35243585-35245478	strong CpG island
1437807_x_at	1.00137	-0.0735154	0.971916	0.00221136	0.00221136	1548.06	1550.18	0.0375509	-0.0359645	-0.0218687	0.927085	Ctnna1	catenin (cadherin associated protein), alpha 1	chr18:35243585-35245478	strong CpG island
1444004_at	0.847741	-0.0735114	0.0257306	0.0299685	0.0257306	263.17	223.1	-0.0704454	-0.143957	0.187451	0.428722	Thoc2	THO complex 2	chrX:38155668-38156611	strong CpG island
1437634_at	0.877163	-0.0735114	0.0424	0.0299685	0.0299685	193.59	169.81	-0.0704454	-0.143957	0.408551	0.0737054	Thoc2	THO complex 2	chrX:38155668-38156611	strong CpG island
1438736_at	0.949594	-0.0735114	0.328332	0.0299685	0.0299685	166.25	157.87	-0.0704454	-0.143957	0.207058	0.381075	Thoc2	THO complex 2	chrX:38155668-38156611	strong CpG island
1448351_at	0.960504	-0.0734791	0.576899	0.117329	0.117329	235.72	226.41	-0.316302	-0.389781	-0.000944841	0.996846	Coro1b	coronin, actin binding protein 1B	chr19:4147362-4149162	weak CpG island
1455258_at	1.33745	-0.0734369	0.621169	0.167227	0.167227	4.86	6.5	-0.43457	-0.508006	0.0652521	0.784609	Kcnc2	potassium voltage gated channel, Shaw-related subfamily, member 2	chr10:111673932-111675732	weak CpG island
1434361_at	0.936639	-0.0731651	0.29118	0.0665083	0.0665083	150.25	140.73	-0.352854	-0.42602	-0.0580588	0.807902	Snx33	sorting nexin 33	chr9:56726008-56727808	strong CpG island
1437229_at	0.70071	-0.0731348	0.331737	0.0198863	0.0198863	11.26	7.89	-0.0790093	-0.152144	0.269491	0.25055	Efhb	EF hand domain family, member B	chr17:52927750-52929550	weak CpG island
1425616_a_at	1.07038	-0.0730876	0.240508	0.0283789	0.0283789	220.22	235.72	-0.086934	-0.160022	-0.158106	0.505571	Ccdc23	coiled-coil domain containing 23	chr4:118692040-118693970	strong CpG island
1417311_at	0.806734	-0.0730852	0.00722089	0.01984	0.00722089	840.81	678.31	0.0503497	-0.0227355	0.33824	0.14466	Crip2	cysteine rich protein 2	chr12:113587054-113588854	strong CpG island
1419027_s_at	0.847464	-0.0730744	0.0101349	0.0336156	0.0101349	105.09	89.06	0.107245	0.0341702	0.486514	0.0296119	Gltp	glycolipid transfer protein	chr5:114951434-114953234	strong CpG island
1442927_at	1.00976	-0.0729423	0.932522	0.0470711	0.0470711	38.92	39.3	0.0536675	-0.0192748	-0.0444986	0.852224	Ptk2b	PTK2 protein tyrosine kinase 2 beta	chr14:65234662-65236462	weak CpG island
1434653_at	1.06945	-0.0729423	0.626163	0.0470711	0.0470711	86.25	92.24	0.0536675	-0.0192748	0.0692057	0.77188	Ptk2b	PTK2 protein tyrosine kinase 2 beta	chr14:65234662-65236462	weak CpG island
1416257_at	1.05999	-0.0729225	0.184703	0.00607995	0.00607995	537.28	569.51	0.105207	0.0322845	-0.406035	0.0756736	Capn2	calpain 2	chr1:184353673-184355499	strong CpG island
1428325_at	1.13825	-0.0728942	0.303822	0.0641356	0.0641356	70.38	80.11	-0.406716	-0.47961	-0.177467	0.454144	Cnpy4	canopy 4 homolog (zebrafish)	chr5:138415975-138418274	strong CpG island
1418593_at	1.18546	-0.0728942	0.019584	0.0641356	0.019584	158.31	187.67	-0.406716	-0.47961	-0.0612265	0.797624	Taf6	TAF6 RNA polymerase II, TATA box binding protein (TBP)-associated factor	chr5:138415975-138418274	strong CpG island
1426759_at	0.785249	-0.0728507	0.00176707	0.111244	0.00176707	367.17	288.32	0.118978	0.0461271	0.0523106	0.82663	Map4k3	mitogen-activated protein kinase kinase kinase kinase 3	chr17:80635769-80636469	strong CpG island
1446798_at	1.05481	-0.0728507	0.856143	0.111244	0.111244	16.42	17.32	0.118978	0.0461271	0.205363	0.385073	Map4k3	Mitogen-activated protein kinase kinase kinase kinase 3	chr17:80635769-80636469	strong CpG island
1425232_x_at	0.927938	-0.0728057	0.798949	0.0806083	0.0806083	9.02	8.37	-0.152507	-0.225312	0.467362	0.0377311	Arr3	arrestin 3, retinal	chrX:96806974-96808774	CpG poor
1450329_a_at	1.15392	-0.0728057	0.666713	0.0806083	0.0806083	9.81	11.32	-0.152507	-0.225312	-0.0217215	0.927575	Arr3	arrestin 3, retinal	chrX:96806974-96808774	CpG poor
1441144_at	1.19101	-0.0728057	0.0804624	0.0806083	0.0804624	44.29	52.75	-0.152507	-0.225312	-0.30751	0.1872	Arr3	arrestin 3, retinal	chrX:96806974-96808774	CpG poor
1452004_at	0.745495	-0.0727812	0.320069	0.0483503	0.0483503	13.32	9.93	-0.624147	-0.696928	-0.224111	0.342174	Calca	calcitonin/calcitonin-related polypeptide, alpha	chr7:114426937-114428739	weak CpG island
1427355_at	1.15887	-0.0727812	0.440835	0.0483503	0.0483503	17.75	20.57	-0.624147	-0.696928	0.227104	0.335595	Calca	calcitonin/calcitonin-related polypeptide, alpha	chr7:114426937-114428739	weak CpG island
1450124_a_at	0.782904	-0.07273	0.27485	0.0568059	0.0568059	7.37	5.77	-0.0508483	-0.123578	0.310302	0.183022	Atp2a3	ATPase, Ca++ transporting, ubiquitous	chr11:72776149-72777949	strong CpG island
1421129_a_at	1.04416	-0.07273	0.760106	0.0568059	0.0568059	46.2	48.24	-0.0508483	-0.123578	0.0371922	0.876292	Atp2a3	ATPase, Ca++ transporting, ubiquitous	chr11:72776149-72777949	strong CpG island
1436470_at	0.729794	-0.0726799	0.13297	0.0188309	0.0188309	16.95	12.37	0.0451581	-0.0275218	0.130704	0.582831	Rims2	regulating synaptic membrane exocytosis 2	chr15:39027105-39029241	strong CpG island
1432102_at	0.911348	-0.0726799	0.815351	0.0188309	0.0188309	8.46	7.71	0.0451581	-0.0275218	-0.108507	0.648848	Rims2	regulating synaptic membrane exocytosis 2	chr15:39027105-39029241	strong CpG island
1422809_at	1.0209	-0.0726799	0.94651	0.0188309	0.0188309	12.44	12.7	0.0451581	-0.0275218	-0.261222	0.265942	Rims2	regulating synaptic membrane exocytosis 2	chr15:39027105-39029241	strong CpG island
1450761_s_at	1.18788	-0.0726799	0.491591	0.0188309	0.0188309	19.96	23.71	0.0451581	-0.0275218	-0.258958	0.270259	Rims2	regulating synaptic membrane exocytosis 2	chr15:39027105-39029241	strong CpG island
1443215_at	1.20222	-0.0726799	0.493133	0.0188309	0.0188309	18	21.64	0.0451581	-0.0275218	-0.196257	0.406943	Rims2	regulating synaptic membrane exocytosis 2	chr15:39027105-39029241	strong CpG island
1418740_at	0.901354	-0.0726455	0.840948	0.0713803	0.0713803	5.17	4.66	-0.355678	-0.428324	-0.275456	0.239806	Spert	spermatid associated	chr14:74325617-74327417	CpG poor
1451315_at	0.954998	-0.0726401	0.401279	0.0985526	0.0985526	98.44	94.01	-0.524689	-0.59733	0.217141	0.357784	Tmem101	transmembrane protein 101	chr11:101971951-101973751	strong CpG island
1431081_a_at	0.817113	-0.0726333	0.0323139	0.0119179	0.0119179	61.24	50.04	-0.229931	-0.302564	0.205773	0.384103	Plscr3	phospholipid scramblase 3	chr11:69661570-69663370	weak CpG island
1449020_at	1.16846	-0.0726333	0.0306165	0.0119179	0.0119179	71.41	83.44	-0.229931	-0.302564	-0.17231	0.467572	Plscr3	phospholipid scramblase 3	chr11:69661570-69663370	weak CpG island
1419541_at	1.20392	-0.0726244	0.522131	0.127981	0.127981	22.46	27.04	0.0286332	-0.0439912	-0.421476	0.0641921	4930403L05Rik	RIKEN cDNA 4930403L05 gene	chrX:14267948-14269748	weak CpG island
1429529_at	0.975182	-0.0725426	0.835216	0.00801023	0.00801023	46.74	45.58	-0.125231	-0.197773	-0.0519524	0.8278	Tsen54	tRNA splicing endonuclease 54 homolog (SEN54, S. cerevisiae)	chr11:115629182-115631355	strong CpG island
1450691_at	1.03715	-0.0725426	0.727016	0.00801023	0.00801023	85.6	88.78	-0.125231	-0.197773	-0.431277	0.0576187	Caskin2	cask-interacting protein 2	chr11:115629182-115631355	strong CpG island
1417945_at	1.46319	-0.072515	0.252751	0.0491043	0.0491043	10.73	15.7	0.285775	0.21326	-0.141247	0.552515	Pou5f1	POU domain, class 5, transcription factor 1	chr17:35112803-35114603	CpG poor
1426835_at	0.883825	-0.0724392	0.085647	0.0144341	0.0144341	262.62	232.11	-0.186444	-0.258883	0.142218	0.549761	Metap1	methionyl aminopeptidase 1	chr3:138426269-138428069	strong CpG island
1426836_s_at	0.910182	-0.0724392	0.0383288	0.0144341	0.0144341	1040.88	947.39	-0.186444	-0.258883	0.177349	0.454449	Metap1	methionyl aminopeptidase 1	chr3:138426269-138428069	strong CpG island
1426837_at	0.947457	-0.0724392	0.498926	0.0144341	0.0144341	143.31	135.78	-0.186444	-0.258883	0.126456	0.595242	Metap1	methionyl aminopeptidase 1	chr3:138426269-138428069	strong CpG island
1433739_at	0.803632	-0.0724315	0.0071972	0.0887637	0.0071972	67.73	54.43	0.0546604	-0.017771	0.225346	0.339451	Nol10	nucleolar protein 10	chr12:17372672-17374472	strong CpG island
1446633_at	1.04867	-0.0724004	0.880389	0.070032	0.070032	10.89	11.42	-0.405693	-0.478094	-0.421025	0.0645072	Atg7	autophagy-related 7 (yeast)	chr6:114607443-114609243	strong CpG island
1428612_at	1.33233	-0.0724004	4.77799e-06	0.070032	4.77799e-06	192.58	256.58	-0.405693	-0.478094	-0.377642	0.10068	Atg7	autophagy-related 7 (yeast)	chr6:114607443-114609243	strong CpG island
1428611_at	1.54756	-0.0724004	0.00255458	0.070032	0.00255458	12.93	20.01	-0.405693	-0.478094	-0.26759	0.254037	Atg7	autophagy-related 7 (yeast)	chr6:114607443-114609243	strong CpG island
1428610_at	1.76408	-0.0724004	0.0845846	0.070032	0.070032	29.84	52.64	-0.405693	-0.478094	-0.432311	0.0569561	Atg7	autophagy-related 7 (yeast)	chr6:114607443-114609243	strong CpG island
1455996_x_at	1.56488	-0.0722247	0.0452143	0.110287	0.0452143	39.07	61.14	-0.0862538	-0.158479	-0.250761	0.28625	Prap1	proline-rich acidic protein 1	chr7:139943422-139945222	CpG poor
1419167_at	1.79887	-0.0722247	0.397094	0.110287	0.110287	5.32	9.57	-0.0862538	-0.158479	0.166311	0.483442	Prap1	proline-rich acidic protein 1	chr7:139943422-139945222	CpG poor
1418782_at	1.28965	-0.0722112	0.0209357	0.0717694	0.0209357	51.13	65.94	0.0834989	0.0112877	-0.602356	0.0049454	Rxrg	retinoid X receptor gamma	chr1:169433758-169435558	weak CpG island
1450733_at	0.864185	-0.0719483	0.238529	0.0250584	0.0250584	67.96	58.73	-0.140755	-0.212703	-0.0999546	0.675011	Bicd2	bicaudal D homolog 2 (Drosophila)	chr13:49352185-49353985	strong CpG island
1422745_at	0.878049	-0.0719483	0.612545	0.0250584	0.0250584	20.5	18	-0.140755	-0.212703	-0.211735	0.370169	Bicd2	bicaudal D homolog 2 (Drosophila)	chr13:49352185-49353985	strong CpG island
1437491_at	0.914091	-0.0719483	0.560962	0.0250584	0.0250584	35.27	32.24	-0.140755	-0.212703	-0.197052	0.405008	Bicd2	bicaudal D homolog 2 (Drosophila)	chr13:49352185-49353985	strong CpG island
1437875_at	0.981597	-0.0719483	0.684787	0.0250584	0.0250584	266.81	261.9	-0.140755	-0.212703	0.165053	0.486802	Bicd2	bicaudal D homolog 2 (Drosophila)	chr13:49352185-49353985	strong CpG island
1450732_a_at	0.990789	-0.0719483	0.830205	0.0250584	0.0250584	303.97	301.17	-0.140755	-0.212703	0.177565	0.45389	Bicd2	bicaudal D homolog 2 (Drosophila)	chr13:49352185-49353985	strong CpG island
1422746_s_at	1.09241	-0.0719483	0.201135	0.0250584	0.0250584	63.63	69.51	-0.140755	-0.212703	-0.0944028	0.69219	Bicd2	bicaudal D homolog 2 (Drosophila)	chr13:49352185-49353985	strong CpG island
1425724_at	0.923515	-0.0719122	0.743803	0.0294354	0.0294354	21.05	19.44	0.124072	0.0521601	0.541539	0.013659	Ptprn2	protein tyrosine phosphatase, receptor type, N polypeptide 2	chr12:116926541-116928513	strong CpG island
1448668_a_at	0.997304	-0.0718466	0.954047	0.0168921	0.0168921	200.32	199.78	-0.249863	-0.321709	0.115789	0.626881	Irak1	interleukin-1 receptor-associated kinase 1	chrX:70276040-70277935	strong CpG island
1438857_x_at	1.01676	-0.0718466	0.850804	0.0168921	0.0168921	254.71	258.98	-0.249863	-0.321709	-0.179831	0.448056	Irak1	interleukin-1 receptor-associated kinase 1	chrX:70276040-70277935	strong CpG island
1460649_at	1.04808	-0.0718466	0.434561	0.0168921	0.0168921	202.8	212.55	-0.249863	-0.321709	-0.240708	0.306641	Irak1	interleukin-1 receptor-associated kinase 1	chrX:70276040-70277935	strong CpG island
1438120_x_at	1.05158	-0.0718466	0.51442	0.0168921	0.0168921	848.18	891.93	-0.249863	-0.321709	-0.310472	0.18277	Irak1	interleukin-1 receptor-associated kinase 1	chrX:70276040-70277935	strong CpG island
1424412_at	0.601571	-0.0718217	0.00078903	0.107432	0.00078903	271.14	163.11	0.230143	0.158321	0.425812	0.0612174	Ogfrl1	opioid growth factor receptor-like 1	chr1:23336956-23337675	strong CpG island
1424413_at	0.726543	-0.0718217	0.0921681	0.107432	0.0921681	109.56	79.6	0.230143	0.158321	0.208254	0.378269	Ogfrl1	opioid growth factor receptor-like 1	chr1:23336956-23337675	strong CpG island
1424414_at	0.731945	-0.0718217	0.0324174	0.107432	0.0324174	105.65	77.33	0.230143	0.158321	0.192467	0.416241	Ogfrl1	opioid growth factor receptor-like 1	chr1:23336956-23337675	strong CpG island
1433469_at	1.22436	-0.0718084	0.562456	0.0948666	0.0948666	6.24	7.64	0.0608141	-0.0109942	-0.202286	0.392389	Lrrn2	leucine rich repeat protein 2, neuronal	chr1:134706600-134708524	strong CpG island
1442860_at	0.669811	-0.0717103	0.155258	0.222836	0.155258	7.42	4.97	-0.267852	-0.339562	0.118636	0.618373	Dgkb	diacylglycerol kinase, beta	chr12:38389670-38391470	weak CpG island
1440901_at	0.744701	-0.0717103	0.196259	0.222836	0.196259	20.76	15.46	-0.267852	-0.339562	-0.0417454	0.861279	Dgkb	diacylglycerol kinase, beta	chr12:38389670-38391470	weak CpG island
1455361_at	1.03497	-0.0717103	0.865015	0.222836	0.222836	15.73	16.28	-0.267852	-0.339562	-0.427799	0.0598899	Dgkb	diacylglycerol kinase, beta	chr12:38389670-38391470	weak CpG island
1419719_at	0.635724	-0.0716651	0.177623	0.150345	0.150345	7.11	4.52	-0.746974	-0.818639	0.163665	0.490524	Gabrb1	gamma-aminobutyric acid (GABA-A) receptor, subunit beta 1	chr5:71977850-71979650	weak CpG island
1440822_x_at	0.853133	-0.0715599	0.00118279	0.0860621	0.00118279	281.48	240.14	0.246309	0.174749	0.458745	0.0419047	Reps1	RalBP1 associated Eps domain containing protein	chr10:17744649-17745701	strong CpG island
1416216_at	0.94376	-0.0715599	0.174052	0.0860621	0.0860621	152.56	143.98	0.246309	0.174749	0.266416	0.256206	Reps1	RalBP1 associated Eps domain containing protein	chr10:17744649-17745701	strong CpG island
1457660_x_at	1.22529	-0.0715047	0.572111	0.177294	0.177294	11.94	14.63	-0.176145	-0.24765	0.048479	0.839164	5430416O09Rik	RIKEN cDNA 5430416O09 gene	chr4:43749833-43751633	CpG poor
1452993_at	1.58411	-0.0715047	0.274091	0.177294	0.177294	6.42	10.17	-0.176145	-0.24765	0.0597816	0.802309	5430416O09Rik	RIKEN cDNA 5430416O09 gene	chr4:43749833-43751633	CpG poor
1429651_at	1.24242	-0.0713641	0.489168	0.049876	0.049876	10.23	12.71	-0.222245	-0.293609	-0.489624	0.0284343	Phactr3	phosphatase and actin regulator 3	chr2:178103456-178105256	weak CpG island
1421080_at	0.886018	-0.0713578	0.626313	0.00246141	0.00246141	46.06	40.81	0.111636	0.0402779	0.0291289	0.902974	Nr4a3	nuclear receptor subfamily 4, group A, member 3	chr4:48071047-48073345	weak CpG island
1421079_at	0.986907	-0.0713578	0.973769	0.00246141	0.00246141	6.11	6.03	0.111636	0.0402779	0.0378379	0.87416	Nr4a3	nuclear receptor subfamily 4, group A, member 3	chr4:48071047-48073345	weak CpG island
1438796_at	1.61277	-0.0713578	0.258175	0.00246141	0.00246141	4.7	7.58	0.111636	0.0402779	-0.462612	0.0399898	Nr4a3	nuclear receptor subfamily 4, group A, member 3	chr4:48071047-48073345	weak CpG island
1432760_at	0.71593	-0.0713563	0.048895	0.189376	0.048895	21.72	15.55	0.00515291	-0.0662033	0.522738	0.0180412	Bat2d	BAT2 domain containing 1	chr1:164576646-164577348	strong CpG island
1440947_at	0.830209	-0.0713563	0.512807	0.189376	0.189376	18.67	15.5	0.00515291	-0.0662033	0.0442578	0.853015	Bat2d	BAT2 domain containing 1	chr1:164576646-164577348	strong CpG island
1429433_at	0.886537	-0.0713563	0.195568	0.189376	0.189376	221.57	196.43	0.00515291	-0.0662033	-0.222811	0.345056	Bat2d	BAT2 domain containing 1	chr1:164576646-164577348	strong CpG island
1438663_at	0.912481	-0.0713563	0.195871	0.189376	0.189376	179.96	164.21	0.00515291	-0.0662033	-0.173552	0.464318	Bat2d	BAT2 domain containing 1	chr1:164576646-164577348	strong CpG island
1429432_at	1.08095	-0.0713563	0.668528	0.189376	0.189376	16.8	18.16	0.00515291	-0.0662033	-0.0855735	0.719809	Bat2d	BAT2 domain containing 1	chr1:164576646-164577348	strong CpG island
1454338_at	1.16004	-0.0713563	0.401351	0.189376	0.189376	27.43	31.82	0.00515291	-0.0662033	-0.311658	0.181015	Bat2d	BAT2 domain containing 1	chr1:164576646-164577348	strong CpG island
1435244_at	1.17742	-0.0713493	0.0157275	0.0214998	0.0157275	184.76	217.54	0.0145488	-0.0568005	-0.310826	0.182245	Vav2	vav 2 oncogene	chr2:27247718-27250134	strong CpG island
1421272_at	1.22822	-0.0713493	0.525736	0.0214998	0.0214998	13.89	17.06	0.0145488	-0.0568005	-0.194748	0.410631	Vav2	vav 2 oncogene	chr2:27247718-27250134	strong CpG island
1435065_x_at	1.28024	-0.0713493	0.153042	0.0214998	0.0214998	23.73	30.38	0.0145488	-0.0568005	-0.108985	0.647398	Vav2	Vav 2 oncogene	chr2:27247718-27250134	strong CpG island
1450698_at	1.01121	-0.0713211	0.953681	0.0200149	0.0200149	38.36	38.79	0.136461	0.0651399	0.0859254	0.718702	Dusp2	dual specificity phosphatase 2	chr2:127026299-127028177	strong CpG island
1430023_at	1.1784	-0.0712784	0.163135	0.166349	0.163135	54.99	64.8	-0.143702	-0.21498	-0.0127426	0.957478	5133400G04Rik	RIKEN cDNA 5133400G04 gene	chr18:35787613-35789460	weak CpG island
1429580_x_at	1.21019	-0.0712784	0.0856155	0.166349	0.0856155	39.06	47.27	-0.143702	-0.21498	-0.240205	0.307684	5133400G04Rik	RIKEN cDNA 5133400G04 gene	chr18:35787613-35789460	weak CpG island
1431369_at	0.764759	-0.0712734	0.427851	0.0106752	0.0106752	11.01	8.42	0.0848713	0.0135979	0.259695	0.268848	Ddef2	development and differentiation enhancing factor 2	chr12:21356945-21359091	strong CpG island
1436181_at	0.913295	-0.0712734	0.445237	0.0106752	0.0106752	176.46	161.16	0.0848713	0.0135979	0.372249	0.106038	Ddef2	development and differentiation enhancing factor 2	chr12:21356945-21359091	strong CpG island
1433970_at	1.066	-0.0712615	0.102342	0.00766146	0.00766146	1296.02	1381.56	0.0265687	-0.0446928	-0.417734	0.0668454	Bola3	bolA-like 3 (E. coli)	chr6:83313841-83315641	strong CpG island
1460513_a_at	0.815115	-0.0711641	0.530819	0.0292929	0.0292929	14.82	12.08	-0.0929618	-0.164126	0.34963	0.130769	Ednra	endothelin receptor type A	chr8:80620024-80621824	weak CpG island
1440093_at	0.919536	-0.0711641	0.556423	0.0292929	0.0292929	26.72	24.57	-0.0929618	-0.164126	0.0883014	0.711238	Ednra	endothelin receptor type A	chr8:80620024-80621824	weak CpG island
1451691_at	1.02584	-0.0711641	0.947213	0.0292929	0.0292929	8.9	9.13	-0.0929618	-0.164126	-0.0998625	0.675295	Ednra	endothelin receptor type A	chr8:80620024-80621824	weak CpG island
1433525_at	1.58607	-0.0711641	0.108927	0.0292929	0.0292929	12.49	19.81	-0.0929618	-0.164126	-0.062268	0.794252	Ednra	endothelin receptor type A	chr8:80620024-80621824	weak CpG island
1439115_at	0.836204	-0.0710447	0.254133	0.0103812	0.0103812	26.13	21.85	-0.0403665	-0.111411	0.356133	0.123277	Mcph1	microcephaly, primary autosomal recessive 1	chr8:18593849-18595649	strong CpG island
1429911_at	1.24099	-0.0710447	0.117704	0.0103812	0.0103812	34.98	43.41	-0.0403665	-0.111411	-0.390965	0.0882908	Mcph1	microcephaly, primary autosomal recessive 1	chr8:18593849-18595649	strong CpG island
1437681_at	0.953397	-0.0709985	0.879893	0.0521705	0.0521705	22.96	21.89	-0.104627	-0.175625	0.186453	0.431229	Grik4	glutamate receptor, ionotropic, kainate 4	chr9:42694866-42696666	strong CpG island
1433478_at	0.943341	-0.0709412	0.170118	0.0390572	0.0390572	501.24	472.84	-0.155401	-0.226342	-0.105212	0.658883	Parl	presenilin associated, rhomboid-like	chr16:20215395-20217195	strong CpG island
1449905_at	0.847619	-0.0708422	0.0730791	0.0605629	0.0605629	457.21	387.54	0.0616923	-0.00914992	0.0798527	0.737887	Clec4f	C-type lectin domain family 4, member f	chr6:83621274-83623074	CpG poor
1416170_at	0.978946	-0.0708341	0.612223	0.00988218	0.00988218	1128.03	1104.28	-0.0492918	-0.120126	-0.323751	0.163779	Trap1	TNF receptor-associated protein 1	chr16:3992538-3994338	strong CpG island
1437379_x_at	0.981266	-0.0708341	0.777156	0.00988218	0.00988218	686.47	673.61	-0.0492918	-0.120126	0.021344	0.92883	Trap1	TNF receptor-associated protein 1	chr16:3992538-3994338	strong CpG island
1446294_at	0.606768	-0.0707857	0.067494	0.0288279	0.0288279	25.71	15.6	0.0355007	-0.035285	0.530848	0.0160305	Tcf12	Transcription factor 12	chr9:71909419-71911479	strong CpG island
1439619_at	0.627916	-0.0707857	0.0216073	0.0288279	0.0216073	25.29	15.88	0.0355007	-0.035285	0.131468	0.580611	Tcf12	transcription factor 12	chr9:71909419-71911479	strong CpG island
1439209_at	0.925419	-0.0707857	0.29254	0.0288279	0.0288279	62.08	57.45	0.0355007	-0.035285	-0.00829001	0.972329	Tcf12	Transcription factor 12	chr9:71909419-71911479	strong CpG island
1427670_a_at	0.951086	-0.0707857	0.439872	0.0288279	0.0288279	445.68	423.88	0.0355007	-0.035285	-0.0910455	0.70265	Tcf12	transcription factor 12	chr9:71909419-71911479	strong CpG island
1421908_a_at	1.10582	-0.0707857	0.265062	0.0288279	0.0288279	108.96	120.49	0.0355007	-0.035285	-0.358135	0.121034	Tcf12	transcription factor 12	chr9:71909419-71911479	strong CpG island
1440129_at	0.647059	-0.0707816	0.134809	0.0819096	0.0819096	13.94	9.02	-0.622722	-0.693504	0.235568	0.317398	Aurka	Aurora kinase A	chr2:172060907-172063011	strong CpG island
1424511_at	0.745638	-0.0707816	0.0537835	0.0819096	0.0537835	40.69	30.34	-0.622722	-0.693504	0.348955	0.131565	Aurka	aurora kinase A	chr2:172060907-172063011	strong CpG island
1417117_at	0.857727	-0.0707816	0.528141	0.0819096	0.0819096	22	18.87	-0.622722	-0.693504	-0.07455	0.754763	Cstf1	cleavage stimulation factor, 3' pre-RNA, subunit 1	chr2:172060907-172063011	strong CpG island
1448597_at	0.891192	-0.0707816	0.0694572	0.0819096	0.0694572	154.4	137.6	-0.622722	-0.693504	-0.0204568	0.931782	Cstf1	cleavage stimulation factor, 3' pre-RNA, subunit 1	chr2:172060907-172063011	strong CpG island
1432394_a_at	0.945561	-0.0707338	0.388515	0.117919	0.117919	173.22	163.79	-0.012396	-0.0831298	-0.426786	0.0605639	Aatf	apoptosis antagonizing transcription factor	chr11:84329196-84330996	strong CpG island
1429287_a_at	0.561564	-0.0706253	0.134633	0.215551	0.134633	15.35	8.62	-0.427555	-0.49818	0.0263078	0.912334	Prl	prolactin	chr13:27063740-27065540	CpG poor
1452737_at	0.856278	-0.0706072	0.00037902	0.0584198	0.00037902	614.24	525.96	0.143592	0.0729847	0.341145	0.141023	2810008M24Rik	RIKEN cDNA 2810008M24 gene	chr13:109164772-109165473	strong CpG island
1455208_at	0.93943	-0.0704553	0.440614	0.108943	0.108943	84.86	79.72	-0.525512	-0.595968	0.0707075	0.76706	Pex19	peroxisome biogenesis factor 19	chr1:173962146-173963946	weak CpG island
1416425_at	1.02671	-0.0704553	0.514726	0.108943	0.108943	553.72	568.51	-0.525512	-0.595968	0.0245022	0.918331	Pex19	peroxisome biogenesis factor 19	chr1:173962146-173963946	weak CpG island
1448332_at	1.13151	-0.0704553	0.0780293	0.108943	0.0780293	213.74	241.85	-0.525512	-0.595968	0.185854	0.432735	Pex19	peroxisome biogenesis factor 19	chr1:173962146-173963946	weak CpG island
1452487_x_at	0.948919	-0.0704384	0.886576	0.0726212	0.0726212	5.09	4.83	-0.469073	-0.539511	-0.393329	0.0862163	Pira2	paired-Ig-like receptor A2	chr7:3447638-3449456	CpG poor
1418809_at	1.10395	-0.0704384	0.76174	0.0726212	0.0726212	17.22	19.01	-0.469073	-0.539511	-0.0472973	0.843037	Pira2	paired-Ig-like receptor A2	chr7:3447638-3449456	CpG poor
1459405_at	0.728146	-0.0703059	0.495546	0.317865	0.317865	10.41	7.58	-0.272932	-0.343238	0.43737	0.0537981	Iqgap3	IQ motif containing GTPase activating protein 3	chr3:88167655-88168356	weak CpG island
1434850_at	0.815807	-0.0703059	0.332877	0.317865	0.317865	30.62	24.98	-0.272932	-0.343238	0.0477713	0.841483	Iqgap3	IQ motif containing GTPase activating protein 3	chr3:88167655-88168356	weak CpG island
1421151_a_at	0.966837	-0.0702642	0.754605	0.0379533	0.0379533	207.16	200.29	0.0580132	-0.012251	0.0026809	0.99105	Epha2	Eph receptor A2	chr4:140572015-140573995	strong CpG island
1447376_at	0.980334	-0.0701425	0.887736	0.00411832	0.00411832	60.51	59.32	-0.399543	-0.469686	0.166114	0.483966	Mov10	Moloney leukemia virus 10	chr3:104945589-104947598	strong CpG island
1416380_at	1.0988	-0.0701425	0.354538	0.00411832	0.00411832	75.61	83.08	-0.399543	-0.469686	0.0578041	0.80873	Mov10	Moloney leukemia virus 10	chr3:104945589-104947598	strong CpG island
1437075_at	1.19057	-0.0701016	0.694886	0.118772	0.118772	4.88	5.81	-0.209597	-0.279698	-0.185495	0.433641	Frmd3	FERM domain containing 3	chr4:73483591-73485391	strong CpG island
1420756_at	0.857992	-0.0700584	0.453954	0.0286508	0.0286508	35.35	30.33	-0.0274815	-0.0975399	-0.0618887	0.79548	Fut7	fucosyltransferase 7	chr2:25243992-25245792	CpG poor
1455701_at	0.996651	-0.0700146	0.977354	0.0251894	0.0251894	23.89	23.81	0.0746541	0.0046395	-0.0167768	0.944033	Snx26	sorting nexin 26	chr7:30243269-30245069	strong CpG island
1454680_at	0.879511	-0.0699853	0.237427	0.0720108	0.0720108	371.07	326.36	0.018737	-0.0512484	0.122586	0.606643	D5Ertd579e	DNA segment, Chr 5, ERATO Doi 579, expressed	chr5:36983724-36984588	strong CpG island
1439691_at	1.03511	-0.0699853	0.782523	0.0720108	0.0720108	80.61	83.44	0.018737	-0.0512484	-0.00496918	0.983412	D5Ertd579e	DNA segment, Chr 5, ERATO Doi 579, expressed	chr5:36983724-36984588	strong CpG island
1446193_at	1.64925	-0.0699853	0.0394978	0.0720108	0.0394978	12.63	20.83	0.018737	-0.0512484	-0.0985665	0.679292	D5Ertd579e	DNA segment, Chr 5, ERATO Doi 579, expressed	chr5:36983724-36984588	strong CpG island
1428298_at	0.941284	-0.0699704	0.815319	0.0263072	0.0263072	21.8	20.52	0.00452051	-0.0654499	-0.0619698	0.795217	1700029G01Rik	RIKEN cDNA 1700029G01 gene	chr4:125664430-125666230	strong CpG island
1443916_at	1.28485	-0.0699395	0.00345249	0.002857	0.002857	74.18	95.31	0.173862	0.103923	-0.363126	0.115567	2900026A02Rik	RIKEN cDNA 2900026A02 gene	chr5:113403094-113404894	CpG poor
1429089_s_at	1.35914	-0.0699395	0.00339144	0.002857	0.002857	660.64	897.9	0.173862	0.103923	-0.571896	0.00842331	2900026A02Rik	RIKEN cDNA 2900026A02 gene	chr5:113403094-113404894	CpG poor
1460214_at	1.0567	-0.0698404	0.833044	0.074442	0.074442	19.4	20.5	-0.00829402	-0.0781344	0.0390213	0.870256	Pcp4	Purkinje cell protein 4	chr16:96571215-96573015	CpG poor
1428918_at	0.798366	-0.0697479	0.000439673	0.00349029	0.000439673	170.16	135.85	0.251083	0.181335	0.753061	0.000126933	Scyl3	SCY1-like 3 (S. cerevisiae)	chr1:165765438-165767238	strong CpG island
1446655_at	0.847677	-0.0697479	0.550122	0.00349029	0.00349029	24.75	20.98	0.251083	0.181335	-0.272403	0.245267	Scyl3	SCY1-like 3 (S. cerevisiae)	chr1:165765438-165767238	strong CpG island
1452960_at	1.02033	-0.0697479	0.721088	0.00349029	0.00349029	262.72	268.06	0.251083	0.181335	-0.134007	0.573257	Scyl3	SCY1-like 3 (S. cerevisiae)	chr1:165765438-165767238	strong CpG island
1423725_at	1.29893	-0.0697353	0.000303281	0.0426744	0.000303281	1163.36	1511.12	-0.72716	-0.796895	-0.442751	0.0505876	Pls3	plastin 3 (T-isoform)	chrX:72126758-72128558	weak CpG island
1444182_at	0.937201	-0.0697197	0.804957	0.0703619	0.0703619	37.58	35.22	0.101672	0.0319528	-0.0685347	0.774037	2210010C17Rik	RIKEN cDNA 2210010C17 gene	chr7:19108765-19110565	weak CpG island
1438074_at	1.08149	-0.0697197	0.410605	0.0703619	0.0703619	121.85	131.78	0.101672	0.0319528	-0.177716	0.453501	2210010C17Rik	RIKEN cDNA 2210010C17 gene	chr7:19108765-19110565	weak CpG island
1430890_at	1.108	-0.0697197	0.203861	0.0703619	0.0703619	80.65	89.36	0.101672	0.0319528	0.201819	0.393505	2210010C17Rik	RIKEN cDNA 2210010C17 gene	chr7:19108765-19110565	weak CpG island
1452020_a_at	1.38118	-0.0696353	0.000170067	0.0399837	0.000170067	115.93	160.12	-0.123929	-0.193564	-0.437302	0.05384	Siva1	SIVA1, apoptosis-inducing factor	chr12:113091419-113093256	strong CpG island
1426323_x_at	1.47305	-0.0696353	0.000392089	0.0399837	0.000392089	101.11	148.94	-0.123929	-0.193564	-0.410689	0.0720636	Siva1	SIVA1, apoptosis-inducing factor	chr12:113091419-113093256	strong CpG island
1418377_a_at	1.60379	-0.0696353	0.170923	0.0399837	0.0399837	27.41	43.96	-0.123929	-0.193564	-0.124728	0.600323	Siva1	SIVA1, apoptosis-inducing factor	chr12:113091419-113093256	strong CpG island
1435605_at	0.656891	-0.0695117	0.425207	0.0676999	0.0676999	6.82	4.48	-0.195206	-0.264718	-0.0406834	0.864777	Actr3b	ARP3 actin-related protein 3 homolog B (yeast)	chr5:25268790-25270590	strong CpG island
1445724_at	0.573998	-0.0695053	0.031869	0.0494109	0.031869	24.46	14.04	0.0587053	-0.0108	0.126076	0.596358	Iqgap1	IQ motif containing GTPase activating protein 1	chr7:80676307-80678107	strong CpG island
1431396_at	0.726534	-0.0695053	0.416884	0.0494109	0.0494109	11.08	8.05	0.0587053	-0.0108	-0.0237609	0.920794	Iqgap1	IQ motif containing GTPase activating protein 1	chr7:80676307-80678107	strong CpG island
1417379_at	0.730964	-0.0695053	0.0084594	0.0494109	0.0084594	106.64	77.95	0.0587053	-0.0108	0.392109	0.087282	Iqgap1	IQ motif containing GTPase activating protein 1	chr7:80676307-80678107	strong CpG island
1434998_at	0.813614	-0.0695053	0.00255943	0.0494109	0.00255943	203.02	165.18	0.0587053	-0.0108	0.396242	0.0837086	Iqgap1	IQ motif containing GTPase activating protein 1	chr7:80676307-80678107	strong CpG island
1417380_at	0.878613	-0.0695053	0.139053	0.0494109	0.0494109	86.5	76	0.0587053	-0.0108	0.557313	0.0106837	Iqgap1	IQ motif containing GTPase activating protein 1	chr7:80676307-80678107	strong CpG island
1431395_a_at	1.17406	-0.0695053	0.761174	0.0494109	0.0494109	6.09	7.15	0.0587053	-0.0108	0.00551513	0.981589	Iqgap1	IQ motif containing GTPase activating protein 1	chr7:80676307-80678107	strong CpG island
1458124_at	1.57588	-0.0695053	0.313483	0.0494109	0.0494109	9.95	15.68	0.0587053	-0.0108	-0.00675268	0.977459	Iqgap1	IQ motif containing GTPase activating protein 1	chr7:80676307-80678107	strong CpG island
1424893_at	0.899295	-0.0694822	0.32716	0.147793	0.147793	90.76	81.62	-0.433909	-0.503392	-0.0677493	0.776563	Ndel1	nuclear distribution gene E-like homolog 1 (A. nidulans)	chr11:68668688-68670548	strong CpG island
1422568_at	1.13371	-0.0694822	0.0558999	0.147793	0.0558999	424.05	480.75	-0.433909	-0.503392	0.0182223	0.939219	Ndel1	nuclear distribution gene E-like homolog 1 (A. nidulans)	chr11:68668688-68670548	strong CpG island
1429177_x_at	0.91292	-0.069434	0.364668	0.120943	0.120943	45.82	41.83	-0.475022	-0.544456	-0.217875	0.356122	Sox17	SRY-box containing gene 17	chr1:4485994-4487794	strong CpG island
1421657_a_at	1.08769	-0.069434	0.631865	0.120943	0.120943	28.28	30.76	-0.475022	-0.544456	-0.143898	0.545008	Sox17	SRY-box containing gene 17	chr1:4485994-4487794	strong CpG island
1424049_at	0.845651	-0.0693375	0.0169439	0.0311624	0.0169439	209.59	177.24	-0.40629	-0.475628	0.528815	0.0165168	Lrrc42	leucine rich repeat containing 42	chr4:106750565-106752765	strong CpG island
1453016_at	0.85454	-0.0693375	0.0273232	0.0311624	0.0273232	240.96	205.91	-0.40629	-0.475628	0.120103	0.614006	2900042B11Rik	RIKEN cDNA 2900042B11 gene	chr4:106750565-106752765	strong CpG island
1425935_at	0.907895	-0.0693375	0.713704	0.0311624	0.0311624	10.64	9.66	-0.40629	-0.475628	-0.0804411	0.736021	2900042B11Rik	RIKEN cDNA 2900042B11 gene	chr4:106750565-106752765	strong CpG island
1431093_at	1.21639	-0.0692828	0.351757	0.164114	0.164114	15.99	19.45	-0.392052	-0.461335	-0.190236	0.421769	Nphp3	nephronophthisis 3 (adolescent)	chr9:103859648-103861578	strong CpG island
1436566_at	0.955836	-0.0692507	0.759447	0.0212869	0.0212869	22.19	21.21	0.171122	0.101871	0.337493	0.145606	Rab40b	Rab40b, member RAS oncogene family	chr11:121203735-121205635	strong CpG island
1425756_at	1.18182	-0.0692507	0.343626	0.0212869	0.0212869	2.2	2.6	0.171122	0.101871	0.122783	0.60606	Rab40b	Rab40b, member RAS oncogene family	chr11:121203735-121205635	strong CpG island
1423018_at	0.994512	-0.0692076	0.985865	0.00942672	0.00942672	9.11	9.06	-0.173082	-0.24229	0.187332	0.429021	Kcna3	potassium voltage-gated channel, shaker-related subfamily, member 3	chr3:107163178-107165183	strong CpG island
1451698_at	0.670769	-0.0692042	0.28675	0.0201432	0.0201432	9.75	6.54	-0.167051	-0.236256	0.302284	0.195194	Psrc1	proline/serine-rich coiled-coil 1	chr3:108510598-108512398	weak CpG island
1417323_at	0.821776	-0.0692042	0.528127	0.0201432	0.0201432	15.43	12.68	-0.167051	-0.236256	-0.0821106	0.730736	Psrc1	proline/serine-rich coiled-coil 1	chr3:108510598-108512398	weak CpG island
1425416_s_at	1.17211	-0.0692042	0.630337	0.0201432	0.0201432	14.7	17.23	-0.167051	-0.236256	0.247625	0.292518	Psrc1	proline/serine-rich coiled-coil 1	chr3:108510598-108512398	weak CpG island
1427313_at	1.67506	-0.0691925	0.0292423	0.0123567	0.0123567	15.88	26.6	0.280418	0.211225	-0.160413	0.4993	Ptgir	prostaglandin I receptor (IP)	chr7:16063711-16066005	weak CpG island
1426025_s_at	0.865932	-0.0691786	0.105772	0.0684756	0.0684756	120.76	104.57	0.310565	0.241386	0.476507	0.0336627	Laptm5	lysosomal-associated protein transmembrane 5	chr4:130184116-130185916	CpG poor
1436905_x_at	0.876486	-0.0691786	0.231675	0.0684756	0.0684756	111.89	98.07	0.310565	0.241386	0.330334	0.154889	Laptm5	lysosomal-associated protein transmembrane 5	chr4:130184116-130185916	CpG poor
1417721_s_at	0.988153	-0.0691786	0.903803	0.0684756	0.0684756	88.63	87.58	0.310565	0.241386	-0.0637947	0.789315	Laptm5	lysosomal-associated protein transmembrane 5	chr4:130184116-130185916	CpG poor
1459841_x_at	1.1095	-0.0691786	0.494824	0.0684756	0.0684756	36.62	40.63	0.310565	0.241386	-0.138408	0.56061	Laptm5	lysosomal-associated protein transmembrane 5	chr4:130184116-130185916	CpG poor
1447742_at	1.22411	-0.0691786	0.676028	0.0684756	0.0684756	11.2	13.71	0.310565	0.241386	-0.0312553	0.895926	Laptm5	lysosomal-associated protein transmembrane 5	chr4:130184116-130185916	CpG poor
1435644_at	0.466512	-0.0691467	0.000434946	0.0210021	0.000434946	47.48	22.15	-0.0470648	-0.116212	0.159595	0.501519	Sh3pxd2b	SH3 and PX domains 2B	chr11:32246510-32248357	strong CpG island
1442919_at	1.27803	-0.0691467	0.179997	0.0210021	0.0210021	26.76	34.2	-0.0470648	-0.116212	0.362552	0.116187	Sh3pxd2b	SH3 and PX domains 2B	chr11:32246510-32248357	strong CpG island
1423141_at	1.06263	-0.0691439	0.254194	0.0702104	0.0702104	349.81	371.72	-0.350062	-0.419205	-0.0638976	0.788982	Lipa	lysosomal acid lipase A	chr19:34592919-34594719	weak CpG island
1450872_s_at	1.12089	-0.0691439	0.0136812	0.0702104	0.0136812	1584.47	1776.01	-0.350062	-0.419205	-0.277068	0.236955	Lipa	lysosomal acid lipase A	chr19:34592919-34594719	weak CpG island
1423140_at	1.1217	-0.0691439	0.171654	0.0702104	0.0702104	1006.09	1128.53	-0.350062	-0.419205	-0.407558	0.0744773	Lipa	lysosomal acid lipase A	chr19:34592919-34594719	weak CpG island
1430758_x_at	0.786067	-0.069127	0.273001	0.103947	0.103947	16.22	12.75	0.0538206	-0.0153065	-0.0393882	0.869046	Bcas1	breast carcinoma amplified sequence 1	chr2:170118533-170120333	CpG poor
1428792_at	1.03785	-0.069127	0.871513	0.103947	0.103947	25.1	26.05	0.0538206	-0.0153065	-0.00415501	0.986129	Bcas1	breast carcinoma amplified sequence 1	chr2:170118533-170120333	CpG poor
1453641_at	1.18404	-0.069127	0.470281	0.103947	0.103947	13.53	16.02	0.0538206	-0.0153065	-0.338305	0.144577	Bcas1	breast carcinoma amplified sequence 1	chr2:170118533-170120333	CpG poor
1437678_at	0.90795	-0.069025	0.773497	0.0451261	0.0451261	7.17	6.51	0.31067	0.241645	0.154522	0.515388	Gm1564	gene model 1564, (NCBI)	chr11:102481258-102482548	strong CpG island
1420554_a_at	0.914159	-0.0690194	0.653353	0.0255705	0.0255705	29.24	26.73	0.222782	0.153763	0.276374	0.238179	Rac3	RAS-related C3 botulinum substrate 3	chr11:120536259-120538059	strong CpG island
1417353_x_at	0.899481	-0.0690025	0.200294	0.0189628	0.0189628	317.75	285.81	-0.160145	-0.229147	-0.0200395	0.93317	Snrpa1	small nuclear ribonucleoprotein polypeptide A'	chr7:65938218-65940018	strong CpG island
1417352_s_at	1.03271	-0.0690025	0.545155	0.0189628	0.0189628	206.67	213.43	-0.160145	-0.229147	-0.375047	0.103232	Snrpa1	small nuclear ribonucleoprotein polypeptide A'	chr7:65938218-65940018	strong CpG island
1434094_at	0.7587	-0.068981	0.0206286	0.00837185	0.00837185	134.48	102.03	-0.00622544	-0.0752064	0.184755	0.435511	Tmem125	transmembrane protein 125	chr4:118041160-118042960	weak CpG island
1442040_at	0.808675	-0.068981	0.240292	0.00837185	0.00837185	37.58	30.39	-0.00622544	-0.0752064	0.263949	0.260801	Tmem125	transmembrane protein 125	chr4:118041160-118042960	weak CpG island
1450611_at	6.78702	-0.068917	9.62975e-06	0.116859	9.62975e-06	47.47	322.18	0.0342106	-0.0347065	-0.444399	0.049634	Orm3	orosomucoid 3	chr4:62841222-62843022	CpG poor
1416156_at	0.931818	-0.0688821	0.36553	0.0152529	0.0152529	479.45	446.76	-0.300524	-0.369407	0.0625712	0.793271	Vcl	vinculin	chr14:19716684-19718484	strong CpG island
1416157_at	0.977435	-0.0688821	0.872298	0.0152529	0.0152529	26.59	25.99	-0.300524	-0.369407	0.34825	0.132401	Vcl	vinculin	chr14:19716684-19718484	strong CpG island
1424208_at	0.699548	-0.0688744	0.534611	0.0639113	0.0639113	11.05	7.73	-0.313856	-0.382731	0.323035	0.164768	Ptger4	prostaglandin E receptor 4 (subtype EP4)	chr15:5190546-5192346	weak CpG island
1421073_a_at	2.87912	-0.0688744	0.149711	0.0639113	0.0639113	1.82	5.24	-0.313856	-0.382731	-0.184465	0.436243	Ptger4	prostaglandin E receptor 4 (subtype EP4)	chr15:5190546-5192346	weak CpG island
1450638_at	1.11829	-0.0688643	0.00433376	0.09989	0.00433376	1617.9	1809.28	-0.263833	-0.332698	-0.358659	0.120451	Pdcd5	programmed cell death 5	chr7:35355601-35357542	strong CpG island
1451572_a_at	0.951899	-0.0688638	0.243063	0.0376104	0.0376104	182.74	173.95	-0.211274	-0.280138	-0.0401161	0.866646	5230400G24Rik	RIKEN cDNA 5230400G24 gene	chr1:82602641-82604441	strong CpG island
1456736_x_at	0.952916	-0.0688638	0.254388	0.0376104	0.0376104	1658.32	1580.24	-0.211274	-0.280138	0.268542	0.252287	5230400G24Rik	RIKEN cDNA 5230400G24 gene	chr1:82602641-82604441	strong CpG island
1456582_x_at	1.18732	-0.0688638	0.169043	0.0376104	0.0376104	84.67	100.53	-0.211274	-0.280138	-0.415134	0.068737	5230400G24Rik	RIKEN cDNA 5230400G24 gene	chr1:82602641-82604441	strong CpG island
1436653_at	0.844771	-0.0688312	0.542436	0.0471241	0.0471241	27.25	23.02	0.0651395	-0.00369172	0.0570802	0.811084	Tctex1d4	Tctex1 domain containing 4	chr4:116623444-116625244	CpG poor
1425098_at	0.655377	-0.0687012	0.170824	0.0210644	0.0210644	16.83	11.03	0.0316124	-0.0370888	0.229742	0.329858	Zfp106	zinc finger protein 106	chr2:120254762-120256572	strong CpG island
1425331_at	0.93786	-0.0687012	0.388443	0.0210644	0.0210644	220.31	206.62	0.0316124	-0.0370888	0.0640115	0.788614	Zfp106	zinc finger protein 106	chr2:120254762-120256572	strong CpG island
1425097_a_at	0.959276	-0.0687012	0.758126	0.0210644	0.0210644	92.82	89.04	0.0316124	-0.0370888	0.17629	0.45719	Zfp106	zinc finger protein 106	chr2:120254762-120256572	strong CpG island
1425332_at	0.999935	-0.0687012	0.998858	0.0210644	0.0210644	459.74	459.71	0.0316124	-0.0370888	0.0206788	0.931043	Zfp106	zinc finger protein 106	chr2:120254762-120256572	strong CpG island
1450190_at	1.33578	-0.0687012	0.551163	0.0210644	0.0210644	5.45	7.28	0.0316124	-0.0370888	0.0350011	0.883531	Zfp106	zinc finger protein 106	chr2:120254762-120256572	strong CpG island
1443766_x_at	0.978855	-0.0686035	0.921637	0.00961157	0.00961157	54.86	53.7	-0.0723612	-0.140965	0.0787317	0.741445	Rab11fip4	RAB11 family interacting protein 4 (class II)	chr11:79406106-79407906	strong CpG island
1434156_at	1.32954	-0.0686035	0.0759604	0.00961157	0.00961157	66.85	88.88	-0.0723612	-0.140965	-0.514145	0.0203863	Rab11fip4	RAB11 family interacting protein 4 (class II)	chr11:79406106-79407906	strong CpG island
1445241_at	1.43211	-0.0686035	0.0697671	0.00961157	0.00961157	23.79	34.07	-0.0723612	-0.140965	0.106713	0.654306	Rab11fip4	RAB11 family interacting protein 4 (class II)	chr11:79406106-79407906	strong CpG island
1428801_at	0.906036	-0.0686006	0.548972	0.0209311	0.0209311	33.63	30.47	0.119247	0.0506462	-0.022473	0.925075	Mgat3	mannoside acetylglucosaminyltransferase 3	chr15:79999675-80001537	strong CpG island
1422145_at	1.2732	-0.0686006	0.462068	0.0209311	0.0209311	9.59	12.21	0.119247	0.0506462	-0.190885	0.420156	Mgat3	mannoside acetylglucosaminyltransferase 3	chr15:79999675-80001537	strong CpG island
1428802_at	1.81156	-0.0686006	0.168527	0.0209311	0.0209311	3.98	7.21	0.119247	0.0506462	-0.0272312	0.909269	Mgat3	mannoside acetylglucosaminyltransferase 3	chr15:79999675-80001537	strong CpG island
1423801_a_at	1.11663	-0.0685822	0.00475768	0.196863	0.00475768	576.16	643.36	0.142375	0.0737924	-0.672377	0.0011631	Aprt	adenine phosphoribosyl transferase	chr8:125462450-125464250	strong CpG island
1451703_s_at	1.20603	-0.0685822	0.00167735	0.196863	0.00167735	635.73	766.71	0.142375	0.0737924	-0.56562	0.00934279	Aprt	adenine phosphoribosyl transferase	chr8:125462450-125464250	strong CpG island
1416828_at	1.46197	-0.0684349	0.293135	0.251426	0.251426	7.1	10.38	-0.675784	-0.744219	-0.183693	0.438201	Snap25	synaptosomal-associated protein 25	chr2:136403643-136405443	strong CpG island
1418044_at	0.991493	-0.0684291	0.889803	0.0525347	0.0525347	188.07	186.47	-0.178299	-0.246728	-0.0184667	0.938405	A630042L21Rik	RIKEN cDNA A630042L21 gene	chr18:61301902-61303719	strong CpG island
1443950_at	1.18016	-0.0684291	0.0936012	0.0525347	0.0525347	79.93	94.33	-0.178299	-0.246728	-0.517403	0.0194701	A630042L21Rik	RIKEN cDNA A630042L21 gene	chr18:61301902-61303719	strong CpG island
1421905_at	0.782208	-0.0684226	0.27088	0.0662171	0.0662171	43.39	33.94	-0.385635	-0.454058	-0.181803	0.443008	Tgs1	trimethylguanosine synthase homolog (S. cerevisiae)	chr4:3500744-3503213	strong CpG island
1423649_at	0.867236	-0.0684226	0.0416745	0.0662171	0.0416745	117.05	101.51	-0.385635	-0.454058	0.264979	0.258877	Tmem68	transmembrane protein 68	chr4:3500744-3503213	strong CpG island
1450400_at	0.892531	-0.0684226	0.0551465	0.0662171	0.0551465	97.33	86.87	-0.385635	-0.454058	0.24783	0.292107	Tgs1	trimethylguanosine synthase homolog (S. cerevisiae)	chr4:3500744-3503213	strong CpG island
1421904_at	0.897086	-0.0684226	0.0744783	0.0662171	0.0662171	367.49	329.67	-0.385635	-0.454058	0.328652	0.157127	Tgs1	trimethylguanosine synthase homolog (S. cerevisiae)	chr4:3500744-3503213	strong CpG island
1450401_at	0.901135	-0.0684226	0.147979	0.0662171	0.0662171	120.67	108.74	-0.385635	-0.454058	0.47369	0.0348773	Tgs1	trimethylguanosine synthase homolog (S. cerevisiae)	chr4:3500744-3503213	strong CpG island
1439710_at	0.999037	-0.0684226	0.994856	0.0662171	0.0662171	20.76	20.74	-0.385635	-0.454058	0.206345	0.382755	Tgs1	trimethylguanosine synthase homolog (S. cerevisiae)	chr4:3500744-3503213	strong CpG island
1446164_at	1.08617	-0.0684226	0.71724	0.0662171	0.0662171	34.12	37.06	-0.385635	-0.454058	0.135897	0.56781	Tgs1	Trimethylguanosine synthase homolog (S. cerevisiae)	chr4:3500744-3503213	strong CpG island
1430247_at	0.912351	-0.0684167	0.796784	0.243382	0.243382	10.04	9.16	-0.467659	-0.536076	0.276367	0.238192	Daam2	dishevelled associated activator of morphogenesis 2	chr17:49029410-49031210	weak CpG island
1455717_s_at	1.04227	-0.0684167	0.572541	0.243382	0.243382	75.94	79.15	-0.467659	-0.536076	0.157856	0.506253	Daam2	dishevelled associated activator of morphogenesis 2	chr17:49029410-49031210	weak CpG island
1421601_at	1.10948	-0.0684111	0.756107	0.0227083	0.0227083	13.61	15.1	-0.061031	-0.129442	0.417195	0.0672345	Gsx2	GS homeobox 2	chr5:75355997-75357853	strong CpG island
1419090_x_at	0.876581	-0.0683466	0.615924	0.0339681	0.0339681	19.77	17.33	-0.532277	-0.600624	-0.40206	0.0788623	Klk1b26	kallikrein 1-related petidase b26	chr7:43879419-43881238	CpG poor
1421788_x_at	1.016	-0.0683466	0.955911	0.0339681	0.0339681	18.13	18.42	-0.532277	-0.600624	-0.168366	0.477974	Egfbp2	epidermal growth factor binding protein type B	chr7:43879419-43881238	CpG poor
1429790_at	0.97416	-0.0682952	0.944408	0.149588	0.149588	11.61	11.31	-0.248713	-0.317008	-0.350523	0.129722	Brunol6	bruno-like 6, RNA binding protein (Drosophila)	chr9:59375042-59376842	strong CpG island
1420914_at	0.72802	-0.0682939	0.0230889	0.0545598	0.0230889	89.97	65.5	-0.00872208	-0.077016	0.58164	0.00714303	Slco2a1	Solute carrier organic anion transporter family, member 2a1	chr9:102865338-102867138	weak CpG island
1420913_at	0.800757	-0.0682939	0.00251951	0.0545598	0.00251951	969.37	776.23	-0.00872208	-0.077016	0.392042	0.0873412	Slco2a1	solute carrier organic anion transporter family, member 2a1	chr9:102865338-102867138	weak CpG island
1450032_at	0.85972	-0.0682939	0.0866114	0.0545598	0.0545598	118.05	101.49	-0.00872208	-0.077016	-0.0353336	0.882432	Slco2a1	solute carrier organic anion transporter family, member 2a1	chr9:102865338-102867138	weak CpG island
1444242_at	0.86511	-0.0682939	0.07957	0.0545598	0.0545598	116.91	101.14	-0.00872208	-0.077016	0.273126	0.243967	Slco2a1	Solute carrier organic anion transporter family, member 2a1	chr9:102865338-102867138	weak CpG island
1438475_at	0.815287	-0.0682939	0.197341	0.0527051	0.0527051	25.12	20.48	0.189397	0.121103	0.127134	0.593254	AB124611	cDNA sequence AB124611	chr9:21275378-21277178	CpG poor
1421401_at	0.575456	-0.0682603	0.254129	0.0227489	0.0227489	6.03	3.47	0.00493111	-0.0633292	-0.0223103	0.925616	Kcnmb1	Potassium large conductance calcium-activated channel, subfamily M, beta member 1	chr11:33861985-33863785	CpG poor
1421400_at	1.32451	-0.0682603	0.264442	0.0227489	0.0227489	17.75	23.51	0.00493111	-0.0633292	-0.261177	0.266029	Kcnmb1	potassium large conductance calcium-activated channel, subfamily M, beta member 1	chr11:33861985-33863785	CpG poor
1433775_at	1.00068	-0.0681856	0.991423	0.0129808	0.0129808	396.47	396.74	0.173922	0.105736	-0.125057	0.599352	C77080	expressed sequence C77080	chr4:128750247-128752047	strong CpG island
1425610_s_at	0.974242	-0.0681286	0.805667	0.0439911	0.0439911	70.27	68.46	0.154377	0.086248	-0.0558066	0.815228	Galnt2	UDP-N-acetyl-alpha-D-galactosamine:polypeptide N-acetylgalactosaminyltransferase 2	chr8:127116183-127118576	strong CpG island
1426756_at	1.09173	-0.0681286	0.31092	0.0439911	0.0439911	112.5	122.82	0.154377	0.086248	0.126787	0.59427	Galnt2	UDP-N-acetyl-alpha-D-galactosamine:polypeptide N-acetylgalactosaminyltransferase 2	chr8:127116183-127118576	strong CpG island
1452182_at	1.13016	-0.0681286	0.20005	0.0439911	0.0439911	151.97	171.75	0.154377	0.086248	-0.621483	0.00344375	Galnt2	UDP-N-acetyl-alpha-D-galactosamine:polypeptide N-acetylgalactosaminyltransferase 2	chr8:127116183-127118576	strong CpG island
1436505_at	0.826008	-0.0681211	0.0147079	0.0561986	0.0147079	160.18	132.31	-0.0386885	-0.10681	0.427196	0.0602906	Ppig	peptidyl-prolyl isomerase G (cyclophilin G)	chr2:69523464-69524362	strong CpG island
1435341_at	0.847906	-0.0681211	0.0254687	0.0561986	0.0254687	379.83	322.06	-0.0386885	-0.10681	0.0302468	0.899268	Ppig	peptidyl-prolyl isomerase G (cyclophilin G)	chr2:69523464-69524362	strong CpG island
1434475_at	0.981477	-0.0681211	0.718714	0.0561986	0.0561986	79.36	77.89	-0.0386885	-0.10681	-0.20555	0.384632	Ppig	peptidyl-prolyl isomerase G (cyclophilin G)	chr2:69523464-69524362	strong CpG island
1426001_at	0.348399	-0.0678901	0.0341915	0.181178	0.0341915	5.31	1.85	-0.468926	-0.536816	0.119769	0.614997	Eomes	eomesodermin homolog (Xenopus laevis)	chr9:118325386-118328184	strong CpG island
1435172_at	1.16693	-0.0678901	0.580172	0.181178	0.181178	12.7	14.82	-0.468926	-0.536816	-0.495512	0.0263059	Eomes	eomesodermin homolog (Xenopus laevis)	chr9:118325386-118328184	strong CpG island
1416566_at	0.939333	-0.0678499	0.127011	0.0645793	0.0645793	692.3	650.3	-0.235121	-0.302971	0.155763	0.511978	Strap	serine/threonine kinase receptor associated protein	chr6:137698021-137699821	strong CpG island
1419913_at	1.12642	-0.0678499	0.0525278	0.0645793	0.0525278	175.21	197.36	-0.235121	-0.302971	-0.115975	0.626322	Strap	Serine/threonine kinase receptor associated protein	chr6:137698021-137699821	strong CpG island
1419912_s_at	1.1436	-0.0678499	0.0356864	0.0645793	0.0356864	392.48	448.84	-0.235121	-0.302971	-0.330937	0.15409	Strap	serine/threonine kinase receptor associated protein	chr6:137698021-137699821	strong CpG island
1420560_at	1.22596	-0.0677812	0.59149	0.104941	0.104941	8.63	10.58	0.0206233	-0.0471579	0.0342687	0.885952	Chrne	cholinergic receptor, nicotinic, epsilon polypeptide	chr11:70434889-70436689	CpG poor
1451828_a_at	0.599273	-0.0677663	0.0243982	0.00154053	0.00154053	184.34	110.47	0.0603264	-0.00743992	0.292871	0.210161	Acsl4	acyl-CoA synthetase long-chain family member 4	chrX:137636403-137638203	strong CpG island
1418911_s_at	0.678837	-0.0677663	0.0711491	0.00154053	0.00154053	305.67	207.5	0.0603264	-0.00743992	0.0544632	0.819606	Acsl4	acyl-CoA synthetase long-chain family member 4	chrX:137636403-137638203	strong CpG island
1433531_at	0.691703	-0.0677663	0.0714035	0.00154053	0.00154053	1236.18	855.07	0.0603264	-0.00743992	0.109796	0.64494	Acsl4	acyl-CoA synthetase long-chain family member 4	chrX:137636403-137638203	strong CpG island
1448617_at	0.782137	-0.0677422	0.00970946	0.234804	0.00970946	106.81	83.54	-0.49982	-0.567562	0.479618	0.0323596	Cd53	CD53 antigen	chr3:106917608-106919408	CpG poor
1459744_at	1.02372	-0.0677422	0.935321	0.234804	0.234804	16.44	16.83	-0.49982	-0.567562	0.396202	0.0837425	Cd53	CD53 antigen	chr3:106917608-106919408	CpG poor
1437712_x_at	0.775126	-0.0677123	0.258655	0.09683	0.09683	63.28	49.05	-0.4349	-0.502613	0.149806	0.528439	Exosc4	exosome component 4	chr15:76153351-76155151	strong CpG island
1424685_at	0.987339	-0.0677123	0.823181	0.09683	0.09683	263.81	260.47	-0.4349	-0.502613	0.21902	0.353537	Exosc4	exosome component 4	chr15:76153351-76155151	strong CpG island
1460679_at	1.00158	-0.0677123	0.981855	0.09683	0.09683	152.1	152.34	-0.4349	-0.502613	0.160086	0.500185	Exosc4	exosome component 4	chr15:76153351-76155151	strong CpG island
1452508_x_at	0.754588	-0.0676734	0.0960268	0.139905	0.0960268	119.88	90.46	-0.323893	-0.391566	-0.162609	0.493366	Ptms	Parathymosin	chr6:124882988-124884850	strong CpG island
1428708_x_at	0.965791	-0.0676734	0.535202	0.139905	0.139905	2644.59	2554.12	-0.323893	-0.391566	0.201136	0.395143	Ptms	parathymosin	chr6:124882988-124884850	strong CpG island
1428707_at	1.00005	-0.0676734	0.998988	0.139905	0.139905	1778.51	1778.6	-0.323893	-0.391566	0.263202	0.262205	Ptms	parathymosin	chr6:124882988-124884850	strong CpG island
1455188_at	1.05649	-0.0676524	0.852841	0.0940783	0.0940783	11.33	11.97	-0.299453	-0.367106	-0.00257717	0.991396	Ephb1	Eph receptor B1	chr9:102209501-102212196	strong CpG island
1420418_at	1.23286	-0.0676401	0.543258	0.0303574	0.0303574	7	8.63	-0.0726343	-0.140274	-0.023804	0.920651	Syt2	synaptotagmin II	chr1:136461791-136463721	strong CpG island
1449866_at	1.43146	-0.0676401	0.324383	0.0303574	0.0303574	8.9	12.74	-0.0726343	-0.140274	-0.193421	0.413889	Syt2	synaptotagmin II	chr1:136461791-136463721	strong CpG island
1440323_at	1.47277	-0.0676401	0.128685	0.0303574	0.0303574	14.32	21.09	-0.0726343	-0.140274	-0.0120113	0.959916	Syt2	synaptotagmin II	chr1:136461791-136463721	strong CpG island
1417680_at	0.958785	-0.0675954	0.917743	0.0511682	0.0511682	9.22	8.84	-0.089545	-0.15714	0.149734	0.528642	Kcna5	potassium voltage-gated channel, shaker-related subfamily, member 5	chr6:126500531-126502331	weak CpG island
1455898_x_at	0.527498	-0.0675901	0.0364484	0.079316	0.0364484	21.82	11.51	-0.0455298	-0.11312	0.0841762	0.724212	Slc2a3	solute carrier family 2 (facilitated glucose transporter), member 3	chr6:122707638-122709438	weak CpG island
1421924_at	0.562842	-0.0675901	0.172643	0.079316	0.079316	3.66	2.06	-0.0455298	-0.11312	0.311107	0.181829	Slc2a3	solute carrier family 2 (facilitated glucose transporter), member 3	chr6:122707638-122709438	weak CpG island
1427770_a_at	0.640985	-0.0675901	0.0444355	0.079316	0.0444355	19.08	12.23	-0.0455298	-0.11312	0.263883	0.260926	Slc2a3	solute carrier family 2 (facilitated glucose transporter), member 3	chr6:122707638-122709438	weak CpG island
1437052_s_at	0.75615	-0.0675901	0.14197	0.079316	0.079316	28.05	21.21	-0.0455298	-0.11312	-0.0713722	0.764928	Slc2a3	solute carrier family 2 (facilitated glucose transporter), member 3	chr6:122707638-122709438	weak CpG island
1429802_at	0.65489	-0.0675627	0.287859	0.237737	0.237737	15.85	10.38	-0.0479162	-0.115479	-0.0274119	0.908669	Hsd17b14	hydroxysteroid (17-beta) dehydrogenase 14	chr7:45428938-45430738	CpG poor
1447678_at	1.1403	-0.0675627	0.680192	0.237737	0.237737	6.7	7.64	-0.0479162	-0.115479	0.132446	0.577772	Hsd17b14	Hydroxysteroid (17-beta) dehydrogenase 14	chr7:45428938-45430738	CpG poor
1449510_at	1.41723	-0.0675384	0.00351923	0.00524959	0.00351923	49.23	69.77	-0.212406	-0.279944	-0.509858	0.0216437	Zfp467	zinc finger protein 467	chr6:48374693-48376493	strong CpG island
1419564_at	1.72033	-0.0675384	0.000174642	0.00524959	0.000174642	60.93	104.82	-0.212406	-0.279944	-0.517425	0.0194641	Zfp467	zinc finger protein 467	chr6:48374693-48376493	strong CpG island
1441727_s_at	1.97718	-0.0675384	2.96932e-05	0.00524959	2.96932e-05	99.03	195.8	-0.212406	-0.279944	-0.657102	0.00164459	Zfp467	zinc finger protein 467	chr6:48374693-48376493	strong CpG island
1420722_at	0.891448	-0.0675227	0.238433	0.172639	0.172639	8497.15	7574.77	-0.226106	-0.293629	0.115372	0.628131	Elovl3	elongation of very long chain fatty acids (FEN1/Elo2, SUR4/Elo3, yeast)-like 3	chr19:46183909-46185709	weak CpG island
1448154_at	1.13864	-0.0674511	0.00293792	0.02067	0.00293792	4582	5217.27	-0.460913	-0.528364	-0.402731	0.0783171	Ndrg2	N-myc downstream regulated gene 2	chr14:50834802-50836602	weak CpG island
1417572_at	0.730435	-0.0674393	0.0247549	0.0108215	0.0108215	51.75	37.8	0.00962842	-0.0578108	0.422933	0.0631804	Mpg	N-methylpurine-DNA glycosylase	chr11:32125210-32127010	strong CpG island
1442302_at	0.878208	-0.0674393	0.523009	0.0108215	0.0108215	21.43	18.82	0.00962842	-0.0578108	0.0480101	0.8407	Mpg	N-methylpurine-DNA glycosylase	chr11:32125210-32127010	strong CpG island
1417571_at	0.908769	-0.0674393	0.204641	0.0108215	0.0108215	104.35	94.83	0.00962842	-0.0578108	0.263263	0.26209	Mpg	N-methylpurine-DNA glycosylase	chr11:32125210-32127010	strong CpG island
1447574_s_at	0.896274	-0.0673981	0.803513	0.152502	0.152502	9.93	8.9	-0.311009	-0.378407	-0.0253666	0.91546	Slc32a1	Solute carrier family 32 (GABA vesicular transporter), member 1	chr2:158301056-158303141	strong CpG island
1447573_at	0.942029	-0.0673981	0.724093	0.152502	0.152502	2.07	1.95	-0.311009	-0.378407	0.0199953	0.933317	Slc32a1	Solute carrier family 32 (GABA vesicular transporter), member 1	chr2:158301056-158303141	strong CpG island
1422756_at	0.98249	-0.0673981	0.951557	0.152502	0.152502	15.42	15.15	-0.311009	-0.378407	-0.353832	0.125893	Slc32a1	solute carrier family 32 (GABA vesicular transporter), member 1	chr2:158301056-158303141	strong CpG island
1456457_at	1.09356	-0.0673981	0.769782	0.152502	0.152502	21.91	23.96	-0.311009	-0.378407	0.120872	0.611721	Slc32a1	Solute carrier family 32 (GABA vesicular transporter), member 1	chr2:158301056-158303141	strong CpG island
1425593_at	0.766766	-0.0673901	0.0701744	0.0108772	0.0108772	47.12	36.13	-0.213114	-0.280504	0.207186	0.380775	Tnpo2	transportin 2 (importin 3, karyopherin beta 2b)	chr8:87925719-87928414	strong CpG island
1437283_at	0.979369	-0.0673901	0.645441	0.0108772	0.0108772	119.72	117.25	-0.213114	-0.280504	0.431139	0.0577077	Tnpo2	transportin 2 (importin 3, karyopherin beta 2b)	chr8:87925719-87928414	strong CpG island
1425592_at	1.05242	-0.0673901	0.644253	0.0108772	0.0108772	37.2	39.15	-0.213114	-0.280504	0.0748917	0.753672	Tnpo2	transportin 2 (importin 3, karyopherin beta 2b)	chr8:87925719-87928414	strong CpG island
1419439_at	0.951251	-0.0673834	0.494871	0.0709473	0.0709473	125.54	119.42	0.239604	0.17222	0.147256	0.535564	Stk22s1	serine/threonine kinase 22 substrate 1	chr7:44810002-44811802	CpG poor
1431681_at	1.56285	-0.0673221	0.137815	0.0803875	0.0803875	17.98	28.1	-0.0288078	-0.0961299	-0.205999	0.38357	Klk9	kallikrein related-peptidase 9	chr7:43658704-43660504	CpG poor
1434055_at	1.36104	-0.0672898	0.438766	0.0494029	0.0494029	3.85	5.24	0.228404	0.161114	-0.310667	0.18248	Galnt9	UDP-N-acetyl-alpha-D-galactosamine:polypeptide N-acetylgalactosaminyltransferase 9	chr5:110784452-110785185	strong CpG island
1435357_at	0.983804	-0.0672161	0.83453	0.0746522	0.0746522	318.6	313.44	-0.0173626	-0.0845786	0.123452	0.604085	D4Wsu53e	DNA segment, Chr 4, Wayne State University 53, expressed	chr4:134194415-134196484	strong CpG island
1448538_a_at	0.994165	-0.0672161	0.957468	0.0746522	0.0746522	639.23	635.5	-0.0173626	-0.0845786	0.203197	0.390214	D4Wsu53e	DNA segment, Chr 4, Wayne State University 53, expressed	chr4:134194415-134196484	strong CpG island
1417001_a_at	1.06828	-0.0672161	0.496013	0.0746522	0.0746522	1300.13	1388.9	-0.0173626	-0.0845786	0.253035	0.281756	D4Wsu53e	DNA segment, Chr 4, Wayne State University 53, expressed	chr4:134194415-134196484	strong CpG island
1450628_at	1.0745	-0.0671435	0.379553	0.0113874	0.0113874	172.35	185.19	0.032715	-0.0344285	-0.232178	0.324614	Slc2a8	solute carrier family 2, (facilitated glucose transporter), member 8	chr2:32803369-32805365	strong CpG island
1434782_at	1.01509	-0.0670893	0.676625	0.0149	0.0149	187.58	190.41	0.0125136	-0.0545757	0.0205108	0.931602	Usp42	ubiquitin specific peptidase 42	chr5:143987124-143989142	strong CpG island
1459934_at	1.33576	-0.0670893	0.47532	0.0149	0.0149	6.88	9.19	0.0125136	-0.0545757	-0.546008	0.0127553	Usp42	Ubiquitin specific peptidase 42	chr5:143987124-143989142	strong CpG island
1434744_at	0.907376	-0.0670291	0.285281	0.0296186	0.0296186	195.63	177.51	0.149276	0.0822467	-0.136205	0.566926	Yrdc	yrdC domain containing (E.coli)	chr4:124351785-124353778	strong CpG island
1421123_at	0.840055	-0.0669992	0.26245	0.0517103	0.0517103	43.39	36.45	0.122884	0.0558848	0.0701798	0.768752	Cdk5r1	cyclin-dependent kinase 5, regulatory subunit (p35) 1	chr11:80291940-80294251	strong CpG island
1421124_at	1.07384	-0.0669992	0.720063	0.0517103	0.0517103	17.74	19.05	0.122884	0.0558848	0.14978	0.528512	Cdk5r1	cyclin-dependent kinase 5, regulatory subunit (p35) 1	chr11:80291940-80294251	strong CpG island
1433450_at	1.21984	-0.0669992	0.501856	0.0517103	0.0517103	13.51	16.48	0.122884	0.0558848	-0.137271	0.563866	Cdk5r1	cyclin-dependent kinase 5, regulatory subunit (p35) 1	chr11:80291940-80294251	strong CpG island
1433451_at	1.64432	-0.0669992	0.280546	0.0517103	0.0517103	8.8	14.47	0.122884	0.0558848	-0.233029	0.322793	Cdk5r1	cyclin-dependent kinase 5, regulatory subunit (p35) 1	chr11:80291940-80294251	strong CpG island
1443664_s_at	0.776553	-0.0669603	0.545186	0.117725	0.117725	9.98	7.75	0.180721	0.113761	-0.170205	0.473109	Cd164l2	CD164 sialomucin-like 2	chr4:132492626-132493326	weak CpG island
1429602_at	1.5124	-0.0669603	0.281606	0.117725	0.117725	12.1	18.3	0.180721	0.113761	0.402471	0.078528	Cd164l2	CD164 sialomucin-like 2	chr4:132492626-132493326	weak CpG island
1438561_x_at	1.00102	-0.0669487	0.987589	0.0202492	0.0202492	196.79	196.99	0.0786959	0.0117473	-0.378473	0.0998719	Tmem180	transmembrane protein 180	chr19:46408890-46410690	weak CpG island
1428139_at	1.23132	-0.0669487	0.104909	0.0202492	0.0202492	108.51	133.61	0.0786959	0.0117473	-0.259528	0.269168	Tmem180	transmembrane protein 180	chr19:46408890-46410690	weak CpG island
1454423_at	1.36713	-0.0669487	0.0104945	0.0202492	0.0104945	50.69	69.3	0.0786959	0.0117473	-0.316129	0.174506	Tmem180	transmembrane protein 180	chr19:46408890-46410690	weak CpG island
1423994_at	0.949694	-0.0669445	0.534349	0.0276791	0.0276791	660.96	627.71	-0.0621945	-0.129139	0.249895	0.287973	Kif1b	kinesin family member 1B	chr4:148150892-148152798	strong CpG island
1425270_at	0.985201	-0.0669445	0.912163	0.0276791	0.0276791	64.87	63.91	-0.0621945	-0.129139	0.200622	0.396377	Kif1b	kinesin family member 1B	chr4:148150892-148152798	strong CpG island
1451642_at	1.05126	-0.0669445	0.62976	0.0276791	0.0276791	66.91	70.34	-0.0621945	-0.129139	-0.0240032	0.919989	Kif1b	kinesin family member 1B	chr4:148150892-148152798	strong CpG island
1451200_at	1.07357	-0.0669445	0.271923	0.0276791	0.0276791	357.21	383.49	-0.0621945	-0.129139	0.028843	0.903922	Kif1b	kinesin family member 1B	chr4:148150892-148152798	strong CpG island
1455182_at	1.11381	-0.0669445	0.314779	0.0276791	0.0276791	106.93	119.1	-0.0621945	-0.129139	-0.13262	0.57727	Kif1b	kinesin family member 1B	chr4:148150892-148152798	strong CpG island
1451762_a_at	1.19255	-0.0669445	0.0338671	0.0276791	0.0276791	86.21	102.81	-0.0621945	-0.129139	-0.34006	0.142374	Kif1b	kinesin family member 1B	chr4:148150892-148152798	strong CpG island
1423995_at	1.2781	-0.0669445	0.00150881	0.0276791	0.00150881	169.22	216.28	-0.0621945	-0.129139	-0.247398	0.292976	Kif1b	kinesin family member 1B	chr4:148150892-148152798	strong CpG island
1425836_a_at	1.26413	-0.0669026	0.0952859	0.022805	0.022805	63.15	79.83	-0.0819282	-0.148831	-0.13265	0.577183	Limk1	LIM-domain containing, protein kinase	chr5:134972528-134974328	strong CpG island
1417627_a_at	1.3992	-0.0669026	0.0797486	0.022805	0.022805	20.09	28.11	-0.0819282	-0.148831	0.075659	0.751224	Limk1	LIM-domain containing, protein kinase	chr5:134972528-134974328	strong CpG island
1456234_at	1.72754	-0.0669026	0.0507249	0.022805	0.022805	6.79	11.73	-0.0819282	-0.148831	-0.133546	0.57459	Limk1	LIM-domain containing, protein kinase	chr5:134972528-134974328	strong CpG island
1452776_a_at	0.845703	-0.0668556	0.150317	0.0234339	0.0234339	146.86	124.2	-0.167959	-0.234814	0.0160781	0.946361	Nub1	negative regulator of ubiquitin-like proteins 1	chr5:24194739-24196539	strong CpG island
1420535_a_at	0.926869	-0.0668556	0.415194	0.0234339	0.0234339	104.88	97.21	-0.167959	-0.234814	-0.0329705	0.890247	Nub1	negative regulator of ubiquitin-like proteins 1	chr5:24194739-24196539	strong CpG island
1430480_at	0.93539	-0.0668556	0.836347	0.0234339	0.0234339	17.18	16.07	-0.167959	-0.234814	0.35424	0.125425	Nub1	negative regulator of ubiquitin-like proteins 1	chr5:24194739-24196539	strong CpG island
1452777_a_at	0.962341	-0.0668556	0.592798	0.0234339	0.0234339	86.3	83.05	-0.167959	-0.234814	0.0745468	0.754773	Nub1	negative regulator of ubiquitin-like proteins 1	chr5:24194739-24196539	strong CpG island
1428439_at	1.00827	-0.0668556	0.970573	0.0234339	0.0234339	29.02	29.26	-0.167959	-0.234814	0.0408141	0.864346	Nub1	negative regulator of ubiquitin-like proteins 1	chr5:24194739-24196539	strong CpG island
1428527_at	1.18676	-0.0668545	0.0357259	0.0480095	0.0357259	368.39	437.19	0.0380793	-0.0287752	-0.265958	0.257056	Snx7	sorting nexin 7	chr3:117860556-117861256	strong CpG island
1454675_at	0.894841	-0.0667463	0.13352	0.0247237	0.0247237	136.08	121.77	0.0245737	-0.0421726	-0.128261	0.589955	Thra	thyroid hormone receptor alpha	chr11:98556662-98558467	strong CpG island
1426997_at	1.01308	-0.0667463	0.923206	0.0247237	0.0247237	60.38	61.17	0.0245737	-0.0421726	-0.205781	0.384086	Thra	thyroid hormone receptor alpha	chr11:98556662-98558467	strong CpG island
1418210_at	1.06917	-0.0667067	0.405958	0.0725812	0.0725812	130.26	139.27	-0.0667234	-0.13343	-0.429332	0.0588807	Pfn2	profilin 2	chr3:57934784-57936766	strong CpG island
1418209_a_at	1.16464	-0.0667067	0.0944118	0.0725812	0.0725812	141.34	164.61	-0.0667234	-0.13343	-0.60718	0.00452361	Pfn2	profilin 2	chr3:57934784-57936766	strong CpG island
1436993_x_at	1.1794	-0.0667067	0.028959	0.0725812	0.028959	167.22	197.22	-0.0667234	-0.13343	-0.492997	0.027199	Pfn2	profilin 2	chr3:57934784-57936766	strong CpG island
1415759_a_at	0.96666	-0.06665	0.308672	0.179598	0.179598	887.81	858.21	-0.516211	-0.582861	0.258686	0.27078	Hbxip	hepatitis B virus x interacting protein	chr3:107406884-107407585	strong CpG island
1436152_a_at	1.0561	-0.06665	0.293153	0.179598	0.179598	1454.33	1535.92	-0.516211	-0.582861	-0.311394	0.181405	Hbxip	hepatitis B virus x interacting protein	chr3:107406884-107407585	strong CpG island
1442199_at	0.790251	-0.0665402	0.380868	0.0670101	0.0670101	20.31	16.05	0.0278014	-0.0387388	0.276223	0.238447	Btnl2	butyrophilin-like 2	chr17:33961102-33962902	CpG poor
1427364_a_at	0.976093	-0.0664907	0.781891	0.0878045	0.0878045	176.52	172.3	0.0427961	-0.0236946	0.269241	0.251007	Odc1	ornithine decarboxylase, structural 1	chr12:17569269-17571069	strong CpG island
1457289_at	1.52346	-0.0664813	0.209115	0.00105639	0.00105639	6.82	10.39	-0.0634014	-0.129883	-0.151681	0.523233	Nr2e1	nuclear receptor subfamily 2, group E, member 1	chr10:42270422-42273303	strong CpG island
1434921_at	2.12928	-0.0664813	0.14854	0.00105639	0.00105639	2.63	5.6	-0.0634014	-0.129883	-0.103821	0.663137	Nr2e1	nuclear receptor subfamily 2, group E, member 1	chr10:42270422-42273303	strong CpG island
1452812_at	0.965294	-0.0664712	0.815536	0.0636594	0.0636594	46.39	44.78	-0.113678	-0.18015	0.185072	0.434709	Lphn1	latrophilin 1	chr8:86789519-86791352	strong CpG island
1428510_at	1.02027	-0.0664712	0.796076	0.0636594	0.0636594	73.49	74.98	-0.113678	-0.18015	0.051876	0.828049	Lphn1	latrophilin 1	chr8:86789519-86791352	strong CpG island
1458474_at	0.893389	-0.0664467	0.670087	0.0987664	0.0987664	33.58	30	-0.296339	-0.362785	-0.291835	0.211854	D10Bwg1364e	DNA segment, Chr 10, Brigham & Women's Genetics 1364 expressed	chr10:79992933-79994733	strong CpG island
1415753_at	1.06083	-0.0664467	0.0817231	0.0987664	0.0817231	460.49	488.5	-0.296339	-0.362785	0.0150829	0.949677	D10Bwg1364e	DNA segment, Chr 10, Brigham & Women's Genetics 1364 expressed	chr10:79992933-79994733	strong CpG island
1442883_s_at	1.10317	-0.0664467	0.0217721	0.0987664	0.0217721	317.23	349.96	-0.296339	-0.362785	-0.249028	0.289704	D10Bwg1364e	DNA segment, Chr 10, Brigham & Women's Genetics 1364 expressed	chr10:79992933-79994733	strong CpG island
1421419_at	0.712188	-0.0663602	0.395514	0.0243899	0.0243899	20.43	14.55	0.0708125	0.00445227	0.0738435	0.75702	Kcnk4	potassium channel, subfamily K, member 4	chr19:7000718-7002859	strong CpG island
1433833_at	0.699502	-0.0663564	0.0172614	0.0851775	0.0172614	1165.3	815.13	0.0762036	0.00984712	0.132182	0.578538	Fndc3b	fibronectin type III domain containing 3B	chr3:27900950-27902750	strong CpG island
1452783_at	0.761873	-0.0663564	0.0194332	0.0851775	0.0194332	384.29	292.78	0.0762036	0.00984712	0.0373609	0.875735	Fndc3b	fibronectin type III domain containing 3B	chr3:27900950-27902750	strong CpG island
1460415_a_at	0.887079	-0.0662289	0.546131	0.042298	0.042298	27.01	23.96	-0.142377	-0.208606	0.0461395	0.846835	Cd40	CD40 antigen	chr2:164745540-164747340	weak CpG island
1449473_s_at	0.926736	-0.0662289	0.663559	0.042298	0.042298	33.85	31.37	-0.142377	-0.208606	-0.19621	0.407058	Cd40	CD40 antigen	chr2:164745540-164747340	weak CpG island
1439221_s_at	1.17492	-0.0662289	0.686845	0.042298	0.042298	6.06	7.12	-0.142377	-0.208606	-0.162961	0.492418	Cd40	CD40 antigen	chr2:164745540-164747340	weak CpG island
1428432_at	0.954027	-0.0661567	0.487227	0.0151642	0.0151642	204.25	194.86	0.166954	0.100797	-0.0495272	0.835731	2310047A01Rik	RIKEN cDNA 2310047A01 gene	chr14:24601596-24602558	strong CpG island
1428431_at	0.983416	-0.0661567	0.757488	0.0151642	0.0151642	478.16	470.23	0.166954	0.100797	-0.245389	0.297039	2310047A01Rik	RIKEN cDNA 2310047A01 gene	chr14:24601596-24602558	strong CpG island
1424005_at	0.797134	-0.0661539	1.06402e-05	0.0512925	1.06402e-05	643.33	512.82	0.0405944	-0.0255595	0.430958	0.0578243	B230219D22Rik	RIKEN cDNA B230219D22 gene	chr13:55701445-55703339	strong CpG island
1453736_s_at	1.03212	-0.0661539	0.642527	0.0512925	0.0512925	52	53.67	0.0405944	-0.0255595	-0.165426	0.485805	B230219D22Rik	RIKEN cDNA B230219D22 gene	chr13:55701445-55703339	strong CpG island
1431009_at	1.43107	-0.0661539	0.00415721	0.0512925	0.00415721	25.68	36.75	0.0405944	-0.0255595	-0.159254	0.502445	B230219D22Rik	RIKEN cDNA B230219D22 gene	chr13:55701445-55703339	strong CpG island
1435927_at	1.10405	-0.0661147	0.176514	0.070605	0.070605	108.99	120.33	0.000556407	-0.0655583	-0.380276	0.0981357	Dennd3	DENN/MADD domain containing 3	chr15:73339499-73340199	weak CpG island
1433764_at	0.951282	-0.0660869	0.700595	0.0420134	0.0420134	3.9	3.71	0.0762914	0.0102045	0.224563	0.341177	Clec2l	C-type lectin domain family, member l	chr6:38592415-38593116	strong CpG island
1427041_at	0.934012	-0.0660755	0.433088	0.139665	0.139665	65.77	61.43	0.0320024	-0.0340731	-0.189619	0.423303	BC013712	cDNA sequence BC013712	chr4:132067940-132069740	weak CpG island
1419373_at	0.96478	-0.0659977	0.885667	0.0817228	0.0817228	15.9	15.34	-0.0772802	-0.143278	-0.17502	0.460489	Atp6v1b1	ATPase, H+ transporting, lysosomal V1 subunit B1	chr6:83707374-83709174	CpG poor
1449586_at	0.963636	-0.0659204	0.780097	0.0213722	0.0213722	5.5	5.3	0.0905389	0.0246185	0.373209	0.10507	Pkp1	plakophilin 1	chr1:137734935-137736735	strong CpG island
1432342_at	0.916384	-0.0658228	0.827949	0.0223675	0.0223675	8.85	8.11	-0.00135689	-0.0671797	-0.0837442	0.725575	Nmnat3	nicotinamide nucleotide adenylyltransferase 3	chr9:98104634-98106434	strong CpG island
1424899_at	1.07679	-0.0658228	0.467849	0.0223675	0.0223675	58.47	62.96	-0.00135689	-0.0671797	-0.223951	0.342528	Nmnat3	nicotinamide nucleotide adenylyltransferase 3	chr9:98104634-98106434	strong CpG island
1416663_at	1.0362	-0.0657796	0.309323	0.148552	0.148552	2788.07	2889	-0.369961	-0.43574	0.0818941	0.73142	Ndufa9	NADH dehydrogenase (ubiquinone) 1 alpha subcomplex, 9	chr6:126814244-126816044	strong CpG island
1460593_at	0.919548	-0.0657678	0.116754	0.0295384	0.0295384	353.75	325.29	0.128866	0.0630985	0.0689584	0.772675	Susd4	sushi domain containing 4	chr1:184600282-184602082	strong CpG island
1424221_at	0.937193	-0.0657678	0.367497	0.0295384	0.0295384	317.8	297.84	0.128866	0.0630985	0.198218	0.402177	Susd4	sushi domain containing 4	chr1:184600282-184602082	strong CpG island
1451260_at	0.950951	-0.0657609	0.546917	0.1045	0.1045	461.99	439.33	-0.628004	-0.693765	0.0527896	0.825065	Aldh1b1	aldehyde dehydrogenase 1 family, member B1	chr4:45818848-45820648	weak CpG island
1418712_at	0.570196	-0.0657313	0.0991645	0.208547	0.0991645	82.27	46.91	-0.046324	-0.112055	0.235518	0.317503	Cdc42ep5	CDC42 effector protein (Rho GTPase binding) 5	chr7:3767286-3769086	CpG poor
1430018_at	1.23696	-0.0657313	0.281167	0.208547	0.208547	43.51	53.82	-0.046324	-0.112055	-0.0437277	0.854758	Cdc42ep5	CDC42 effector protein (Rho GTPase binding) 5	chr7:3767286-3769086	CpG poor
1448447_at	0.90117	-0.0657039	0.00998911	0.181985	0.00998911	1258.52	1134.14	-0.66401	-0.729714	-0.0421213	0.860042	Vps28	vacuolar protein sorting 28 (yeast)	chr15:76452782-76454582	weak CpG island
1451343_at	0.925494	-0.0656548	0.17393	0.0492589	0.0492589	208.17	192.66	-0.3154	-0.381054	0.229173	0.331091	Vps36	vacuolar protein sorting 36 (yeast)	chr8:23657104-23658904	strong CpG island
1452898_at	0.974935	-0.0656548	0.709966	0.0492589	0.0492589	221.82	216.26	-0.3154	-0.381054	0.260971	0.26642	Vps36	vacuolar protein sorting 36 (yeast)	chr8:23657104-23658904	strong CpG island
1424417_at	1.3144	-0.0656548	0.0122287	0.0492589	0.0122287	38.55	50.67	-0.3154	-0.381054	-0.305428	0.190358	Vps36	vacuolar protein sorting 36 (yeast)	chr8:23657104-23658904	strong CpG island
1420351_at	0.919064	-0.0656418	0.191802	0.142509	0.142509	107.74	99.02	0.313076	0.247434	0.258628	0.270892	Tnfrsf4	tumor necrosis factor receptor superfamily, member 4	chr4:154856194-154857994	CpG poor
1448297_a_at	0.960399	-0.0656362	0.748659	0.0682798	0.0682798	372.72	357.96	-0.0879515	-0.153588	0.292981	0.209981	Tnk2	tyrosine kinase, non-receptor, 2	chr16:32563307-32565107	strong CpG island
1448298_at	0.998675	-0.0656362	0.985706	0.0682798	0.0682798	60.39	60.31	-0.0879515	-0.153588	0.255657	0.27663	Tnk2	tyrosine kinase, non-receptor, 2	chr16:32563307-32565107	strong CpG island
1431099_at	0.845721	-0.0655243	0.280422	0.018233	0.018233	33.77	28.56	0.0488504	-0.0166738	0.182499	0.441235	Hoxd8	homeo box D8	chr2:74505027-74506843	strong CpG island
1433638_s_at	1.16986	-0.0655243	0.622096	0.018233	0.018233	12.54	14.67	0.0488504	-0.0166738	-0.144114	0.544398	Hoxd8	homeo box D8	chr2:74505027-74506843	strong CpG island
1416772_at	0.982915	-0.0654875	0.654989	0.0168511	0.0168511	1129.06	1109.77	-0.181382	-0.24687	0.23584	0.316822	Cpt2	carnitine palmitoyltransferase 2	chr4:107420966-107422766	weak CpG island
1447820_x_at	1.22219	-0.0654875	0.205661	0.0168511	0.0168511	69.49	84.93	-0.181382	-0.24687	-0.352671	0.127226	Cpt2	carnitine palmitoyltransferase 2	chr4:107420966-107422766	weak CpG island
1458999_at	0.945846	-0.0654875	0.888569	0.0552321	0.0552321	19.02	17.99	-0.21328	-0.278767	0.239816	0.308491	Mrps10	Mitochondrial ribosomal protein S10	chr17:46831087-46832887	strong CpG island
1428153_at	1.04809	-0.0654875	0.347114	0.0552321	0.0552321	500.71	524.79	-0.21328	-0.278767	0.0546143	0.819113	Mrps10	mitochondrial ribosomal protein S10	chr17:46831087-46832887	strong CpG island
1418343_at	1.0494	-0.0654251	0.448276	0.0298795	0.0298795	122.68	128.74	-0.408716	-0.474141	-0.065107	0.785077	Gtf2ird2	GTF2I repeat domain containing 2	chr5:134467364-134469278	strong CpG island
1428565_at	1.43192	-0.0654048	6.9609e-06	0.0254217	6.9609e-06	270.05	386.69	0.219129	0.153724	-0.327207	0.159069	Unkl	unkempt-like (Drosophila)	chr17:24948881-24950681	weak CpG island
1435455_at	0.865246	-0.0653665	0.345127	0.0582214	0.0582214	75.1	64.98	0.147207	0.0818406	0.298707	0.200794	C79267	expressed sequence C79267	chr4:138846291-138847807	strong CpG island
1426597_s_at	1.13681	-0.0653665	0.324881	0.0582214	0.0582214	50.8	57.75	0.147207	0.0818406	-0.0160983	0.946293	C79267	expressed sequence C79267	chr4:138846291-138847807	strong CpG island
1443854_at	0.688235	-0.0653	0.270039	0.0846618	0.0846618	5.1	3.51	-0.131437	-0.196737	0.651796	0.00184678	Hand2	heart and neural crest derivatives expressed transcript 2	chr8:60212745-60214574	strong CpG island
1422221_at	0.715461	-0.0653	0.439588	0.0846618	0.0846618	6.08	4.35	-0.131437	-0.196737	-0.0171293	0.942859	Hand2	heart and neural crest derivatives expressed transcript 2	chr8:60212745-60214574	strong CpG island
1449364_at	0.64363	-0.0652876	0.0741923	0.171228	0.0741923	24.02	15.46	0.0284549	-0.0368327	0.140634	0.554259	Aurkc	aurora kinase C	chr7:6598085-6599885	weak CpG island
1419738_a_at	0.875112	-0.0652447	0.446596	0.0698879	0.0698879	89.52	78.34	0.170339	0.105094	0.0187945	0.937314	Tpm2	tropomyosin 2, beta	chr4:43543988-43545788	weak CpG island
1425028_a_at	1.08766	-0.0652447	0.648193	0.0698879	0.0698879	29.66	32.26	0.170339	0.105094	-0.104084	0.662332	Tpm2	tropomyosin 2, beta	chr4:43543988-43545788	weak CpG island
1449577_x_at	1.11196	-0.0652447	0.717641	0.0698879	0.0698879	16.97	18.87	0.170339	0.105094	-0.220661	0.34985	Tpm2	tropomyosin 2, beta	chr4:43543988-43545788	weak CpG island
1419739_at	1.65577	-0.0652447	0.0481373	0.0698879	0.0481373	15.6	25.83	0.170339	0.105094	0.116579	0.624516	Tpm2	tropomyosin 2, beta	chr4:43543988-43545788	weak CpG island
1433693_x_at	0.893961	-0.065161	0.325316	0.0426726	0.0426726	50.17	44.85	0.0475733	-0.0175877	0.146309	0.538218	Vamp3	vesicle-associated membrane protein 3	chr4:149901243-149903053	strong CpG island
1456245_x_at	0.914442	-0.065161	0.190488	0.0426726	0.0426726	209.8	191.85	0.0475733	-0.0175877	-0.292211	0.211238	Vamp3	vesicle-associated membrane protein 3	chr4:149901243-149903053	strong CpG island
1437708_x_at	1.06991	-0.065161	0.392094	0.0426726	0.0426726	231.74	247.94	0.0475733	-0.0175877	-0.00739144	0.975327	Vamp3	vesicle-associated membrane protein 3	chr4:149901243-149903053	strong CpG island
1421102_a_at	1.11319	-0.065161	0.144928	0.0426726	0.0426726	58.66	65.3	0.0475733	-0.0175877	0.129703	0.585745	Vamp3	vesicle-associated membrane protein 3	chr4:149901243-149903053	strong CpG island
1433916_at	1.13565	-0.065161	0.040896	0.0426726	0.040896	185.84	211.05	0.0475733	-0.0175877	-0.176582	0.456434	Vamp3	vesicle-associated membrane protein 3	chr4:149901243-149903053	strong CpG island
1457391_at	1.51117	-0.065161	0.0863185	0.0426726	0.0426726	16.12	24.36	0.0475733	-0.0175877	-0.326823	0.159588	Vamp3	Vesicle-associated membrane protein 3	chr4:149901243-149903053	strong CpG island
1436112_at	1.91366	-0.0649372	0.0203353	0.0267334	0.0203353	14.71	28.15	-0.39233	-0.457268	-0.231046	0.327045	AI118078	expressed sequence AI118078	chr9:55123785-55125585	strong CpG island
1448576_at	0.781553	-0.0648708	0.496437	0.100868	0.100868	4.12	3.22	0.0154318	-0.049439	0.12006	0.614135	Il7r	interleukin 7 receptor	chr15:9474083-9475883	CpG poor
1448575_at	0.909091	-0.0648708	0.583425	0.100868	0.100868	23.98	21.8	0.0154318	-0.049439	0.279149	0.233306	Il7r	interleukin 7 receptor	chr15:9474083-9475883	CpG poor
1419424_at	1.06446	-0.0648621	0.746289	0.020113	0.020113	29.32	31.21	-0.217062	-0.281924	0.277905	0.235483	Ptf1a	pancreas specific transcription factor, 1a	chr2:19362116-19364398	strong CpG island
1421236_at	0.884594	-0.0648562	0.146197	0.0232855	0.0232855	72.44	64.08	-0.253658	-0.318514	-0.031079	0.89651	Ripk2	receptor (TNFRSF)-interacting serine-threonine kinase 2	chr4:16090147-16091947	strong CpG island
1450173_at	0.909166	-0.0648562	0.258712	0.0232855	0.0232855	109.32	99.39	-0.253658	-0.318514	-0.236086	0.316303	Ripk2	receptor (TNFRSF)-interacting serine-threonine kinase 2	chr4:16090147-16091947	strong CpG island
1424859_at	1.06224	-0.0648455	0.788069	0.0285519	0.0285519	26.19	27.82	0.209155	0.14431	0.130584	0.583181	Homer3	homer homolog 3 (Drosophila)	chr8:73210738-73212639	strong CpG island
1452289_a_at	1.17004	-0.0648249	0.00285124	0.0250307	0.00285124	135.56	158.61	-0.193025	-0.25785	-0.35616	0.123247	Rnf135	ring finger protein 135	chr11:79998766-80000566	weak CpG island
1425911_a_at	0.8498	-0.0647718	0.311936	0.158419	0.158419	29.96	25.46	0.208976	0.144204	0.390575	0.0886366	Fgfr1	fibroblast growth factor receptor 1	chr8:26984293-26985023	strong CpG island
1436551_at	1.00795	-0.0647718	0.972777	0.158419	0.158419	17.6	17.74	0.208976	0.144204	-0.299566	0.19944	Fgfr1	fibroblast growth factor receptor 1	chr8:26984293-26985023	strong CpG island
1424050_s_at	1.04314	-0.0647718	0.756034	0.158419	0.158419	41.72	43.52	0.208976	0.144204	0.0529525	0.824534	Fgfr1	fibroblast growth factor receptor 1	chr8:26984293-26985023	strong CpG island
1451288_s_at	0.710105	-0.0647218	0.0343302	0.0447476	0.0343302	28.7	20.38	0.14227	0.0775485	-0.0587092	0.80579	1810043G02Rik	RIKEN cDNA 1810043G02 gene	chr10:77380478-77382278	strong CpG island
1424267_at	1.06235	-0.0647218	0.63233	0.0447476	0.0447476	41.54	44.13	0.14227	0.0775485	-0.209883	0.374465	1810043G02Rik	RIKEN cDNA 1810043G02 gene	chr10:77380478-77382278	strong CpG island
1420944_at	0.858721	-0.0647145	0.7354	0.0894445	0.0894445	17.2	14.77	0.206943	0.142229	0.160523	0.499002	Zfp185	zinc finger protein 185	chrX:69239793-69240494	strong CpG island
1420943_at	0.977366	-0.0647145	0.851367	0.0894445	0.0894445	9.72	9.5	0.206943	0.142229	0.149704	0.528725	Zfp185	zinc finger protein 185	chrX:69239793-69240494	strong CpG island
1438355_at	0.861646	-0.0647027	0.647866	0.0437635	0.0437635	5.71	4.92	0.219815	0.155112	0.185081	0.434687	Tmem90a	transmembrane protein 90a	chr12:85588055-85589855	strong CpG island
1458342_at	1.15778	-0.0647027	0.674987	0.0437635	0.0437635	14.07	16.29	0.219815	0.155112	0.315784	0.175003	Tmem90a	transmembrane protein 90a	chr12:85588055-85589855	strong CpG island
1423227_at	0.841924	-0.0646383	0.59818	0.188726	0.188726	8.73	7.35	0.363778	0.29914	-0.00966328	0.967747	Krt17	keratin 17	chr11:100076579-100078379	CpG poor
1420193_at	1.17271	-0.0646383	0.335178	0.188726	0.188726	19.86	23.29	0.363778	0.29914	-0.035967	0.880338	Krt17	keratin 17	chr11:100076579-100078379	CpG poor
1439611_at	1.30747	-0.0646258	0.038805	0.0165351	0.0165351	58.64	76.67	0.0160342	-0.0485916	-0.343148	0.138554	Chrm1	cholinergic receptor, muscarinic 1, CNS	chr19:8730095-8731895	CpG poor
1450833_at	1.52174	-0.0646258	0.274364	0.0165351	0.0165351	10.58	16.1	0.0160342	-0.0485916	-0.205479	0.384799	Chrm1	cholinergic receptor, muscarinic 1, CNS	chr19:8730095-8731895	CpG poor
1418690_at	0.615385	-0.0645952	0.171191	0.0905138	0.0905138	10.53	6.48	0.0384704	-0.0261248	0.124333	0.601485	Ptprz1	protein tyrosine phosphatase, receptor type Z, polypeptide 1	chr6:22825268-22825969	strong CpG island
1452284_at	0.871795	-0.0645952	0.484511	0.0905138	0.0905138	17.94	15.64	0.0384704	-0.0261248	0.0974709	0.682678	Ptprz1	protein tyrosine phosphatase, receptor type Z, polypeptide 1	chr6:22825268-22825969	strong CpG island
1427019_at	1.54978	-0.0645952	0.372486	0.0905138	0.0905138	9.24	14.32	0.0384704	-0.0261248	-0.502947	0.0238001	Ptprz1	protein tyrosine phosphatase, receptor type Z, polypeptide 1	chr6:22825268-22825969	strong CpG island
1460652_at	1.21376	-0.064595	0.0591658	0.290867	0.0591658	173.42	210.49	-0.324358	-0.388953	-0.222907	0.344842	Esrra	estrogen related receptor, alpha	chr19:6988352-6990152	strong CpG island
1442864_at	1.4596	-0.064595	0.0276763	0.290867	0.0276763	39.6	57.8	-0.324358	-0.388953	-0.248825	0.29011	Esrra	estrogen related receptor, alpha	chr19:6988352-6990152	strong CpG island
1439731_at	0.981119	-0.0645498	0.933424	0.0523445	0.0523445	14.3	14.03	-0.11171	-0.176259	-0.0619732	0.795206	E130309F12Rik	RIKEN cDNA E130309F12 gene	chr4:49079261-49081061	strong CpG island
1436733_at	0.994061	-0.0645498	0.982798	0.0523445	0.0523445	13.47	13.39	-0.11171	-0.176259	-0.342992	0.138744	E130309F12Rik	RIKEN cDNA E130309F12 gene	chr4:49079261-49081061	strong CpG island
1436734_at	1.25	-0.0645498	0.657735	0.0523445	0.0523445	3.36	4.2	-0.11171	-0.176259	-0.0623637	0.793942	E130309F12Rik	RIKEN cDNA E130309F12 gene	chr4:49079261-49081061	strong CpG island
1446557_at	1.71274	-0.0645498	0.0899984	0.0523445	0.0523445	9.26	15.86	-0.11171	-0.176259	-0.00562615	0.981219	E130309F12Rik	RIKEN cDNA E130309F12 gene	chr4:49079261-49081061	strong CpG island
1448658_at	0.976029	-0.0645142	0.670304	0.119938	0.119938	122.23	119.3	-0.319437	-0.383951	-0.0203682	0.932077	Sart1	squamous cell carcinoma antigen recognized by T-cells 1	chr19:5388177-5390003	strong CpG island
1442284_at	1.09398	-0.0645142	0.51139	0.119938	0.119938	37.56	41.09	-0.319437	-0.383951	-0.56861	0.00889497	Sart1	squamous cell carcinoma antigen recognized by T-cells 1	chr19:5388177-5390003	strong CpG island
1418404_at	1.19721	-0.0644805	0.111011	0.159749	0.111011	87.32	104.54	-0.180498	-0.244979	-0.245976	0.295848	Rad9	RAD9 homolog (S. pombe)	chr19:4201103-4202903	weak CpG island
1449017_at	1.0548	-0.0644545	0.51708	0.0430508	0.0430508	53.1	56.01	-0.0373091	-0.101764	0.139756	0.556759	Nutf2	nuclear transport factor 2	chr8:108748462-108750279	strong CpG island
1447440_at	1.42328	-0.0644545	0.332357	0.0430508	0.0430508	3.78	5.38	-0.0373091	-0.101764	-0.300843	0.197437	Nutf2	Nuclear transport factor 2	chr8:108748462-108750279	strong CpG island
1423064_at	0.694243	-0.0643792	0.121064	0.0643217	0.0643217	29.01	20.14	0.00734915	-0.0570301	0.402206	0.078744	Dnmt3a	DNA methyltransferase 3A	chr12:3890457-3892257	weak CpG island
1460324_at	0.992634	-0.0643792	0.938175	0.0643217	0.0643217	67.88	67.38	0.00734915	-0.0570301	0.0838249	0.72532	Dnmt3a	DNA methyltransferase 3A	chr12:3890457-3892257	weak CpG island
1423066_at	1.06733	-0.0643792	0.624803	0.0643217	0.0643217	36.24	38.68	0.00734915	-0.0570301	-0.0560413	0.814464	Dnmt3a	DNA methyltransferase 3A	chr12:3890457-3892257	weak CpG island
1423065_at	1.08824	-0.0643792	0.536151	0.0643217	0.0643217	43.86	47.73	0.00734915	-0.0570301	0.191589	0.418413	Dnmt3a	DNA methyltransferase 3A	chr12:3890457-3892257	weak CpG island
1423063_at	1.10048	-0.0643792	0.199959	0.0643217	0.0643217	88.28	97.15	0.00734915	-0.0570301	-0.2193	0.352905	Dnmt3a	DNA methyltransferase 3A	chr12:3890457-3892257	weak CpG island
1428508_at	0.997636	-0.0643355	0.982988	0.0331022	0.0331022	203.03	202.55	-0.161078	-0.225414	-0.194249	0.411856	Tbc1d2b	TBC1 domain family, member 2B	chr9:90068004-90069962	strong CpG island
1422639_at	1.07828	-0.0642746	0.660094	0.0919671	0.0919671	19.29	20.8	-0.25108	-0.315355	-0.242265	0.303426	Calcb	calcitonin-related polypeptide, beta	chr7:114508485-114510285	weak CpG island
1434910_at	0.923466	-0.0642699	0.18038	0.00899839	0.00899839	73.17	67.57	0.0795651	0.0152952	-0.0392969	0.869347	A830080D01Rik	RIKEN cDNA A830080D01 gene	chrX:154875523-154877460	strong CpG island
1428961_a_at	0.964852	-0.0641994	0.671955	0.0725623	0.0725623	160.75	155.1	0.0934466	0.0292472	0.0341756	0.88626	Sfrs16	splicing factor, arginine/serine-rich 16 (suppressor-of-white-apricot homolog, Drosophila)	chr7:18762490-18764290	strong CpG island
1454648_s_at	0.799521	-0.064118	0.13164	0.00366657	0.00366657	175.43	140.26	-0.11619	-0.180308	0.153892	0.517122	D10Wsu102e	DNA segment, Chr 10, Wayne State University 102, expressed	chr10:82788751-82790619	strong CpG island
1431005_at	0.799593	-0.064118	0.501248	0.00366657	0.00366657	24.55	19.63	-0.11619	-0.180308	-0.353567	0.126195	D10Wsu102e	DNA segment, Chr 10, Wayne State University 102, expressed	chr10:82788751-82790619	strong CpG island
1428067_at	0.909676	-0.0640412	0.292327	0.0943625	0.0943625	51.26	46.63	-0.0814863	-0.145528	0.0741164	0.756148	Rasl12	RAS-like, family 12	chr9:65195242-65197042	weak CpG island
1422237_at	1.04788	-0.0640262	0.708266	0.127382	0.127382	45.95	48.15	-0.158901	-0.222927	-0.200023	0.397818	Mc3r	melanocortin 3 receptor	chr2:171938396-171940196	weak CpG island
1419145_at	1.47183	-0.0639832	0.226209	0.0377297	0.0377297	11.36	16.72	0.106963	0.0429799	0.131476	0.580587	Smtnl1	smoothelin-like 1	chr2:84622991-84624791	weak CpG island
1448307_at	1.13109	-0.0639649	0.0066638	0.155757	0.0066638	711.41	804.67	-0.840592	-0.904557	0.00134626	0.995506	Psmg1	proteasome (prosome, macropain) assembly chaperone 1	chr16:96095313-96097113	strong CpG island
1460328_at	0.945445	-0.0639497	0.499829	0.0815731	0.0815731	136.01	128.59	0.0625068	-0.00144293	0.49521	0.0264118	Brd3	bromodomain containing 3	chr2:27296697-27298497	strong CpG island
1423199_at	0.981539	-0.0639497	0.862175	0.0815731	0.0815731	38.46	37.75	0.0625068	-0.00144293	0.260178	0.267928	Brd3	bromodomain containing 3	chr2:27296697-27298497	strong CpG island
1436960_at	1.05469	-0.0639497	0.397458	0.0815731	0.0815731	175.72	185.33	0.0625068	-0.00144293	0.115992	0.626271	Brd3	bromodomain containing 3	chr2:27296697-27298497	strong CpG island
1450902_at	1.08465	-0.0639497	0.205845	0.0815731	0.0815731	109.27	118.52	0.0625068	-0.00144293	0.0346636	0.884646	Brd3	bromodomain containing 3	chr2:27296697-27298497	strong CpG island
1451978_at	0.781857	-0.0639429	0.0400405	0.0395168	0.0395168	65.92	51.54	0.21586	0.151917	0.169093	0.476049	Loxl1	lysyl oxidase-like 1	chr9:58109792-58112623	strong CpG island
1436063_at	0.9389	-0.0639429	0.790236	0.0395168	0.0395168	4.91	4.61	0.21586	0.151917	-0.294951	0.20679	Loxl1	lysyl oxidase-like 1	chr9:58109792-58112623	strong CpG island
1449231_at	0.899389	-0.0638859	0.689429	0.0556862	0.0556862	17.99	16.18	0.0451211	-0.0187648	0.161378	0.496689	Zfp296	zinc finger protein 296	chr7:18735037-18736837	strong CpG island
1448220_at	3.90729	-0.0638243	0.318779	0.0127844	0.0127844	6.58	25.71	-0.0261536	-0.0899779	-0.123497	0.603953	Ctrb1	chymotrypsinogen B1	chr8:114577183-114578983	CpG poor
1426769_s_at	0.843548	-0.0637792	0.0256477	0.168501	0.0256477	260.91	220.09	-0.0482012	-0.11198	0.0274359	0.90859	Maml1	mastermind like 1 (Drosophila)	chr11:50135057-50136041	strong CpG island
1452188_at	0.893045	-0.0637792	0.120319	0.168501	0.120319	89.57	79.99	-0.0482012	-0.11198	0.16929	0.475528	Maml1	mastermind like 1 (Drosophila)	chr11:50135057-50136041	strong CpG island
1441697_at	1.00993	-0.0637792	0.933291	0.168501	0.168501	61.41	62.02	-0.0482012	-0.11198	-0.0417353	0.861313	Maml1	Mastermind like 1 (Drosophila)	chr11:50135057-50136041	strong CpG island
1445045_at	1.08094	-0.0637792	0.773929	0.168501	0.168501	13.59	14.69	-0.0482012	-0.11198	0.256533	0.274931	Maml1	Mastermind like 1 (Drosophila)	chr11:50135057-50136041	strong CpG island
1439464_s_at	0.853191	-0.0637602	0.0523087	0.0837461	0.0523087	399.84	341.14	0.14621	0.0824498	0.050627	0.832132	Tex10	testis expressed gene 10	chr4:48493981-48494681	strong CpG island
1434317_s_at	0.915978	-0.0637602	0.221441	0.0837461	0.0837461	101.64	93.1	0.14621	0.0824498	-0.103665	0.663615	Tex10	testis expressed gene 10	chr4:48493981-48494681	strong CpG island
1420736_at	0.874881	-0.0637585	0.256219	0.025618	0.025618	63.22	55.31	-0.708655	-0.772413	0.1591	0.502865	Sim1	single-minded homolog 1 (Drosophila)	chr10:50582657-50584565	strong CpG island
1449967_at	1.20773	-0.0637585	0.55757	0.025618	0.025618	6.21	7.5	-0.708655	-0.772413	-0.382143	0.0963604	Sim1	single-minded homolog 1 (Drosophila)	chr10:50582657-50584565	strong CpG island
1455907_x_at	0.465021	-0.0637465	0.0572869	0.252974	0.0572869	2.43	1.13	-0.550203	-0.613949	-0.207608	0.379784	Phox2b	paired-like homeobox 2b	chr5:67377761-67379561	strong CpG island
1422232_at	1.12044	-0.0637465	0.731863	0.252974	0.252974	18.35	20.56	-0.550203	-0.613949	0.363371	0.115304	Phox2b	paired-like homeobox 2b	chr5:67377761-67379561	strong CpG island
1423061_at	1.09737	-0.0635237	0.543019	0.0966239	0.0966239	42.62	46.77	0.064359	0.000835315	-0.122586	0.606644	Arvcf	armadillo repeat gene deleted in velo-cardio-facial syndrome	chr16:18260536-18262536	weak CpG island
1450855_at	1.10815	-0.0635237	0.279045	0.0966239	0.0966239	52.52	58.2	0.064359	0.000835315	-0.218201	0.355384	Arvcf	armadillo repeat gene deleted in velo-cardio-facial syndrome	chr16:18260536-18262536	weak CpG island
1450856_at	1.2281	-0.0635237	0.248434	0.0966239	0.0966239	27.62	33.92	0.064359	0.000835315	-0.114018	0.632197	Arvcf	armadillo repeat gene deleted in velo-cardio-facial syndrome	chr16:18260536-18262536	weak CpG island
1434267_at	0.881775	-0.0635048	0.125045	0.0325892	0.0325892	178.98	157.82	0.0576828	-0.00582199	0.296661	0.204046	Nek1	NIMA (never in mitosis gene a)-related expressed kinase 1	chr8:63885155-63885856	strong CpG island
1453612_at	1.05427	-0.0635048	0.72321	0.0325892	0.0325892	23.77	25.06	0.0576828	-0.00582199	0.0437482	0.85469	Nek1	NIMA (never in mitosis gene a)-related expressed kinase 1	chr8:63885155-63885856	strong CpG island
1438592_at	1.09804	-0.0635048	0.599025	0.0325892	0.0325892	61.71	67.76	0.0576828	-0.00582199	-0.130217	0.584249	Nek1	NIMA (never in mitosis gene a)-related expressed kinase 1	chr8:63885155-63885856	strong CpG island
1437936_at	1.07208	-0.0634107	0.744752	0.0656156	0.0656156	15.4	16.51	-0.0459564	-0.109367	0.44996	0.0465179	6330534C20Rik	RIKEN cDNA 6330534C20 gene	chrX:49034526-49036326	weak CpG island
1428652_at	0.762871	-0.0633838	0.000116312	0.00624403	0.000116312	302.03	230.41	0.165957	0.102573	0.418164	0.0665361	0610010F05Rik	RIKEN cDNA 0610010F05 gene	chr11:23533100-23534921	strong CpG island
1456660_a_at	0.811262	-0.0633838	0.0509415	0.00624403	0.00624403	70.15	56.91	0.165957	0.102573	0.458871	0.0418411	0610010F05Rik	RIKEN cDNA 0610010F05 gene	chr11:23533100-23534921	strong CpG island
1418396_at	1.09212	-0.0633255	0.397342	0.0470758	0.0470758	47.22	51.57	-0.0754404	-0.138766	-0.105202	0.658915	Gpsm3	G-protein signalling modulator 3 (AGS3-like, C. elegans)	chr17:34196579-34198379	CpG poor
1451674_at	0.997776	-0.0633211	0.982378	0.0456321	0.0456321	53.95	53.83	0.0484366	-0.0148845	0.175061	0.460382	Slc12a5	solute carrier family 12, member 5	chr2:164658223-164660062	strong CpG island
1425337_at	1.78452	-0.0633211	0.040082	0.0456321	0.040082	13.18	23.52	0.0484366	-0.0148845	-0.182517	0.441188	Slc12a5	solute carrier family 12, member 5	chr2:164658223-164660062	strong CpG island
1449105_at	1.04947	-0.0633204	0.810481	0.0706112	0.0706112	5.66	5.94	0.0984285	0.0351081	0.0198578	0.933775	Sh2d2a	SH2 domain protein 2A	chr3:87931381-87933437	CpG poor
1430309_at	0.882123	-0.0633021	0.040535	0.0147162	0.0147162	163.56	144.28	-0.130998	-0.1943	0.382317	0.096197	Nipbl	Nipped-B homolog (Drosophila)	chr15:8390837-8392978	strong CpG island
1437158_at	0.883405	-0.0633021	0.0259542	0.0147162	0.0147162	395.47	349.36	-0.130998	-0.1943	0.228523	0.332501	Nipbl	Nipped-B homolog (Drosophila)	chr15:8390837-8392978	strong CpG island
1443992_at	0.996472	-0.0633021	0.983161	0.0147162	0.0147162	31.18	31.07	-0.130998	-0.1943	0.102269	0.667893	Nipbl	Nipped-B homolog (Drosophila)	chr15:8390837-8392978	strong CpG island
1442103_at	0.997013	-0.0633021	0.971622	0.0147162	0.0147162	53.57	53.41	-0.130998	-0.1943	-0.0249942	0.916696	Nipbl	Nipped-B homolog (Drosophila)	chr15:8390837-8392978	strong CpG island
1453576_at	1.00546	-0.0633021	0.919339	0.0147162	0.0147162	163.05	163.94	-0.130998	-0.1943	0.00552504	0.981556	Nipbl	Nipped-B homolog (Drosophila)	chr15:8390837-8392978	strong CpG island
1427903_at	0.962907	-0.063172	0.174212	0.0707715	0.0707715	503.06	484.4	-0.163904	-0.227076	-0.0197208	0.934231	Phpt1	phosphohistidine phosphatase 1	chr2:25396378-25398178	weak CpG island
1455102_at	0.795139	-0.0631614	0.0223769	0.232695	0.0223769	404.47	321.61	-0.0705036	-0.133665	-0.254429	0.279023	Larp4	La ribonucleoprotein domain family, member 4	chr15:99800508-99801767	strong CpG island
1439010_at	0.829644	-0.0631614	0.0402754	0.232695	0.0402754	598.16	496.26	-0.0705036	-0.133665	0.0301195	0.89969	Larp4	La ribonucleoprotein domain family, member 4	chr15:99800508-99801767	strong CpG island
1437177_at	0.840255	-0.0631614	0.0342512	0.232695	0.0342512	291.34	244.8	-0.0705036	-0.133665	-0.0297611	0.900878	Larp4	La ribonucleoprotein domain family, member 4	chr15:99800508-99801767	strong CpG island
1431946_a_at	1.25385	-0.0631482	0.186245	0.236169	0.186245	31.16	39.07	0.110772	0.0476236	-0.160704	0.498511	Necab3	N-terminal EF-hand calcium binding protein 3	chr2:154249928-154250628	weak CpG island
1437731_at	0.874842	-0.0630256	0.322129	0.0749638	0.0749638	142.62	124.77	-0.0980989	-0.161125	0.00696337	0.976756	5830404H04Rik	RIKEN cDNA 5830404H04 gene	chr16:98077013-98078813	strong CpG island
1430544_at	0.880761	-0.0630256	0.248844	0.0749638	0.0749638	64.66	56.95	-0.0980989	-0.161125	0.195427	0.408969	5830404H04Rik	RIKEN cDNA 5830404H04 gene	chr16:98077013-98078813	strong CpG island
1436344_at	0.938226	-0.0630256	0.32851	0.0749638	0.0749638	371.84	348.87	-0.0980989	-0.161125	0.191171	0.419448	5830404H04Rik	RIKEN cDNA 5830404H04 gene	chr16:98077013-98078813	strong CpG island
1443901_at	0.970831	-0.0630256	0.584145	0.0749638	0.0749638	141.93	137.79	-0.0980989	-0.161125	-0.0493249	0.836393	5830404H04Rik	RIKEN cDNA 5830404H04 gene	chr16:98077013-98078813	strong CpG island
1420595_at	1.29606	-0.0630233	0.0847921	0.00380584	0.00380584	42.39	54.94	-0.0413365	-0.10436	-0.163921	0.489838	Dlx4	distal-less homeobox 4	chr11:94961141-94963653	strong CpG island
1443591_at	1.3143	-0.0630233	0.195985	0.00380584	0.00380584	26.09	34.29	-0.0413365	-0.10436	-0.644848	0.00214264	Dlx4	distal-less homeobox 4	chr11:94961141-94963653	strong CpG island
1434780_at	0.87065	-0.0629597	0.428005	0.0180783	0.0180783	34.48	30.02	-0.102307	-0.165267	-0.115878	0.626615	C130038G02Rik	RIKEN cDNA C130038G02 gene	chr5:148266368-148268355	strong CpG island
1457425_at	0.883589	-0.0629597	0.325212	0.0180783	0.0180783	49.48	43.72	-0.102307	-0.165267	0.295782	0.205453	C130038G02Rik	RIKEN cDNA C130038G02 gene	chr5:148266368-148268355	strong CpG island
1432205_a_at	0.994889	-0.0629597	0.987488	0.0180783	0.0180783	11.74	11.68	-0.102307	-0.165267	-0.507104	0.0224837	C130038G02Rik	RIKEN cDNA C130038G02 gene	chr5:148266368-148268355	strong CpG island
1451283_at	0.84341	-0.0629124	0.00437846	0.0180378	0.00437846	287.95	242.86	-0.236257	-0.299169	0.201732	0.393714	1810073G14Rik	RIKEN cDNA 1810073G14 gene	chr11:57333559-57336110	strong CpG island
1451464_at	0.857508	-0.0629124	0.250664	0.0180378	0.0180378	35.23	30.21	-0.236257	-0.299169	0.156615	0.509644	Mfap3	microfibrillar-associated protein 3	chr11:57333559-57336110	strong CpG island
1424721_at	0.933174	-0.0629124	0.0979545	0.0180378	0.0180378	254.84	237.81	-0.236257	-0.299169	0.501836	0.0241619	Mfap3	microfibrillar-associated protein 3	chr11:57333559-57336110	strong CpG island
1434562_at	0.950497	-0.0629124	0.311412	0.0180378	0.0180378	183.22	174.15	-0.236257	-0.299169	0.135694	0.568395	Mfap3	microfibrillar-associated protein 3	chr11:57333559-57336110	strong CpG island
1424253_at	0.954769	-0.0629124	0.477979	0.0180378	0.0180378	286.09	273.15	-0.236257	-0.299169	0.14824	0.532808	1810073G14Rik	RIKEN cDNA 1810073G14 gene	chr11:57333559-57336110	strong CpG island
1425340_a_at	1.07198	-0.0629099	0.15437	0.0658035	0.0658035	167.13	179.16	-0.16492	-0.22783	-0.279336	0.232981	Ptpra	protein tyrosine phosphatase, receptor type, A	chr2:130140680-130142480	strong CpG island
1447467_at	1.44367	-0.0629099	0.273123	0.0658035	0.0658035	23.08	33.32	-0.16492	-0.22783	-0.0406528	0.864878	Ptpra	protein tyrosine phosphatase, receptor type, A	chr2:130140680-130142480	strong CpG island
1455190_at	1.55022	-0.06289	0.164331	0.143614	0.143614	13.74	21.3	-0.247979	-0.310869	-0.245973	0.295854	Gng7	guanine nucleotide binding protein (G protein), gamma 7	chr10:80417554-80419354	weak CpG island
1427737_a_at	0.921769	-0.0628824	0.456729	0.207535	0.207535	72.35	66.69	-0.0578297	-0.120712	-0.0993859	0.676764	1200011M11Rik	RIKEN cDNA 1200011M11 gene	chr11:86902428-86904272	strong CpG island
1460287_at	0.994668	-0.0628777	0.94538	0.00272949	0.00272949	121.91	121.26	0.168321	0.105444	-0.0834086	0.726634	Timp2	tissue inhibitor of metalloproteinase 2	chr11:118171001-118172801	strong CpG island
1454677_at	1.08883	-0.0628777	0.433007	0.00272949	0.00272949	85.22	92.79	0.168321	0.105444	0.0748884	0.753683	Timp2	tissue inhibitor of metalloproteinase 2	chr11:118171001-118172801	strong CpG island
1433662_s_at	1.09931	-0.0628777	0.193136	0.00272949	0.00272949	90.93	99.96	0.168321	0.105444	-0.527702	0.016788	Timp2	tissue inhibitor of metalloproteinase 2	chr11:118171001-118172801	strong CpG island
1420924_at	1.20613	-0.0628777	0.199736	0.00272949	0.00272949	23.82	28.73	0.168321	0.105444	-0.489915	0.0283259	Timp2	tissue inhibitor of metalloproteinase 2	chr11:118171001-118172801	strong CpG island
1450040_at	1.23845	-0.0628777	0.496904	0.00272949	0.00272949	10.61	13.14	0.168321	0.105444	-0.086539	0.716772	Timp2	tissue inhibitor of metalloproteinase 2	chr11:118171001-118172801	strong CpG island
1437081_at	2.15309	-0.0628777	0.169501	0.00272949	0.00272949	3.07	6.61	0.168321	0.105444	-0.027705	0.907697	Timp2	Tissue inhibitor of metalloproteinase 2	chr11:118171001-118172801	strong CpG island
1449982_at	0.959233	-0.0627293	0.916654	0.0817029	0.0817029	8.34	8	-0.0146055	-0.0773348	-0.024385	0.91872	Il11	interleukin 11	chr7:4380612-4382412	weak CpG island
1423518_at	1.00983	-0.06261	0.902584	0.0200613	0.0200613	138.32	139.68	0.0859544	0.0233444	-0.0222245	0.925902	Csk	c-src tyrosine kinase	chr9:57442817-57444617	strong CpG island
1423425_at	0.897107	-0.0625902	0.164577	0.0458663	0.0458663	190.78	171.15	0.291404	0.228814	0.0215598	0.928113	1300012G16Rik	RIKEN cDNA 1300012G16 gene	chr5:120763735-120765535	strong CpG island
1423426_at	1.11354	-0.0625902	0.122455	0.0458663	0.0458663	55.75	62.08	0.291404	0.228814	-0.370287	0.108038	1300012G16Rik	RIKEN cDNA 1300012G16 gene	chr5:120763735-120765535	strong CpG island
1457685_at	1.02615	-0.0624209	0.904949	0.212185	0.212185	12.62	12.95	-0.0662013	-0.128622	-0.0210245	0.929893	Zfp81	zinc finger protein 81	chr17:32971695-32972396	weak CpG island
1452275_at	0.637658	-0.0623699	0.192743	0.0909798	0.0909798	6.32	4.03	-0.159422	-0.221792	0.129351	0.586773	Zfand3	zinc finger, AN1-type domain 3	chr17:29730798-29732598	strong CpG island
1452274_at	0.945643	-0.0623699	0.301794	0.0909798	0.0909798	299.32	283.05	-0.159422	-0.221792	0.263347	0.261932	Zfand3	zinc finger, AN1-type domain 3	chr17:29730798-29732598	strong CpG island
1426998_at	0.946502	-0.0623699	0.192251	0.0909798	0.0909798	196.83	186.3	-0.159422	-0.221792	0.098284	0.680165	Zfand3	zinc finger, AN1-type domain 3	chr17:29730798-29732598	strong CpG island
1419954_s_at	0.965129	-0.0623699	0.303083	0.0909798	0.0909798	330.07	318.56	-0.159422	-0.221792	0.0693313	0.771477	Zfand3	zinc finger, AN1-type domain 3	chr17:29730798-29732598	strong CpG island
1441948_x_at	1.02286	-0.0623699	0.652458	0.0909798	0.0909798	1359.32	1390.39	-0.159422	-0.221792	0.00244989	0.991821	Zfand3	zinc finger, AN1-type domain 3	chr17:29730798-29732598	strong CpG island
1447850_x_at	1.0943	-0.0623699	0.455657	0.0909798	0.0909798	70.31	76.94	-0.159422	-0.221792	-0.273041	0.24412	Zfand3	zinc finger, AN1-type domain 3	chr17:29730798-29732598	strong CpG island
1419955_at	1.40239	-0.0623699	0.385146	0.0909798	0.0909798	13.37	18.75	-0.159422	-0.221792	-0.236313	0.315824	Zfand3	Zinc finger, AN1-type domain 3	chr17:29730798-29732598	strong CpG island
1437241_at	0.833689	-0.0623201	0.0786827	0.197249	0.0786827	107.87	89.93	-0.0800098	-0.14233	0.32254	0.165452	Klf11	Kruppel-like factor 11	chr12:25239052-25240985	strong CpG island
1418880_at	0.893388	-0.0623045	0.51853	0.063155	0.063155	41.74	37.29	-0.231941	-0.294245	-0.185416	0.433839	Gfra3	glial cell line derived neurotrophic factor family receptor alpha 3	chr18:34844631-34846431	weak CpG island
1425029_a_at	0.999198	-0.062267	0.995333	0.0342678	0.0342678	37.41	37.38	0.0479949	-0.0142721	0.265333	0.258217	Mboat2	membrane bound O-acyltransferase domain containing 2	chr12:25419401-25421253	strong CpG island
1435183_at	1.06411	-0.0622433	0.59058	0.0285441	0.0285441	61.46	65.4	0.0532203	-0.009023	0.24603	0.295738	Tbkbp1	TBK1 binding protein 1	chr11:96965302-96967892	strong CpG island
1431389_at	1.70807	-0.0622433	0.000445542	0.0285441	0.000445542	28.98	49.5	0.0532203	-0.009023	-0.512571	0.0208412	Tbkbp1	TBK1 binding protein 1	chr11:96965302-96967892	strong CpG island
1419483_at	0.939007	-0.0621507	0.540611	0.00638828	0.00638828	41.48	38.95	0.0346981	-0.0274526	-0.0725558	0.761138	C3ar1	complement component 3a receptor 1	chr6:122821122-122822922	CpG poor
1419482_at	0.966609	-0.0621507	0.892886	0.00638828	0.00638828	29.05	28.08	0.0346981	-0.0274526	-0.0531718	0.823818	C3ar1	complement component 3a receptor 1	chr6:122821122-122822922	CpG poor
1442082_at	1.0522	-0.0621507	0.805131	0.00638828	0.00638828	24.33	25.6	0.0346981	-0.0274526	-0.141979	0.550439	C3ar1	complement component 3a receptor 1	chr6:122821122-122822922	CpG poor
1427959_at	0.911416	-0.0621267	0.167331	0.110712	0.110712	108.71	99.08	-0.489442	-0.551569	0.252117	0.283565	Abhd10	abhydrolase domain containing 10	chr16:45661736-45663536	strong CpG island
1427958_at	1.1803	-0.0621267	0.037915	0.110712	0.037915	86.69	102.32	-0.489442	-0.551569	-0.163465	0.491061	Abhd10	abhydrolase domain containing 10	chr16:45661736-45663536	strong CpG island
1416264_at	0.985381	-0.0620574	0.946024	0.0818007	0.0818007	28.73	28.31	0.049432	-0.0126253	-0.200484	0.396709	Abcb9	ATP-binding cassette, sub-family B (MDR/TAP), member 9	chr5:124355916-124357716	weak CpG island
1430394_a_at	1.16388	-0.0620574	0.578605	0.0818007	0.0818007	2.99	3.48	0.049432	-0.0126253	-0.185198	0.43439	Abcb9	ATP-binding cassette, sub-family B (MDR/TAP), member 9	chr5:124355916-124357716	weak CpG island
1416263_at	1.18497	-0.0620574	0.19222	0.0818007	0.0818007	26.22	31.07	0.049432	-0.0126253	0.217851	0.356176	Abcb9	ATP-binding cassette, sub-family B (MDR/TAP), member 9	chr5:124355916-124357716	weak CpG island
1453093_at	0.956113	-0.0620508	0.68849	0.170966	0.170966	6.38	6.1	0.00587725	-0.0561736	-0.148136	0.533099	Rasgef1c	RasGEF domain family, member 1C	chr11:49743957-49745757	strong CpG island
1420805_at	1.2855	-0.06203	0.433147	0.158631	0.158631	13.17	16.93	0.165455	0.103425	0.192965	0.415012	Mylc2pl	myosin light chain 2, precursor lymphocyte-specific	chr5:136976472-136978272	CpG poor
1453826_at	0.892373	-0.062016	0.734588	0.0531159	0.0531159	11.8	10.53	0.201287	0.139271	0.268659	0.252073	Pard3b	par-3 partitioning defective 3 homolog B (C. elegans)	chr1:61572997-61573697	strong CpG island
1427169_at	1.67043	-0.062016	5.16558e-05	0.0531159	5.16558e-05	32.74	54.69	0.201287	0.139271	-0.392693	0.0867709	Pard3b	par-3 partitioning defective 3 homolog B (C. elegans)	chr1:61572997-61573697	strong CpG island
1441254_at	2.02397	-0.062016	2.59804e-05	0.0531159	2.59804e-05	35.88	72.62	0.201287	0.139271	-0.171331	0.470142	Pard3b	par-3 partitioning defective 3 homolog B (C. elegans)	chr1:61572997-61573697	strong CpG island
1450575_at	0.843609	-0.0620045	0.653709	0.187361	0.187361	6.65	5.61	-0.0469161	-0.108921	0.319165	0.170177	Chrm4	cholinergic receptor, muscarinic 4	chr2:91722310-91723211	strong CpG island
1432439_at	0.67381	-0.0619135	0.130702	0.171378	0.130702	4.2	2.83	-0.179167	-0.24108	-0.195854	0.407927	Zfp715	zinc finger protein 715	chr7:43180518-43182483	strong CpG island
1434461_at	1.04761	-0.0619135	0.515006	0.171378	0.171378	147.88	154.92	-0.179167	-0.24108	0.00778097	0.974028	Zfp715	zinc finger protein 715	chr7:43180518-43182483	strong CpG island
1426147_s_at	1.13891	-0.0618724	0.654756	0.0694677	0.0694677	14.11	16.07	0.2198	0.157927	-0.0440304	0.853763	Cldn10	claudin 10	chr14:117988837-117990637	weak CpG island
1443344_at	1.02684	-0.0618697	0.777236	0.0082997	0.0082997	40.24	41.32	-0.113048	-0.174918	-0.181762	0.443113	4932409I22Rik	RIKEN cDNA 4932409I22 gene	chr10:79016629-79018429	strong CpG island
1421523_at	1.04721	-0.0618689	0.820906	0.00303077	0.00303077	15.25	15.97	-0.176122	-0.237991	-0.0110423	0.963148	Fgf17	fibroblast growth factor 17	chr14:69376795-69378648	weak CpG island
1456239_at	1.83607	-0.0618689	0.26694	0.00303077	0.00303077	2.44	4.48	-0.176122	-0.237991	-0.554836	0.0111125	Fgf17	fibroblast growth factor 17	chr14:69376795-69378648	weak CpG island
1447085_s_at	0.706335	-0.061863	0.0390281	0.11928	0.0390281	44.2	31.22	-0.202547	-0.26441	0.207459	0.380133	Nfatc1	nuclear factor of activated T-cells, cytoplasmic, calcineurin-dependent 1	chr18:80874481-80876417	strong CpG island
1425761_a_at	0.836006	-0.061863	0.127884	0.11928	0.11928	55.49	46.39	-0.202547	-0.26441	0.20557	0.384583	Nfatc1	nuclear factor of activated T-cells, cytoplasmic, calcineurin-dependent 1	chr18:80874481-80876417	strong CpG island
1428479_at	0.963126	-0.061863	0.705916	0.11928	0.11928	68.07	65.56	-0.202547	-0.26441	0.220784	0.349575	Nfatc1	nuclear factor of activated T-cells, cytoplasmic, calcineurin-dependent 1	chr18:80874481-80876417	strong CpG island
1447084_at	1.08317	-0.061863	0.622669	0.11928	0.11928	35.59	38.55	-0.202547	-0.26441	-0.165372	0.485948	Nfatc1	Nuclear factor of activated T-cells, cytoplasmic, calcineurin-dependent 1	chr18:80874481-80876417	strong CpG island
1417621_at	1.21809	-0.061863	0.082433	0.11928	0.082433	77.4	94.28	-0.202547	-0.26441	-0.69765	0.000626905	Nfatc1	nuclear factor of activated T-cells, cytoplasmic, calcineurin-dependent 1	chr18:80874481-80876417	strong CpG island
1427155_at	0.35014	-0.0618364	0.0350755	0.132224	0.0350755	7.14	2.5	-0.38216	-0.443996	0.406897	0.0749948	Fchsd1	FCH and double SH3 domains 1	chr18:38095205-38097005	strong CpG island
1422447_at	1.34972	-0.0618243	0.030713	0.120377	0.030713	77.69	104.86	-0.424597	-0.486422	0.111976	0.638349	Ins1	insulin I	chr19:52316464-52318264	CpG poor
1449957_at	1.46212	-0.0617859	0.0892751	0.0219798	0.0219798	34.19	49.99	-0.0198467	-0.0816326	-0.282467	0.227564	Ptprv	protein tyrosine phosphatase, receptor type, V	chr1:136947835-136949635	CpG poor
1454206_a_at	0.812439	-0.0617714	0.216262	0.015504	0.015504	40.84	33.18	0.0241925	-0.0375788	0.0692351	0.771786	Adam15	a disintegrin and metallopeptidase domain 15 (metargidin)	chr3:89435437-89437237	strong CpG island
1425170_a_at	0.894009	-0.0617714	0.506439	0.015504	0.015504	4.34	3.88	0.0241925	-0.0375788	-0.1124	0.637068	Adam15	a disintegrin and metallopeptidase domain 15 (metargidin)	chr3:89435437-89437237	strong CpG island
1416080_at	1.0436	-0.0617714	0.759906	0.015504	0.015504	25.23	26.33	0.0241925	-0.0375788	0.25855	0.271042	Adam15	a disintegrin and metallopeptidase domain 15 (metargidin)	chr3:89435437-89437237	strong CpG island
1438760_x_at	1.07766	-0.0617714	0.749253	0.015504	0.015504	64.51	69.52	0.0241925	-0.0375788	-0.139057	0.558754	Adam15	a disintegrin and metallopeptidase domain 15 (metargidin)	chr3:89435437-89437237	strong CpG island
1435138_at	1.65563	-0.0617416	0.205151	0.0259824	0.0259824	6.04	10	-0.0751799	-0.136921	-0.171993	0.468402	AW121567	expressed sequence AW121567	chr8:9770126-9772295	strong CpG island
1417446_at	0.932114	-0.0617388	0.502834	0.0536388	0.0536388	98.4	91.72	-0.055523	-0.117262	-0.396192	0.0837514	Slc12a4	solute carrier family 12, member 4	chr8:108854666-108856468	strong CpG island
1428687_at	1.24423	-0.0617061	0.0169849	0.0199901	0.0169849	103.47	128.74	-0.0739679	-0.135674	-0.434371	0.0556536	Zfp687	zinc finger protein 687	chr3:95100142-95101942	strong CpG island
1447656_at	0.661918	-0.0615936	0.382356	0.0974407	0.0974407	10.53	6.97	-0.288514	-0.350108	-0.102286	0.667841	Zdhhc17	zinc finger, DHHC domain containing 17	chr10:110413565-110415418	strong CpG island
1434397_at	0.783778	-0.0615936	0.00561556	0.0974407	0.00561556	90	70.54	-0.288514	-0.350108	-0.00874667	0.970805	Zdhhc17	zinc finger, DHHC domain containing 17	chr10:110413565-110415418	strong CpG island
1458084_at	0.877887	-0.0615936	0.0276987	0.0974407	0.0276987	57.16	50.18	-0.288514	-0.350108	0.487899	0.0290829	Zdhhc17	Zinc finger, DHHC domain containing 17	chr10:110413565-110415418	strong CpG island
1455986_at	0.959027	-0.0615936	0.770911	0.0974407	0.0974407	15.62	14.98	-0.288514	-0.350108	0.0747211	0.754217	Zdhhc17	zinc finger, DHHC domain containing 17	chr10:110413565-110415418	strong CpG island
1458363_at	1.37079	-0.0615936	0.313362	0.0974407	0.0974407	9.79	13.42	-0.288514	-0.350108	-0.138288	0.560953	Zdhhc17	zinc finger, DHHC domain containing 17	chr10:110413565-110415418	strong CpG island
1426816_at	1.4067	-0.0615274	0.0426035	0.058354	0.0426035	35.8	50.36	0.121748	0.060221	0.0492375	0.836679	Ccdc64	coiled-coil domain containing 64	chr5:115991912-115993859	strong CpG island
1423605_a_at	0.954439	-0.0614898	0.708227	0.0430538	0.0430538	170.1	162.35	-0.00585585	-0.0673456	-0.118764	0.617989	Mdm2	transformed mouse 3T3 cell double minute 2	chr10:117112867-117115009	strong CpG island
1457929_at	0.994158	-0.0614898	0.967559	0.0430538	0.0430538	20.54	20.42	-0.00585585	-0.0673456	0.0654576	0.783946	Mdm2	transformed mouse 3T3 cell double minute 2	chr10:117112867-117115009	strong CpG island
1427718_a_at	1.16317	-0.0614898	0.0715853	0.0430538	0.0430538	100.57	116.98	-0.00585585	-0.0673456	-0.033159	0.889624	Mdm2	transformed mouse 3T3 cell double minute 2	chr10:117112867-117115009	strong CpG island
1425418_at	1.15517	-0.0614545	0.710411	0.158618	0.158618	15.66	18.09	0.355639	0.294184	0.173871	0.463484	Wfdc5	WAP four-disulfide core domain 5	chr2:163873682-163875482	CpG poor
1426774_at	1.00104	-0.0614412	0.985287	0.0296259	0.0296259	335.25	335.6	0.0999673	0.0385261	-0.247434	0.292902	Parp12	poly (ADP-ribose) polymerase family, member 12	chr6:39047326-39049256	strong CpG island
1451513_x_at	0.986983	-0.061318	0.791662	0.0823263	0.0823263	22517.3	22224.2	-0.335057	-0.396375	-0.23005	0.329192	Serpina1a	serine (or cysteine) peptidase inhibitor, clade A, member 1a	chr12:104264169-104265969	CpG poor
1420553_x_at	1.03128	-0.061318	0.295103	0.0823263	0.0823263	21871.9	22556.1	-0.335057	-0.396375	0.0966686	0.685161	Serpina1a	serine (or cysteine) peptidase inhibitor, clade A, member 1a	chr12:104264169-104265969	CpG poor
1418476_at	1.47478	-0.0613112	0.327192	0.0436264	0.0436264	12.49	18.42	-0.15387	-0.215181	-0.30516	0.190766	Crlf1	cytokine receptor-like factor 1	chr8:73420846-73423340	strong CpG island
1420997_a_at	0.979589	-0.0613106	0.621464	0.0098286	0.0098286	1412.96	1384.12	-0.212028	-0.273338	-0.0675515	0.777199	Gpi1	glucose phosphate isomerase 1	chr7:33938522-33940322	strong CpG island
1434814_x_at	0.991443	-0.0613106	0.834417	0.0098286	0.0098286	2107.15	2089.12	-0.212028	-0.273338	-0.160558	0.498906	Gpi1	glucose phosphate isomerase 1	chr7:33938522-33940322	strong CpG island
1450081_x_at	1.02436	-0.0613106	0.415693	0.0098286	0.0098286	931.19	953.87	-0.212028	-0.273338	0.00923048	0.969191	Gpi1	glucose phosphate isomerase 1	chr7:33938522-33940322	strong CpG island
1425843_at	1.02025	-0.0612927	0.895681	0.117259	0.117259	25.68	26.2	-0.32248	-0.383772	0.196135	0.407242	Mrpl33	mitochondrial ribosomal protein L33	chr5:31889252-31891052	strong CpG island
1448190_at	1.0553	-0.0612927	0.346976	0.117259	0.117259	215.73	227.66	-0.32248	-0.383772	0.124142	0.60205	Mrpl33	mitochondrial ribosomal protein L33	chr5:31889252-31891052	strong CpG island
1417848_at	0.959906	-0.061288	0.652827	0.0423833	0.0423833	38.41	36.87	0.0077332	-0.0535548	-0.342102	0.139839	Zfp704	zinc finger protein 704	chr3:9592658-9594458	strong CpG island
1417849_at	0.967603	-0.061288	0.863419	0.0423833	0.0423833	4.63	4.48	0.0077332	-0.0535548	0.0834378	0.726542	Zfp704	zinc finger protein 704	chr3:9592658-9594458	strong CpG island
1429225_at	0.852477	-0.0612779	0.683985	0.0820009	0.0820009	8.88	7.57	0.163792	0.102514	0.047678	0.841789	Slc24a2	solute carrier family 24 (sodium/potassium/calcium exchanger), member 2	chr4:86701154-86702954	strong CpG island
1453885_at	0.996852	-0.0612779	0.993938	0.0820009	0.0820009	9.53	9.5	0.163792	0.102514	0.394873	0.0848799	Slc24a2	solute carrier family 24 (sodium/potassium/calcium exchanger), member 2	chr4:86701154-86702954	strong CpG island
1456852_at	0.663113	-0.0612686	0.110677	0.0768788	0.0768788	4.69	3.11	0.209336	0.148068	-0.066348	0.781076	Paip1	polyadenylate binding protein-interacting protein 1	chr13:120546508-120548587	strong CpG island
1451740_at	0.9301	-0.0612686	0.109051	0.0768788	0.0768788	385.12	358.2	0.209336	0.148068	0.248674	0.290413	Paip1	polyadenylate binding protein-interacting protein 1	chr13:120546508-120548587	strong CpG island
1425521_at	1.07357	-0.0612686	0.321236	0.0768788	0.0768788	156.44	167.95	0.209336	0.148068	-0.246529	0.294729	Paip1	polyadenylate binding protein-interacting protein 1	chr13:120546508-120548587	strong CpG island
1440358_at	0.621711	-0.0612624	0.105006	0.157522	0.105006	21.28	13.23	0.0671217	0.00585934	0.497208	0.0257166	Arhgef15	Rho guanine nucleotide exchange factor (GEF) 15	chr11:68772553-68774353	CpG poor
1455522_at	0.870072	-0.0612624	0.578676	0.157522	0.157522	24.86	21.63	0.0671217	0.00585934	0.192512	0.41613	Arhgef15	Rho guanine nucleotide exchange factor (GEF) 15	chr11:68772553-68774353	CpG poor
1457172_at	1.08402	-0.0612624	0.734891	0.157522	0.157522	30.23	32.77	0.0671217	0.00585934	-0.329397	0.156133	Arhgef15	Rho guanine nucleotide exchange factor (GEF) 15	chr11:68772553-68774353	CpG poor
1433449_at	1.26097	-0.0611533	0.489374	0.17749	0.17749	12.53	15.8	0.026374	-0.0347793	0.50124	0.0243578	Snx32	sorting nexin 32	chr19:5509989-5511789	strong CpG island
1425138_at	0.681102	-0.0610224	0.185607	0.0686845	0.0686845	17.78	12.11	0.432065	0.371043	-0.204268	0.387666	Guca1b	guanylate cyclase activator 1B	chr17:46847283-46849083	weak CpG island
1437120_at	1.02021	-0.0610063	0.823858	0.0991372	0.0991372	72.75	74.22	-0.150629	-0.211635	0.19412	0.412171	Snx30	sorting nexin family member 30	chr4:59898403-59900602	strong CpG island
1456479_at	1.06878	-0.0610063	0.548761	0.0991372	0.0991372	84.04	89.82	-0.150629	-0.211635	-0.108353	0.649316	Snx30	sorting nexin family member 30	chr4:59898403-59900602	strong CpG island
1450653_at	1.98736	-0.0610008	0.04742	0.219242	0.04742	5.54	11.01	0.0796671	0.0186663	-0.345146	0.13612	Spz1	spermatogenic Zip 1	chr13:93676425-93678225	weak CpG island
1448596_at	0.888909	-0.0609762	0.283496	0.0309646	0.0309646	54.82	48.73	-0.0280903	-0.0890665	0.309823	0.183735	Slc6a8	solute carrier family 6 (neurotransmitter transporter, creatine), member 8	chrX:69924569-69926990	strong CpG island
1417116_at	0.901559	-0.0609762	0.134187	0.0309646	0.0309646	81.47	73.45	-0.0280903	-0.0890665	-0.141683	0.551277	Slc6a8	solute carrier family 6 (neurotransmitter transporter, creatine), member 8	chrX:69924569-69926990	strong CpG island
1425291_at	0.497445	-0.0608787	0.00375914	0.0498451	0.00375914	29.35	14.6	0.094506	0.0336273	0.515244	0.0200735	Foxj1	forkhead box J1	chr11:116150295-116152737	strong CpG island
1452319_at	0.932348	-0.0608672	0.499913	0.173308	0.173308	30.45	28.39	-0.317078	-0.377945	0.238288	0.311677	Zfp82	zinc finger protein 82	chr7:29780399-29782199	weak CpG island
1458925_at	1.27389	-0.0608672	0.325364	0.173308	0.173308	7.85	10	-0.317078	-0.377945	-0.175264	0.459854	Zfp82	zinc finger protein 82	chr7:29780399-29782199	weak CpG island
1415777_at	10.0503	-0.0608477	1.10734e-07	0.0193587	1.10734e-07	7.96	80	-0.112623	-0.173471	-0.459887	0.041332	Pnliprp1	pancreatic lipase related protein 1	chr19:58780836-58782636	CpG poor
1429173_at	0.931051	-0.0608274	0.598707	0.0348865	0.0348865	62.51	58.2	-0.346998	-0.407826	0.0540682	0.820893	Dnase1l1	deoxyribonuclease 1-like 1	chrX:70533956-70535981	strong CpG island
1416207_at	1.0105	-0.0608274	0.841067	0.0348865	0.0348865	402.89	407.12	-0.346998	-0.407826	0.152011	0.522319	Taz	tafazzin	chrX:70533956-70535981	strong CpG island
1453785_at	1.20545	-0.0608274	0.477375	0.0348865	0.0348865	12.85	15.49	-0.346998	-0.407826	-0.133077	0.575947	Taz	tafazzin	chrX:70533956-70535981	strong CpG island
1427392_at	0.793246	-0.0608081	0.486223	0.062128	0.062128	16.88	13.39	0.0102584	-0.0505497	-0.0384023	0.872298	Dscaml1	Down syndrome cell adhesion molecule-like 1	chr9:45181231-45182572	weak CpG island
1441706_at	1.04486	-0.0608081	0.891282	0.062128	0.062128	6.91	7.22	0.0102584	-0.0505497	-0.202349	0.392238	Dscaml1	Down syndrome cell adhesion molecule-like 1	chr9:45181231-45182572	weak CpG island
1457463_at	1.10288	-0.0608081	0.735473	0.062128	0.062128	13.9	15.33	0.0102584	-0.0505497	-0.152136	0.521972	Dscaml1	Down syndrome cell adhesion molecule-like 1	chr9:45181231-45182572	weak CpG island
1427734_a_at	1.35154	-0.0608081	0.0426798	0.062128	0.0426798	2.93	3.96	0.0102584	-0.0505497	-0.419465	0.0656077	Dscaml1	Down syndrome cell adhesion molecule-like 1	chr9:45181231-45182572	weak CpG island
1432196_a_at	2.03502	-0.0608081	0.265041	0.062128	0.062128	2.57	5.23	0.0102584	-0.0505497	-0.158779	0.503736	Dscaml1	Down syndrome cell adhesion molecule-like 1	chr9:45181231-45182572	weak CpG island
1430614_at	0.576397	-0.0608016	0.00735386	0.054882	0.00735386	60.67	34.97	-0.128758	-0.189559	0.331149	0.153812	4632415K11Rik	RIKEN cDNA 4632415K11 gene	chr8:122663891-122665691	weak CpG island
1449299_at	0.774761	-0.0607699	0.0177245	0.0250357	0.0177245	74.41	57.65	-0.163783	-0.224553	0.103085	0.665391	Lrp5	low density lipoprotein receptor-related protein 5	chr19:3685805-3687854	strong CpG island
1451767_at	0.852668	-0.0607687	0.568989	0.143626	0.143626	17.24	14.7	-0.0820107	-0.142779	0.14563	0.540126	Ncf1	neutrophil cytosolic factor 1	chr5:134513706-134515506	CpG poor
1456772_at	0.856541	-0.0607687	0.123704	0.143626	0.123704	80.65	69.08	-0.0820107	-0.142779	-0.0878444	0.712672	Ncf1	neutrophil cytosolic factor 1	chr5:134513706-134515506	CpG poor
1425609_at	0.898596	-0.0607687	0.519443	0.143626	0.143626	38.46	34.56	-0.0820107	-0.142779	-0.494089	0.0268082	Ncf1	neutrophil cytosolic factor 1	chr5:134513706-134515506	CpG poor
1438884_at	0.705016	-0.0607562	0.0883244	0.0232626	0.0232626	18.34	12.93	-0.136437	-0.197193	0.442659	0.0506407	Shisa3	shisa homolog 3 (Xenopus laevis)	chr5:67885717-67887884	strong CpG island
1460000_at	1.01224	-0.0607562	0.968823	0.0232626	0.0232626	8.99	9.1	-0.136437	-0.197193	-0.207631	0.379731	Shisa3	shisa homolog 3 (Xenopus laevis)	chr5:67885717-67887884	strong CpG island
1453510_s_at	0.69469	-0.0607483	0.047266	0.176742	0.047266	22.6	15.7	0.173295	0.112546	0.158642	0.504111	4930589M24Rik	RIKEN cDNA 4930589M24 gene	chr10:53439193-53439894	strong CpG island
1431307_at	0.803279	-0.0607483	0.586629	0.176742	0.176742	4.88	3.92	0.173295	0.112546	-0.0359903	0.880261	4930589M24Rik	RIKEN cDNA 4930589M24 gene	chr10:53439193-53439894	strong CpG island
1430066_at	1.26804	-0.0607483	0.0706793	0.176742	0.0706793	56.97	72.24	0.173295	0.112546	0.0372635	0.876056	4930589M24Rik	RIKEN cDNA 4930589M24 gene	chr10:53439193-53439894	strong CpG island
1427372_at	0.390927	-0.0607129	0.0346648	0.0251993	0.0251993	10.36	4.05	0.138816	0.0781027	0.384744	0.0939279	Cyp27b1	cytochrome P450, family 27, subfamily b, polypeptide 1	chr10:126449898-126451698	CpG poor
1420397_a_at	0.910539	-0.060684	0.331355	0.00844252	0.00844252	102.95	93.74	-0.0868473	-0.147531	-0.0863097	0.717493	Spen	SPEN homolog, transcriptional regulator (Drosophila)	chr4:140808337-140810938	strong CpG island
1450580_at	0.497147	-0.0606687	0.0498615	0.0982551	0.0498615	14.02	6.97	0.0917652	0.0310965	0.478975	0.0326255	Gpr45	G protein-coupled receptor 45	chr1:42896208-42898089	strong CpG island
1460031_at	0.713675	-0.0606687	0.179636	0.0982551	0.0982551	25.74	18.37	0.0917652	0.0310965	0.0594141	0.803501	Gpr45	G protein-coupled receptor 45	chr1:42896208-42898089	strong CpG island
1428629_at	0.862396	-0.0606455	0.0715745	0.192677	0.0715745	101.16	87.24	0.18915	0.128505	-0.0507605	0.831696	Zfp518	zinc finger protein 518	chr19:40947785-40948733	strong CpG island
1433694_at	1.44063	-0.0606358	7.35278e-06	0.01147	7.35278e-06	1153.12	1661.22	-0.0663256	-0.126961	-0.465023	0.0388305	Pde3b	phosphodiesterase 3B, cGMP-inhibited	chr7:114205134-114207766	strong CpG island
1421593_at	0.675472	-0.0606264	0.441979	0.112556	0.112556	2.65	1.79	-0.0183812	-0.0790076	0.148275	0.532712	Ncam2	neural cell adhesion molecule 2	chr16:81082065-81083865	strong CpG island
1425301_at	1.26163	-0.0606264	0.520051	0.112556	0.112556	8.6	10.85	-0.0183812	-0.0790076	-0.0739157	0.756789	Ncam2	neural cell adhesion molecule 2	chr16:81082065-81083865	strong CpG island
1421592_at	1.43205	-0.0606264	0.246955	0.112556	0.112556	11.92	17.07	-0.0183812	-0.0790076	-0.144043	0.544597	Ncam2	neural cell adhesion molecule 2	chr16:81082065-81083865	strong CpG island
1436164_at	1.01923	-0.0604764	0.83414	0.0145094	0.0145094	419.07	427.13	0.161866	0.10139	-0.206652	0.382031	Slc30a1	solute carrier family 30 (zinc transporter), member 1	chr1:193606095-193608312	strong CpG island
1422786_at	1.10454	-0.0604764	0.39916	0.0145094	0.0145094	84.18	92.98	0.161866	0.10139	0.0025247	0.991572	Slc30a1	solute carrier family 30 (zinc transporter), member 1	chr1:193606095-193608312	strong CpG island
1447720_x_at	1.07415	-0.0604535	0.106185	0.084426	0.084426	1102.35	1184.09	0.0983247	0.0378713	-0.00233891	0.992192	Prkaca	protein kinase, cAMP dependent, catalytic, alpha	chr8:86861792-86863592	strong CpG island
1450519_a_at	1.23865	-0.0604535	0.000524852	0.084426	0.000524852	168.66	208.91	0.0983247	0.0378713	-0.406224	0.0755245	Prkaca	protein kinase, cAMP dependent, catalytic, alpha	chr8:86861792-86863592	strong CpG island
1420963_at	0.994214	-0.0604364	0.961544	0.0411616	0.0411616	38.02	37.8	-0.0295272	-0.0899636	-0.24988	0.288002	Hapln2	hyaluronan and proteoglycan link protein 2	chr3:88112867-88114667	CpG poor
1420962_at	1.043	-0.0604364	0.829758	0.0411616	0.0411616	34.19	35.66	-0.0295272	-0.0899636	-0.387385	0.0915035	Hapln2	hyaluronan and proteoglycan link protein 2	chr3:88112867-88114667	CpG poor
1434079_s_at	0.988007	-0.0603257	0.912561	0.236596	0.236596	78.38	77.44	-0.0478505	-0.108176	-0.0242747	0.919087	Mcm2	minichromosome maintenance deficient 2 mitotin (S. cerevisiae)	chr6:88863838-88865638	strong CpG island
1448777_at	1.02014	-0.0603257	0.936122	0.236596	0.236596	20.36	20.77	-0.0478505	-0.108176	0.0574403	0.809913	Mcm2	minichromosome maintenance deficient 2 mitotin (S. cerevisiae)	chr6:88863838-88865638	strong CpG island
1428808_at	0.89573	-0.0602632	0.311243	0.0186963	0.0186963	42.39	37.97	0.176189	0.115925	0.468697	0.0371146	Prickle2	prickle-like 2 (Drosophila)	chr6:92671303-92672003	strong CpG island
1459211_at	0.604224	-0.0602372	0.134829	0.144408	0.134829	10.89	6.58	-0.00767069	-0.0679079	0.413259	0.0701258	Gli2	GLI-Kruppel family member GLI2	chr1:120880786-120881487	strong CpG island
1446086_s_at	0.875421	-0.0602372	0.436883	0.144408	0.144408	2.97	2.6	-0.00767069	-0.0679079	-0.0421686	0.859886	Gli2	GLI-Kruppel family member GLI2	chr1:120880786-120881487	strong CpG island
1452524_a_at	0.415946	-0.0602156	0.12698	0.0441698	0.0441698	10.41	4.33	0.118473	0.0582577	-0.103567	0.663915	Elavl3	ELAV (embryonic lethal, abnormal vision, Drosophila)-like 3 (Hu antigen C)	chr9:21800816-21803712	strong CpG island
1417281_a_at	0.505311	-0.060164	0.208773	0.0248666	0.0248666	13.18	6.66	-0.0929326	-0.153097	0.49898	0.0251122	Mmp23	matrix metallopeptidase 23	chr4:154496660-154498993	strong CpG island
1417282_at	1.39845	-0.060164	0.317914	0.0248666	0.0248666	18.12	25.34	-0.0929326	-0.153097	0.178057	0.45262	Mmp23	matrix metallopeptidase 23	chr4:154496660-154498993	strong CpG island
1453546_at	1.01398	-0.0601252	0.949363	0.130731	0.130731	23.61	23.94	0.0773279	0.0172027	-0.215947	0.360499	1700029I08Rik	RIKEN cDNA 1700029I08 gene	chr17:33034043-33035843	CpG poor
1437038_x_at	1.43568	-0.0601252	0.349862	0.130731	0.130731	8.24	11.83	0.0773279	0.0172027	-0.186649	0.430734	1700029I08Rik	RIKEN cDNA 1700029I08 gene	chr17:33034043-33035843	CpG poor
1438416_at	1.06153	-0.0600829	0.339127	0.0088886	0.0088886	132.77	140.94	-0.0033443	-0.0634272	0.158833	0.50359	Med16	mediator complex subunit 16	chr10:79311521-79313321	strong CpG island
1418687_at	1.25772	-0.0600814	0.495676	0.000987813	0.000987813	6.48	8.15	0.0930207	0.0329393	-0.0777193	0.744663	Arc	activity regulated cytoskeletal-associated protein	chr15:74499193-74501125	strong CpG island
1451926_at	0.955965	-0.0599427	0.86958	0.0874574	0.0874574	12.49	11.94	-0.874991	-0.934934	0.283644	0.22555	Mrgpra4	MAS-related GPR, member A4	chr7:47849818-47851618	CpG poor
1418778_at	1.14315	-0.0599398	0.753948	0.0715253	0.0715253	4.96	5.67	-0.106342	-0.166282	0.252113	0.283573	Ccdc109b	coiled-coil domain containing 109B	chr3:129961618-129963528	strong CpG island
1422307_at	0.855078	-0.0599379	0.0926774	0.066172	0.066172	79.56	68.03	-0.00451423	-0.0644521	0.15599	0.511354	Sppl3	Signal peptide peptidase 3	chr5:115271222-115273022	strong CpG island
1451073_at	0.950093	-0.0599379	0.604086	0.066172	0.066172	166.51	158.2	-0.00451423	-0.0644521	-0.207531	0.379964	Sppl3	signal peptide peptidase 3	chr5:115271222-115273022	strong CpG island
1423658_at	0.972617	-0.0599379	0.697151	0.066172	0.066172	89.47	87.02	-0.00451423	-0.0644521	0.0496298	0.835395	Sppl3	signal peptide peptidase 3	chr5:115271222-115273022	strong CpG island
1418784_at	0.700637	-0.0599244	0.326963	0.147241	0.147241	20.41	14.3	-0.0642952	-0.12422	-0.00710046	0.976299	Grik5	glutamate receptor, ionotropic, kainate 5 (gamma 2)	chr7:24780558-24782358	weak CpG island
1426238_at	0.767415	-0.059875	3.44503e-05	0.0336071	3.44503e-05	366.79	281.48	0.0960396	0.0361646	0.570215	0.00866192	Bmp1	bone morphogenetic protein 1	chr14:69254768-69256568	strong CpG island
1427457_a_at	1.03123	-0.059875	0.695058	0.0336071	0.0336071	62.77	64.73	0.0960396	0.0361646	0.0819514	0.731239	Bmp1	bone morphogenetic protein 1	chr14:69254768-69256568	strong CpG island
1427458_at	1.14567	-0.059875	0.709004	0.0336071	0.0336071	9.13	10.46	0.0960396	0.0361646	-0.311604	0.181094	Bmp1	bone morphogenetic protein 1	chr14:69254768-69256568	strong CpG island
1426094_at	1.2415	-0.0597688	0.0898191	0.194522	0.0898191	35.57	44.16	-0.238143	-0.297912	-0.459966	0.0412925	Rhbdl1	rhomboid, veinlet-like 1 (Drosophila)	chr17:25564227-25566027	weak CpG island
1427368_x_at	1.24183	-0.0597627	0.311691	0.105755	0.105755	38.87	48.27	-0.0472218	-0.106985	0.0469545	0.844161	Fes	feline sarcoma oncogene	chr7:80260959-80262759	weak CpG island
1452410_a_at	1.41698	-0.0597627	0.107062	0.105755	0.105755	21.08	29.87	-0.0472218	-0.106985	-0.467482	0.0376752	Fes	feline sarcoma oncogene	chr7:80260959-80262759	weak CpG island
1449007_at	0.893426	-0.0597119	0.570774	0.132617	0.132617	384.24	343.29	-0.00278445	-0.0624963	-0.232676	0.323547	Btg3	B-cell translocation gene 3	chr16:78258539-78260677	strong CpG island
1415711_at	1.00007	-0.059635	0.997759	0.0552809	0.0552809	731.42	731.47	0.124354	0.0647195	-0.0381703	0.873063	Arfgef1	ADP-ribosylation factor guanine nucleotide-exchange factor 1(brefeldin A-inhibited)	chr1:10217357-10218642	strong CpG island
1456917_at	1.02596	-0.059635	0.813212	0.0552809	0.0552809	40.83	41.89	0.124354	0.0647195	-0.40899	0.0733659	Arfgef1	ADP-ribosylation factor guanine nucleotide-exchange factor 1(brefeldin A-inhibited)	chr1:10217357-10218642	strong CpG island
1437104_at	1.12056	-0.059635	0.426447	0.0552809	0.0552809	22.81	25.56	0.124354	0.0647195	0.0583136	0.807075	Arfgef1	ADP-ribosylation factor guanine nucleotide-exchange factor 1(brefeldin A-inhibited)	chr1:10217357-10218642	strong CpG island
1452660_s_at	0.930065	-0.0596084	0.101804	0.00235788	0.00235788	238.65	221.96	0.0143356	-0.0452729	0.106916	0.653687	Klhl7	kelch-like 7 (Drosophila)	chr5:23609376-23611267	strong CpG island
1428091_at	1.15773	-0.0596084	0.0488931	0.00235788	0.00235788	93.45	108.19	0.0143356	-0.0452729	-0.148373	0.532438	Klhl7	kelch-like 7 (Drosophila)	chr5:23609376-23611267	strong CpG island
1427038_at	1.09737	-0.0595757	0.481024	0.00818338	0.00818338	42.52	46.66	-0.101236	-0.160811	0.145265	0.541152	Penk1	preproenkephalin 1	chr4:4065092-4066892	strong CpG island
1418296_at	0.973469	-0.0595642	0.738884	0.0229914	0.0229914	101.39	98.7	-0.0173642	-0.0769283	0.0939861	0.693486	Fxyd5	FXYD domain-containing ion transport regulator 5	chr7:30750389-30752189	weak CpG island
1424001_at	0.839132	-0.0595336	0.0951811	0.0676866	0.0676866	332.82	279.28	-0.0734436	-0.132977	0.36071	0.11819	Mki67ip	Mki67 (FHA domain) interacting nucleolar phosphoprotein	chr1:120148093-120149893	strong CpG island
1448391_at	0.921047	-0.0595255	0.0870506	0.118291	0.0870506	1270.76	1170.43	-0.241837	-0.301363	0.420162	0.0651144	Rab9	RAB9, member RAS oncogene family	chrX:161823295-161825095	strong CpG island
1425083_at	0.814815	-0.0594968	0.528455	0.189303	0.189303	7.02	5.72	-0.0990577	-0.158555	-0.340757	0.141505	Otor	otoraplin	chr2:142768632-142770432	CpG poor
1435458_at	0.752054	-0.0594857	0.00763646	0.0793	0.00763646	308.01	231.64	-0.185658	-0.245143	0.386451	0.0923551	Pim1	proviral integration site 1	chr17:29216523-29219217	strong CpG island
1423006_at	0.850581	-0.0594857	0.17493	0.0793	0.0793	67.93	57.78	-0.185658	-0.245143	0.656369	0.00167135	Pim1	proviral integration site 1	chr17:29216523-29219217	strong CpG island
1459861_s_at	0.885007	-0.0594559	0.0348727	0.0564388	0.0348727	177.75	157.31	-0.101407	-0.160863	-0.175604	0.458971	Fbxl10	F-box and leucine-rich repeat protein 10	chr5:123248650-123251009	strong CpG island
1452198_at	0.92043	-0.0594559	0.296038	0.0564388	0.0564388	95.89	88.26	-0.101407	-0.160863	0.199198	0.399807	Fbxl10	F-box and leucine-rich repeat protein 10	chr5:123248650-123251009	strong CpG island
1450462_at	0.671554	-0.0594402	0.140383	0.0368847	0.0368847	23.87	16.03	-0.159368	-0.218808	-0.125841	0.597049	Crhr2	corticotropin releasing hormone receptor 2	chr6:55062050-55063850	CpG poor
1422012_at	1.3367	-0.0594402	0.267389	0.0368847	0.0368847	12.86	17.19	-0.159368	-0.218808	-0.148237	0.532817	Crhr2	corticotropin releasing hormone receptor 2	chr6:55062050-55063850	CpG poor
1419137_at	0.712629	-0.0594387	0.0553793	0.0762124	0.0553793	39.67	28.27	0.0773003	0.0178617	-0.060222	0.80088	Shank3	SH3/ankyrin domain gene 3	chr15:89326323-89328123	strong CpG island
1460394_a_at	1.05544	-0.0594194	0.494407	0.104616	0.104616	190.47	201.03	-0.198397	-0.257816	-0.0994072	0.676698	Inppl1	inositol polyphosphate phosphatase-like 1	chr7:101711330-101713197	strong CpG island
1442452_at	1.08363	-0.0594111	0.58551	0.0183374	0.0183374	36.95	40.04	0.0160948	-0.0433164	0.176586	0.456422	Als2cr2	amyotrophic lateral sclerosis 2 (juvenile) chromosome region, candidate 2 (human)	chr1:58916816-58918663	weak CpG island
1433544_at	1.15061	-0.0594111	0.000208858	0.0183374	0.000208858	655.39	754.1	0.0160948	-0.0433164	-0.328619	0.157172	Als2cr2	amyotrophic lateral sclerosis 2 (juvenile) chromosome region, candidate 2 (human)	chr1:58916816-58918663	weak CpG island
1440845_at	0.976313	-0.05936	0.922456	0.216731	0.216731	19.42	18.96	0.00561716	-0.0537428	0.383702	0.0948974	4930420K17Rik	RIKEN cDNA 4930420K17 gene	chr5:9106478-9107459	strong CpG island
1440349_at	1.02032	-0.05936	0.846187	0.216731	0.216731	73.83	75.33	0.00561716	-0.0537428	-0.0620776	0.794868	4930420K17Rik	RIKEN cDNA 4930420K17 gene	chr5:9106478-9107459	strong CpG island
1436337_at	1.16058	-0.05936	0.00543685	0.216731	0.00543685	1030.11	1195.52	0.00561716	-0.0537428	0.0333042	0.889143	4930420K17Rik	RIKEN cDNA 4930420K17 gene	chr5:9106478-9107459	strong CpG island
1450926_at	0.741217	-0.0592855	0.229591	0.0310662	0.0310662	28.75	21.31	-0.116789	-0.176074	0.357654	0.121569	Atp6v1g1	ATPase, H+ transporting, lysosomal V1 subunit G1	chr4:63029897-63031779	strong CpG island
1423255_at	0.934338	-0.0592855	0.12082	0.0310662	0.0310662	597.61	558.37	-0.116789	-0.176074	-0.152531	0.520878	Atp6v1g1	ATPase, H+ transporting, lysosomal V1 subunit G1	chr4:63029897-63031779	strong CpG island
1423256_a_at	0.945703	-0.0592855	0.214698	0.0310662	0.0310662	2015.38	1905.95	-0.116789	-0.176074	0.195141	0.40967	Atp6v1g1	ATPase, H+ transporting, lysosomal V1 subunit G1	chr4:63029897-63031779	strong CpG island
1453001_at	1.17496	-0.0592542	0.0374898	0.0236568	0.0236568	98.71	115.98	-0.137481	-0.196736	-0.219921	0.351509	Rnaseh2b	ribonuclease H2, subunit B	chr14:61284914-61286714	strong CpG island
1416689_at	0.778539	-0.0592533	0.22033	0.0720121	0.0720121	210.06	163.54	-0.170599	-0.229852	-0.00423449	0.985864	Tuft1	tuftelin 1	chr3:94743710-94745510	strong CpG island
1429523_a_at	1.07197	-0.0592312	0.847777	0.100807	0.100807	17.09	18.32	0.0167595	-0.0424717	0.0681581	0.775248	Slc39a5	solute carrier family 39 (metal ion transporter), member 5	chr10:127802915-127804766	CpG poor
1425191_at	1.12976	-0.0592287	0.0430003	0.0506564	0.0430003	99.88	112.84	0.0513238	-0.00790495	0.157489	0.507253	Ocel1	occludin/ELL domain containing 1	chr8:74299041-74300929	strong CpG island
1453288_at	0.853017	-0.0591324	0.185232	0.479472	0.185232	54.36	46.37	-0.281973	-0.341105	-0.0890075	0.709025	Atf6	activating transcription factor 6	chr1:172704010-172704710	strong CpG island
1456021_at	0.950857	-0.0591324	0.440236	0.479472	0.440236	158.72	150.92	-0.281973	-0.341105	0.236077	0.316323	Atf6	activating transcription factor 6	chr1:172704010-172704710	strong CpG island
1435444_at	1.14151	-0.0591324	0.0131868	0.479472	0.0131868	264.15	301.53	-0.281973	-0.341105	0.147472	0.534956	Atf6	activating transcription factor 6	chr1:172704010-172704710	strong CpG island
1422723_at	1.4017	-0.0591066	0.415475	0.194162	0.194162	10.58	14.83	0.0947711	0.0356645	-0.226198	0.337578	Stra6	stimulated by retinoic acid gene 6	chr9:57926185-57927985	CpG poor
1415920_at	0.870399	-0.0590842	0.0154108	0.0637118	0.0154108	636.03	553.6	0.0451023	-0.0139819	0.00907577	0.969707	Cstf2t	cleavage stimulation factor, 3' pre-RNA subunit 2, tau	chr19:31147700-31149500	strong CpG island
1440823_x_at	0.574706	-0.0590206	0.225395	0.0575696	0.0575696	17	9.77	-0.0271277	-0.0861483	0.56925	0.00880143	Smtnl2	Smoothelin-like 2	chr11:72227326-72229195	strong CpG island
1455794_at	3.01433	-0.0590206	0.00486627	0.0575696	0.00486627	6.98	21.04	-0.0271277	-0.0861483	-0.261006	0.266353	Smtnl2	smoothelin-like 2	chr11:72227326-72229195	strong CpG island
1450791_at	1.06245	-0.0589912	0.855005	0.121174	0.121174	22.74	24.16	0.137059	0.0780683	-0.0537068	0.822072	Nppb	natriuretic peptide precursor type B	chr4:146828398-146830198	CpG poor
1446482_at	0.800328	-0.0589888	0.371888	0.0957869	0.0957869	18.28	14.63	0.129773	0.0707845	0.109105	0.647034	Cep63	centrosomal protein 63	chr9:102481588-102482461	strong CpG island
1438409_at	0.921579	-0.0589888	0.311722	0.0957869	0.0957869	98.57	90.84	0.129773	0.0707845	0.0571524	0.810849	Cep63	centrosomal protein 63	chr9:102481588-102482461	strong CpG island
1422859_a_at	0.90923	-0.0589296	0.0820716	0.0787621	0.0787621	189.93	172.69	-0.205678	-0.264607	0.198298	0.401984	Rpl23	ribosomal protein L23	chr11:97597866-97599763	strong CpG island
1454859_a_at	1.01865	-0.0589296	0.683594	0.0787621	0.0787621	9788.08	9970.64	-0.205678	-0.264607	-0.176788	0.455899	Rpl23	ribosomal protein L23	chr11:97597866-97599763	strong CpG island
1415701_x_at	1.01948	-0.0589296	0.512997	0.0787621	0.0787621	9108.59	9286.03	-0.205678	-0.264607	-0.0949984	0.69034	Rpl23	ribosomal protein L23	chr11:97597866-97599763	strong CpG island
1436671_at	0.877961	-0.0588855	0.554338	0.226911	0.226911	13.93	12.23	-0.214276	-0.273161	0.300083	0.198628	Vsig8	V-set and immunoglobulin domain containing 8	chr1:174391312-174393112	CpG poor
1449375_at	2.33342	-0.0588552	1.5999e-08	0.182468	1.5999e-08	4788.86	11174.4	-0.54138	-0.600235	-0.330541	0.154614	Ces6	carboxylesterase 6	chr8:107621836-107623636	CpG poor
1430439_at	1.55358	-0.058838	0.0895622	0.070127	0.070127	13.53	21.02	0.173418	0.11458	0.153676	0.517717	Mctp1	multiple C2 domains, transmembrane 1	chr13:76849662-76851462	strong CpG island
1416281_at	0.779697	-0.058814	0.0608403	0.277575	0.0608403	617.83	481.72	-0.465651	-0.524465	-0.0211621	0.929435	Wdr45l	Wdr45 like	chr11:121169869-121171799	strong CpG island
1439770_at	1.0035	-0.0587308	0.977477	0.0250971	0.0250971	60.08	60.29	0.148864	0.0901331	-0.26741	0.254369	6430598A04Rik	RIKEN cDNA 6430598A04 gene	chr5:137969286-137971694	weak CpG island
1444606_at	0.640648	-0.0587186	0.356568	0.0702911	0.0702911	6.79	4.35	0.0365351	-0.0221834	0.34796	0.132744	Efna2	ephrin A2	chr10:79581310-79583110	strong CpG island
1417521_at	1.18522	-0.0587186	0.192419	0.0702911	0.0702911	29.37	34.81	0.0365351	-0.0221834	-0.182251	0.441866	Efna2	ephrin A2	chr10:79581310-79583110	strong CpG island
1459863_x_at	1.08575	-0.0586727	0.826969	0.0276568	0.0276568	7.93	8.61	-0.0104829	-0.0691556	0.00751599	0.974912	Gga1	golgi associated, gamma adaptin ear containing, ARF binding protein 1	chr15:78703144-78705120	strong CpG island
1423834_s_at	1.96371	-0.0586727	0.00134103	0.0276568	0.00134103	62.55	122.83	-0.0104829	-0.0691556	-0.567209	0.00910261	Gga1	golgi associated, gamma adaptin ear containing, ARF binding protein 1	chr15:78703144-78705120	strong CpG island
1441357_at	0.539432	-0.0585576	0.243152	0.0640639	0.0640639	6.34	3.42	-0.126668	-0.185226	-0.374513	0.103764	Kirrel3	kin of IRRE like 3 (Drosophila)	chr9:34236997-34238898	strong CpG island
1452728_at	0.814179	-0.0585576	0.400891	0.0640639	0.0640639	13.4	10.91	-0.126668	-0.185226	-0.0942039	0.692809	Kirrel3	kin of IRRE like 3 (Drosophila)	chr9:34236997-34238898	strong CpG island
1431402_at	0.878788	-0.0585576	0.765489	0.0640639	0.0640639	4.95	4.35	-0.126668	-0.185226	0.324038	0.163385	Kirrel3	kin of IRRE like 3 (Drosophila)	chr9:34236997-34238898	strong CpG island
1416063_x_at	0.382768	-0.0584817	0.0608485	0.0948035	0.0608485	7.08	2.71	-0.130783	-0.189265	0.0240088	0.91997	Ceacam11	CEA-related cell adhesion molecule 11	chr7:17129388-17131188	CpG poor
1439458_x_at	0.470464	-0.0584817	0.116047	0.0948035	0.0948035	4.74	2.23	-0.130783	-0.189265	0.199401	0.399316	Ceacam11	CEA-related cell adhesion molecule 11	chr7:17129388-17131188	CpG poor
1448197_at	0.719064	-0.0584817	0.541865	0.0948035	0.0948035	2.99	2.15	-0.130783	-0.189265	-0.101142	0.671358	Ceacam11	CEA-related cell adhesion molecule 11	chr7:17129388-17131188	CpG poor
1434533_x_at	0.795207	-0.0584817	0.555344	0.0948035	0.0948035	4.59	3.65	-0.130783	-0.189265	0.18345	0.438816	Ceacam11	CEA-related cell adhesion molecule 11	chr7:17129388-17131188	CpG poor
1455957_x_at	0.919932	-0.0584817	0.87431	0.0948035	0.0948035	5.87	5.4	-0.130783	-0.189265	0.0777405	0.744596	Ceacam11	CEA-related cell adhesion molecule 11	chr7:17129388-17131188	CpG poor
1436696_x_at	1.88737	-0.0584817	0.151552	0.0948035	0.0948035	2.93	5.53	-0.130783	-0.189265	0.208263	0.378248	Ceacam11	CEA-related cell adhesion molecule 11	chr7:17129388-17131188	CpG poor
1427900_at	1.07187	-0.0584311	0.744521	0.0165503	0.0165503	16	17.15	-0.0548552	-0.113286	-0.408858	0.0734682	Pip5kl1	phosphatidylinositol-4-phosphate 5-kinase-like 1	chr2:32396527-32398993	weak CpG island
1425479_at	0.878802	-0.058408	0.628135	0.0746779	0.0746779	21.37	18.78	-0.220973	-0.279381	-0.0871534	0.714841	Smyd5	SET and MYND domain containing 5	chr6:85396346-85398146	weak CpG island
1447749_at	0.921607	-0.058408	0.634188	0.0746779	0.0746779	51.28	47.26	-0.220973	-0.279381	-0.0897186	0.706799	Smyd5	SET and MYND domain containing 5	chr6:85396346-85398146	weak CpG island
1451722_s_at	0.928364	-0.058408	0.347056	0.0746779	0.0746779	141.41	131.28	-0.220973	-0.279381	-0.0583047	0.807103	Smyd5	SET and MYND domain containing 5	chr6:85396346-85398146	weak CpG island
1452375_at	1.08412	-0.0583951	0.212252	0.0171158	0.0171158	759.73	823.64	-0.0159864	-0.0743816	-0.250819	0.286134	Aldh4a1	aldehyde dehydrogenase 4 family, member A1	chr4:138893785-138895585	weak CpG island
1425266_a_at	0.959967	-0.0583915	0.429163	0.0218912	0.0218912	192.84	185.12	0.112378	0.0539866	0.124532	0.6009	Rap1gds1	RAP1, GTP-GDP dissociation stimulator 1	chr3:139011858-139013886	strong CpG island
1459768_x_at	1.94068	-0.0583915	0.0709286	0.0218912	0.0218912	10.62	20.61	0.112378	0.0539866	-0.531192	0.0159495	Rap1gds1	RAP1, GTP-GDP dissociation stimulator 1	chr3:139011858-139013886	strong CpG island
1422211_a_at	1.58867	-0.0583726	0.0906968	0.0781445	0.0781445	13.42	21.32	0.0663112	0.00793853	0.260719	0.266898	B3gnt3	UDP-GlcNAc:betaGal beta-1,3-N-acetylglucosaminyltransferase 3	chr8:74630245-74632081	weak CpG island
1448747_at	0.694057	-0.0583641	0.293033	0.133511	0.133511	19.35	13.43	0.0489651	-0.00939899	0.36583	0.112681	Fbxo32	F-box protein 32	chr15:58044457-58046257	strong CpG island
1417522_at	1.03659	-0.0583641	0.925925	0.133511	0.133511	10.66	11.05	0.0489651	-0.00939899	0.083023	0.727852	Fbxo32	F-box protein 32	chr15:58044457-58046257	strong CpG island
1428162_at	1.02078	-0.0583573	0.80602	0.175455	0.175455	193.98	198.01	-0.295261	-0.353619	0.206994	0.381227	4933421E11Rik	RIKEN cDNA 4933421E11 gene	chr3:106848437-106850554	strong CpG island
1435941_at	0.62963	-0.0583074	0.0940181	0.0504445	0.0504445	4.05	2.55	0.027078	-0.0312294	0.316772	0.173582	Rhbdl3	rhomboid, veinlet-like 3 (Drosophila)	chr11:80115970-80117957	strong CpG island
1427579_at	0.702614	-0.0583074	0.415613	0.0504445	0.0504445	9.18	6.45	0.027078	-0.0312294	-0.0493504	0.83631	Rhbdl3	rhomboid, veinlet-like 3 (Drosophila)	chr11:80115970-80117957	strong CpG island
1451106_at	0.695979	-0.058285	0.0119154	0.0806312	0.0119154	73.12	50.89	-0.0869102	-0.145195	0.210426	0.373203	Tut1	terminal uridylyl transferase 1, U6 snRNA-specific	chr19:9019591-9021391	strong CpG island
1440395_at	1.08756	-0.058285	0.821141	0.0806312	0.0806312	7.88	8.57	-0.0869102	-0.145195	-0.291185	0.212919	Tut1	terminal uridylyl transferase 1, U6 snRNA-specific	chr19:9019591-9021391	strong CpG island
1416738_at	0.99348	-0.0582489	0.934917	0.0803527	0.0803527	269.95	268.19	-0.0782391	-0.136488	0.0751252	0.752927	Brap	BRCA1 associated protein	chr5:121919902-121922396	strong CpG island
1416739_a_at	1.04647	-0.0582489	0.703851	0.0803527	0.0803527	66.92	70.03	-0.0782391	-0.136488	0.250634	0.286502	Brap	BRCA1 associated protein	chr5:121919902-121922396	strong CpG island
1429339_a_at	1.14215	-0.0582489	0.0624148	0.0803527	0.0624148	132.82	151.7	-0.0782391	-0.136488	-0.164879	0.487269	Acad10	acyl-Coenzyme A dehydrogenase family, member 10	chr5:121919902-121922396	strong CpG island
1447741_x_at	1.45178	-0.0582489	0.0647939	0.0803527	0.0647939	77.98	113.21	-0.0782391	-0.136488	-0.156548	0.509827	Acad10	acyl-Coenzyme A dehydrogenase family, member 10	chr5:121919902-121922396	strong CpG island
1454612_at	0.956844	-0.0582294	0.558238	0.138941	0.138941	252.11	241.23	-0.095396	-0.153625	-0.422035	0.0638022	Mex3c	mex3 homolog C (C. elegans)	chr18:73696856-73699341	strong CpG island
1444701_at	1.04561	-0.0582294	0.807489	0.138941	0.138941	17.98	18.8	-0.095396	-0.153625	0.13054	0.583307	Mex3c	mex3 homolog C (C. elegans)	chr18:73696856-73699341	strong CpG island
1447739_x_at	0.861967	-0.0582276	0.249689	0.0489708	0.0489708	61	52.58	0.059018	0.000790417	0.28728	0.2194	Klhdc4	kelch domain containing 4	chr8:124715159-124716959	strong CpG island
1424887_at	1.01541	-0.0582276	0.893849	0.0489708	0.0489708	112.26	113.99	0.059018	0.000790417	-0.242442	0.303062	Klhdc4	kelch domain containing 4	chr8:124715159-124716959	strong CpG island
1418670_s_at	0.77646	-0.0582233	0.0313557	0.259467	0.0313557	79.27	61.55	0.0707256	0.0125024	0.26086	0.26663	Hspg2	perlecan (heparan sulfate proteoglycan 2)	chr4:136740414-136741306	strong CpG island
1418669_at	1.08019	-0.0582233	0.373536	0.259467	0.259467	219.61	237.22	0.0707256	0.0125024	0.0179743	0.940045	Hspg2	perlecan (heparan sulfate proteoglycan 2)	chr4:136740414-136741306	strong CpG island
1419648_at	0.832992	-0.0582172	0.0238335	0.150241	0.0238335	78.02	64.99	0.0391032	-0.0191141	-0.0268617	0.910495	Myo1c	myosin IC	chr11:75471859-75472560	strong CpG island
1419649_s_at	0.887033	-0.0582172	0.00890795	0.150241	0.00890795	384.36	340.94	0.0391032	-0.0191141	0.173031	0.465682	Myo1c	myosin IC	chr11:75471859-75472560	strong CpG island
1449551_at	0.902772	-0.0582172	0.346278	0.150241	0.150241	51.22	46.24	0.0391032	-0.0191141	-0.0458102	0.847916	Myo1c	myosin IC	chr11:75471859-75472560	strong CpG island
1449550_at	1.04853	-0.0582172	0.805979	0.150241	0.150241	23.49	24.63	0.0391032	-0.0191141	-0.141804	0.550936	Myo1c	myosin IC	chr11:75471859-75472560	strong CpG island
1426625_at	0.889478	-0.0581946	0.12218	0.0497049	0.0497049	222.49	197.9	-0.143211	-0.201406	-0.043044	0.857006	Zfp623	zinc finger protein 623	chr15:75766906-75768778	strong CpG island
1443298_at	0.507772	-0.0581814	0.183181	0.141352	0.141352	1.93	0.98	-0.172279	-0.23046	0.507873	0.0222464	Fbxw13	F-box and WD-40 domain protein 13	chr9:109052881-109054681	CpG poor
1449425_at	0.881562	-0.0581411	0.458658	0.108426	0.108426	55.05	48.53	-0.228957	-0.287098	-0.0552515	0.817037	Wnt2	wingless-related MMTV integration site 2	chr6:17979856-17981656	strong CpG island
1436314_at	0.758295	-0.0581094	0.127118	0.0156031	0.0156031	88.91	67.42	-0.135682	-0.193791	0.22033	0.350591	Scyl2	SCY1-like 2 (S. cerevisiae)	chr10:89115533-89117384	strong CpG island
1436313_at	0.813891	-0.0581094	0.0642465	0.0156031	0.0156031	59.75	48.63	-0.135682	-0.193791	0.357933	0.121258	Scyl2	SCY1-like 2 (S. cerevisiae)	chr10:89115533-89117384	strong CpG island
1446528_at	0.88665	-0.0581094	0.442192	0.0156031	0.0156031	27.79	24.64	-0.135682	-0.193791	0.107986	0.650432	Scyl2	SCY1-like 2 (S. cerevisiae)	chr10:89115533-89117384	strong CpG island
1440269_at	1.29235	-0.0581094	0.567218	0.0156031	0.0156031	10.98	14.19	-0.135682	-0.193791	-0.247307	0.29316	Scyl2	SCY1-like 2 (S. cerevisiae)	chr10:89115533-89117384	strong CpG island
1416747_at	1.03842	-0.0580817	0.333145	0.0920942	0.0920942	197.82	205.42	-0.201226	-0.259308	-0.0146318	0.95118	D15Mgi27	DNA Segment, Chr 15, Mouse Genome Informatics 27	chr15:102106189-102107989	strong CpG island
1415983_at	1.15046	-0.0580722	0.00226073	0.208687	0.00226073	488.84	562.39	0.454196	0.396124	-0.510323	0.0215047	Lcp1	lymphocyte cytosolic protein 1	chr14:73869279-73871079	weak CpG island
1448160_at	1.2432	-0.0580722	0.00139275	0.208687	0.00139275	137.54	170.99	0.454196	0.396124	-0.457398	0.0425879	Lcp1	lymphocyte cytosolic protein 1	chr14:73869279-73871079	weak CpG island
1456355_s_at	0.950615	-0.0580158	0.267835	0.30557	0.267835	184.67	175.55	0.175919	0.117903	-0.351212	0.128918	Srrd	SRR1 domain containing	chr5:112583037-112583737	strong CpG island
1431144_at	1.79241	-0.0580158	0.00417355	0.30557	0.00417355	18.98	34.02	0.175919	0.117903	-0.0899336	0.706126	Srrd	SRR1 domain containing	chr5:112583037-112583737	strong CpG island
1450957_a_at	1.01344	-0.0579569	0.782821	0.0171438	0.0171438	3105.23	3146.95	-0.226118	-0.284075	0.018947	0.936806	Sqstm1	sequestosome 1	chr11:50053682-50055513	strong CpG island
1444021_at	1.09954	-0.0579569	0.385723	0.0171438	0.0171438	43.4	47.72	-0.226118	-0.284075	0.0540769	0.820865	Sqstm1	sequestosome 1	chr11:50053682-50055513	strong CpG island
1449075_at	1.00932	-0.0579505	0.938701	0.214008	0.214008	82.63	83.4	-0.183326	-0.241277	-0.0127093	0.957589	Exdl2	exonuclease 3''-5'' domain-like 2	chr12:81381900-81382600	strong CpG island
1445208_at	1.80463	-0.0579505	0.190961	0.214008	0.190961	3.89	7.02	-0.183326	-0.241277	0.0992941	0.677047	Exdl2	exonuclease 3''-5'' domain-like 2	chr12:81381900-81382600	strong CpG island
1460261_at	0.891275	-0.0577719	0.844199	0.0291481	0.0291481	7.45	6.64	0.0929142	0.0351423	0.032969	0.890252	Dlg4	discs, large homolog 4 (Drosophila)	chr11:69833758-69835558	CpG poor
1419580_at	1.10866	-0.0577719	0.472362	0.0291481	0.0291481	31.75	35.2	0.0929142	0.0351423	-0.0758562	0.750596	Dlg4	discs, large homolog 4 (Drosophila)	chr11:69833758-69835558	CpG poor
1419581_at	1.78535	-0.0577719	0.0360762	0.0291481	0.0291481	9.69	17.3	0.0929142	0.0351423	-0.0963042	0.68629	Dlg4	discs, large homolog 4 (Drosophila)	chr11:69833758-69835558	CpG poor
1416226_at	0.777617	-0.0576822	1.54322e-05	0.145735	1.54322e-05	428.36	333.1	-0.0044282	-0.0621104	0.212587	0.368199	Arpc1b	actin related protein 2/3 complex, subunit 1B	chr5:145367622-145368427	strong CpG island
1416227_at	0.940729	-0.0576822	0.570836	0.145735	0.145735	6.58	6.19	-0.0044282	-0.0621104	0.0922806	0.698796	Arpc1b	actin related protein 2/3 complex, subunit 1B	chr5:145367622-145368427	strong CpG island
1417686_at	0.959614	-0.0576413	0.890357	0.0807078	0.0807078	16.59	15.92	0.156096	0.0984547	0.212595	0.368182	Lgals12	lectin, galactose binding, soluble 12	chr19:7673721-7675521	weak CpG island
1417687_at	0.998834	-0.0576413	0.990324	0.0807078	0.0807078	51.47	51.41	0.156096	0.0984547	0.0378088	0.874256	Lgals12	lectin, galactose binding, soluble 12	chr19:7673721-7675521	weak CpG island
1449253_at	1.08449	-0.0576272	0.856246	0.0996003	0.0996003	7.93	8.6	0.355026	0.297399	-0.0694958	0.770948	Smc1b	structural maintenace of chromosomes 1B	chr15:84959223-84961023	strong CpG island
1435632_at	0.899834	-0.0576118	0.0960128	0.151461	0.0960128	126.19	113.55	-0.34024	-0.397852	0.00976778	0.967399	Nufip2	nuclear fragile X mental retardation protein interacting protein 2	chr11:77501049-77502849	strong CpG island
1455387_at	1.00554	-0.0576118	0.932036	0.151461	0.151461	278.07	279.61	-0.34024	-0.397852	0.0866052	0.716564	Nufip2	nuclear fragile X mental retardation protein interacting protein 2	chr11:77501049-77502849	strong CpG island
1428583_at	1.255	-0.0576118	0.0251104	0.151461	0.0251104	173.14	217.29	-0.34024	-0.397852	-0.152829	0.520054	Nufip2	nuclear fragile X mental retardation protein interacting protein 2	chr11:77501049-77502849	strong CpG island
1416598_at	1.0325	-0.0575963	0.772217	0.0129034	0.0129034	54.15	55.91	0.175277	0.117681	-0.114527	0.630667	Glis2	GLIS family zinc finger 2	chr16:4508640-4510440	strong CpG island
1416599_at	1.25547	-0.0575963	0.00240398	0.0129034	0.00240398	138.37	173.72	0.175277	0.117681	-0.520047	0.018751	Glis2	GLIS family zinc finger 2	chr16:4508640-4510440	strong CpG island
1423180_at	0.804924	-0.0575456	0.450431	0.116865	0.116865	5.28	4.25	0.103575	0.0460294	-0.190952	0.419991	Kcnb1	potassium voltage gated channel, Shab-related subfamily, member 1	chr2:166879330-166881596	strong CpG island
1458270_at	0.838066	-0.0575456	0.663983	0.116865	0.116865	13.03	10.92	0.103575	0.0460294	0.295903	0.20526	Kcnb1	potassium voltage gated channel, Shab-related subfamily, member 1	chr2:166879330-166881596	strong CpG island
1423179_at	1.07286	-0.0575456	0.727358	0.116865	0.116865	19.49	20.91	0.103575	0.0460294	-0.393113	0.0864039	Kcnb1	potassium voltage gated channel, Shab-related subfamily, member 1	chr2:166879330-166881596	strong CpG island
1417810_a_at	1.08723	-0.0575456	0.206657	0.116865	0.116865	848.67	922.7	0.103575	0.0460294	-0.134686	0.571299	Kcnb1	potassium voltage gated channel, Shab-related subfamily, member 1	chr2:166879330-166881596	strong CpG island
1450295_s_at	0.980504	-0.0574749	0.896828	0.102634	0.102634	29.75	29.17	0.0783135	0.0208386	0.139024	0.55885	Pvr	poliovirus receptor	chr7:19079114-19080914	strong CpG island
1429848_at	1.07209	-0.0574749	0.856178	0.102634	0.102634	9.71	10.41	0.0783135	0.0208386	-0.0254055	0.91533	Pvr	poliovirus receptor	chr7:19079114-19080914	strong CpG island
1423905_at	1.11827	-0.0574749	0.305165	0.102634	0.102634	48.87	54.65	0.0783135	0.0208386	0.180763	0.445665	Pvr	poliovirus receptor	chr7:19079114-19080914	strong CpG island
1451160_s_at	1.14958	-0.0574749	0.290973	0.102634	0.102634	64.18	73.78	0.0783135	0.0208386	-0.0294558	0.90189	Pvr	poliovirus receptor	chr7:19079114-19080914	strong CpG island
1423903_at	1.1736	-0.0574749	0.0431667	0.102634	0.0431667	62.04	72.81	0.0783135	0.0208386	-0.318633	0.170931	Pvr	poliovirus receptor	chr7:19079114-19080914	strong CpG island
1423904_a_at	1.29878	-0.0574749	0.0072997	0.102634	0.0072997	71.29	92.59	0.0783135	0.0208386	-0.148495	0.532095	Pvr	poliovirus receptor	chr7:19079114-19080914	strong CpG island
1445149_at	1.38104	-0.0574749	0.340298	0.102634	0.102634	10.97	15.15	0.0783135	0.0208386	-0.430326	0.0582329	Pvr	Poliovirus receptor	chr7:19079114-19080914	strong CpG island
1428188_at	0.939112	-0.0574638	0.67815	0.158425	0.158425	48.45	45.5	-0.315489	-0.372953	-0.419572	0.0655315	2610019A05Rik	RIKEN cDNA 2610019A05 gene	chr11:106009138-106010938	weak CpG island
1438591_at	0.972804	-0.0574638	0.901022	0.158425	0.158425	22.43	21.82	-0.315489	-0.372953	-0.0680327	0.775651	2610019A05Rik	RIKEN cDNA 2610019A05 gene	chr11:106009138-106010938	weak CpG island
1433185_at	1.06678	-0.0574638	0.842742	0.158425	0.158425	11.98	12.78	-0.315489	-0.372953	-0.0627193	0.792792	2610019A05Rik	RIKEN cDNA 2610019A05 gene	chr11:106009138-106010938	weak CpG island
1433186_at	1.30667	-0.0574638	0.281105	0.158425	0.158425	5.25	6.86	-0.315489	-0.372953	-0.00344592	0.988496	2610019A05Rik	RIKEN cDNA 2610019A05 gene	chr11:106009138-106010938	weak CpG island
1420734_at	1.16783	-0.0574146	0.540433	0.163275	0.163275	18.65	21.78	-0.196542	-0.253956	-0.051592	0.828977	Ppp1r3f	protein phosphatase 1, regulatory (inhibitor) subunit 3F	chrX:6730342-6732379	strong CpG island
1432353_at	1.10391	-0.0573844	0.719936	0.0342344	0.0342344	17.9	19.76	0.0398885	-0.017496	-0.0300747	0.899838	Larp2	La ribonucleoprotein domain family, member 2	chr3:41045854-41047679	strong CpG island
1451508_at	1.30494	-0.0573844	5.09723e-07	0.0342344	5.09723e-07	831.38	1084.9	0.0398885	-0.017496	-0.488154	0.0289862	Larp2	La ribonucleoprotein domain family, member 2	chr3:41045854-41047679	strong CpG island
1426041_a_at	1.13527	-0.0573759	0.806959	0.177367	0.177367	4.14	4.7	-0.420856	-0.478232	0.0832447	0.727152	Fgd4	FYVE, RhoGEF and PH domain containing 4	chr16:16473212-16475059	CpG poor
1426042_at	1.39615	-0.0573759	0.270089	0.177367	0.177367	7.8	10.89	-0.420856	-0.478232	-0.0708932	0.766464	Fgd4	FYVE, RhoGEF and PH domain containing 4	chr16:16473212-16475059	CpG poor
1425037_at	1.44697	-0.0573759	0.00635404	0.177367	0.00635404	40.45	58.53	-0.420856	-0.478232	-0.226514	0.336885	Fgd4	FYVE, RhoGEF and PH domain containing 4	chr16:16473212-16475059	CpG poor
1451659_at	1.50876	-0.0573759	0.25432	0.177367	0.177367	15.98	24.11	-0.420856	-0.478232	0.178639	0.451118	Fgd4	FYVE, RhoGEF and PH domain containing 4	chr16:16473212-16475059	CpG poor
1455337_at	1.89304	-0.0573759	1.72624e-05	0.177367	1.72624e-05	179.22	339.27	-0.420856	-0.478232	-0.246231	0.295332	Fgd4	FYVE, RhoGEF and PH domain containing 4	chr16:16473212-16475059	CpG poor
1422110_at	1.11809	-0.0573726	0.227536	0.00560227	0.00560227	46.15	51.6	0.0516451	-0.00572745	-0.28225	0.227937	Hr	hairless	chr14:69287835-69290209	strong CpG island
1435950_at	1.61984	-0.0573726	0.132007	0.00560227	0.00560227	11.39	18.45	0.0516451	-0.00572745	-0.207102	0.380972	Hr	hairless	chr14:69287835-69290209	strong CpG island
1448677_at	1.00069	-0.0573708	0.989259	0.0130077	0.0130077	275.39	275.58	0.0158412	-0.0415296	-0.178132	0.452427	Cox4nb	COX4 neighbor	chr8:123552966-123555389	strong CpG island
1448322_a_at	1.02584	-0.0573708	0.473261	0.0130077	0.0130077	7569.39	7764.97	0.0158412	-0.0415296	0.0294451	0.901925	Cox4i1	cytochrome c oxidase subunit IV isoform 1	chr8:123552966-123555389	strong CpG island
1434952_at	1.5626	-0.0573708	0.079914	0.0130077	0.0130077	24.44	38.19	0.0158412	-0.0415296	-0.43912	0.0527374	Cox4nb	COX4 neighbor	chr8:123552966-123555389	strong CpG island
1456824_at	0.665561	-0.0573701	0.0147943	0.101307	0.0147943	45.21	30.09	0.143397	0.0860266	-0.00348623	0.988362	Zfp612	zinc finger protein 612	chr8:112967590-112969392	strong CpG island
1427104_at	0.721867	-0.0573701	0.0165264	0.101307	0.0165264	117.21	84.61	0.143397	0.0860266	0.0890278	0.708962	Zfp612	zinc finger protein 612	chr8:112967590-112969392	strong CpG island
1446228_at	0.709938	-0.057368	0.219414	0.276143	0.219414	25.96	18.43	0.082519	0.025151	0.240976	0.306086	Ermp1	endoplasmic reticulum metallopeptidase 1	chr19:29713765-29714465	strong CpG island
1433702_at	0.822627	-0.057368	0.000341963	0.276143	0.000341963	373.45	307.21	0.082519	0.025151	0.444799	0.0494044	Ermp1	endoplasmic reticulum metallopeptidase 1	chr19:29713765-29714465	strong CpG island
1460599_at	1.009	-0.057368	0.917517	0.276143	0.276143	77.8	78.5	0.082519	0.025151	0.360957	0.117921	Ermp1	endoplasmic reticulum metallopeptidase 1	chr19:29713765-29714465	strong CpG island
1454730_at	1.18139	-0.0573464	0.00952122	0.0692509	0.00952122	595.18	703.14	-0.130213	-0.187559	0.131721	0.579878	Tapt1	transmembrane anterior posterior transformation 1	chr5:44514207-44516154	strong CpG island
1417335_at	0.945882	-0.0573074	0.846743	0.0671799	0.0671799	4.25	4.02	0.0537192	-0.00358816	-0.298816	0.200622	Sult2b1	sulfotransferase family, cytosolic, 2B, member 1	chr7:45627064-45628864	weak CpG island
1437449_at	0.995624	-0.0572803	0.958992	0.139791	0.139791	73.13	72.81	-0.243337	-0.300618	-0.127229	0.592975	Rsad1	radical S-adenosyl methionine domain containing 1	chr11:94364789-94366589	strong CpG island
1440875_a_at	1.20449	-0.0572803	0.354185	0.139791	0.139791	17.8	21.44	-0.243337	-0.300618	-0.131574	0.580302	Rsad1	radical S-adenosyl methionine domain containing 1	chr11:94364789-94366589	strong CpG island
1420321_at	1.45222	-0.0572803	0.24375	0.139791	0.139791	7.43	10.79	-0.243337	-0.300618	-0.294453	0.207594	Rsad1	Radical S-adenosyl methionine domain containing 1	chr11:94364789-94366589	strong CpG island
1460165_at	0.997161	-0.0572778	0.930313	0.00616471	0.00616471	1500.32	1496.06	-0.0255199	-0.0827977	-0.125061	0.599343	Ppp1ca	protein phosphatase 1, catalytic subunit, alpha isoform	chr19:4190428-4192796	strong CpG island
1454850_at	1.18522	-0.0572778	0.644203	0.00616471	0.00616471	12.31	14.59	-0.0255199	-0.0827977	-0.185679	0.433178	Tbc1d10c	TBC1 domain family, member 10c	chr19:4190428-4192796	strong CpG island
1434053_x_at	1.04476	-0.0572754	0.149974	0.17965	0.149974	3265.91	3412.09	-0.203564	-0.260839	-0.106081	0.656233	Atp5k	ATP synthase, H+ transporting, mitochondrial F1F0 complex, subunit e	chr5:108674180-108675980	strong CpG island
1422525_at	1.08089	-0.0572754	0.016945	0.17965	0.016945	4410.79	4767.56	-0.203564	-0.260839	-0.294982	0.20674	Atp5k	ATP synthase, H+ transporting, mitochondrial F1F0 complex, subunit e	chr5:108674180-108675980	strong CpG island
1450640_x_at	1.09508	-0.0572754	0.0683857	0.17965	0.0683857	4255.27	4659.88	-0.203564	-0.260839	-0.28411	0.224757	Atp5k	ATP synthase, H+ transporting, mitochondrial F1F0 complex, subunit e	chr5:108674180-108675980	strong CpG island
1427896_at	0.826027	-0.057237	0.000213463	0.0181091	0.000213463	484.04	399.83	-0.0103958	-0.0676328	0.310277	0.183059	Suds3	suppressor of defective silencing 3 homolog (S. cerevisiae)	chr5:117376463-117378263	strong CpG island
1427897_s_at	1.00401	-0.057237	0.892258	0.0181091	0.0181091	680.78	683.51	-0.0103958	-0.0676328	0.0021564	0.992801	Suds3	suppressor of defective silencing 3 homolog (S. cerevisiae)	chr5:117376463-117378263	strong CpG island
1448755_at	1.62192	-0.0572184	0.000968942	0.0548708	0.000968942	40.23	65.25	-0.0124027	-0.0696211	-0.173051	0.465629	Col15a1	collagen, type XV, alpha 1	chr4:47227992-47229984	strong CpG island
1416981_at	0.808817	-0.0571996	0.000375911	0.0239233	0.000375911	235.69	190.63	-0.111312	-0.168512	0.348937	0.131587	Foxo1	forkhead box O1	chr3:52355002-52357989	strong CpG island
1416982_at	0.81699	-0.0571996	0.0119997	0.0239233	0.0119997	181.52	148.3	-0.111312	-0.168512	0.338532	0.144291	Foxo1	forkhead box O1	chr3:52355002-52357989	strong CpG island
1416983_s_at	0.835637	-0.0571996	0.00285074	0.0239233	0.00285074	347.95	290.76	-0.111312	-0.168512	0.373085	0.105194	Foxo1	forkhead box O1	chr3:52355002-52357989	strong CpG island
1456529_at	0.995857	-0.0571996	0.989263	0.0239233	0.0239233	12.07	12.02	-0.111312	-0.168512	0.294837	0.206973	Foxo1	Forkhead box O1	chr3:52355002-52357989	strong CpG island
1454775_at	0.850238	-0.0571715	0.0652396	0.197357	0.0652396	98.69	83.91	-0.157464	-0.214635	-0.135843	0.567966	Hdac10	histone deacetylase 10	chr15:88955893-88957693	weak CpG island
1441832_at	1.54237	-0.0571715	0.447967	0.197357	0.197357	1.77	2.73	-0.157464	-0.214635	0.060816	0.798954	Hdac10	Histone deacetylase 10	chr15:88955893-88957693	weak CpG island
1438159_x_at	0.98215	-0.0571501	0.809477	0.117985	0.117985	2236.42	2196.5	-0.14036	-0.19751	0.140612	0.554322	Ndufv2	NADH dehydrogenase (ubiquinone) flavoprotein 2	chr17:66000534-66002334	strong CpG island
1452692_a_at	1.07508	-0.0571501	0.00112081	0.117985	0.00112081	3078.79	3309.95	-0.14036	-0.19751	-0.147616	0.534553	Ndufv2	NADH dehydrogenase (ubiquinone) flavoprotein 2	chr17:66000534-66002334	strong CpG island
1428179_at	1.07515	-0.0571501	0.00543889	0.117985	0.00543889	3519.46	3783.95	-0.14036	-0.19751	0.233542	0.321699	Ndufv2	NADH dehydrogenase (ubiquinone) flavoprotein 2	chr17:66000534-66002334	strong CpG island
1428304_at	1.28013	-0.0571304	0.482242	0.0710341	0.0710341	8.96	11.47	-0.0793696	-0.1365	-0.0695361	0.770819	Esco2	establishment of cohesion 1 homolog 2 (S. cerevisiae)	chr14:64787494-64789294	strong CpG island
1456311_x_at	1.42541	-0.0571304	0.534558	0.0710341	0.0710341	3.62	5.16	-0.0793696	-0.1365	-0.0849853	0.721661	Esco2	establishment of cohesion 1 homolog 2 (S. cerevisiae)	chr14:64787494-64789294	strong CpG island
1450491_at	0.892308	-0.0571238	0.396251	0.136838	0.136838	2.6	2.32	-0.0407209	-0.0978447	0.298503	0.201117	Ptger1	prostaglandin E receptor 1 (subtype EP1)	chr8:86555444-86557244	CpG poor
1445445_s_at	1.81409	-0.0571238	0.106306	0.136838	0.106306	5.11	9.27	-0.0407209	-0.0978447	0.209468	0.375433	Ptger1	prostaglandin E receptor 1 (subtype EP1)	chr8:86555444-86557244	CpG poor
1421314_at	0.674372	-0.0571179	0.214676	0.032289	0.032289	9.95	6.71	0.0144367	-0.0426812	0.252936	0.281951	Cttn	cortactin	chr7:144279631-144281431	strong CpG island
1433908_a_at	0.882896	-0.0571179	0.0483954	0.032289	0.032289	943.35	832.88	0.0144367	-0.0426812	0.475662	0.0340236	Cttn	cortactin	chr7:144279631-144281431	strong CpG island
1421315_s_at	0.911944	-0.0571179	0.341837	0.032289	0.032289	105.16	95.9	0.0144367	-0.0426812	0.0342309	0.886077	Cttn	cortactin	chr7:144279631-144281431	strong CpG island
1423917_a_at	0.919181	-0.0571179	0.0919834	0.032289	0.032289	601.84	553.2	0.0144367	-0.0426812	0.181423	0.443977	Cttn	cortactin	chr7:144279631-144281431	strong CpG island
1421313_s_at	1.08094	-0.0571179	0.400698	0.032289	0.032289	59.92	64.77	0.0144367	-0.0426812	0.0453201	0.849525	Cttn	cortactin	chr7:144279631-144281431	strong CpG island
1456397_at	0.969968	-0.057106	0.83586	0.0337669	0.0337669	31.3	30.36	0.0943083	0.0372023	0.0235435	0.921517	Cdh4	cadherin 4	chr2:179370674-179373166	strong CpG island
1449422_at	1.00682	-0.057106	0.971335	0.0337669	0.0337669	24.93	25.1	0.0943083	0.0372023	-0.374521	0.103755	Cdh4	cadherin 4	chr2:179370674-179373166	strong CpG island
1449637_at	1.80805	-0.057106	0.167599	0.0337669	0.0337669	3.23	5.84	0.0943083	0.0372023	-0.27786	0.235561	Cdh4	cadherin 4	chr2:179370674-179373166	strong CpG island
1415999_at	0.653273	-0.0570704	0.171778	0.0338597	0.0338597	28.87	18.86	-0.117405	-0.174475	0.164703	0.48774	Hey1	hairy/enhancer-of-split related with YRPW motif 1	chr3:8649559-8651359	strong CpG island
1423771_at	1.32705	-0.0570038	0.232552	0.104747	0.104747	18.56	24.63	0.169735	0.112732	-0.213322	0.366507	Prkcdbp	protein kinase C, delta binding protein	chr7:105355518-105357318	weak CpG island
1420761_at	1.46552	-0.0569871	0.246667	0.0564285	0.0564285	3.48	5.1	0.321852	0.264865	-0.282665	0.227224	Chrnd	cholinergic receptor, nicotinic, delta polypeptide	chr1:89020522-89022322	CpG poor
1444429_at	1.40845	-0.0569773	0.0338503	0.215022	0.0338503	27.47	38.69	-0.183499	-0.240476	-0.180825	0.445507	Lrtm1	leucine-rich repeats and transmembrane domains 1	chr14:27843964-27845764	CpG poor
1443866_at	1.81325	-0.0569773	0.0113446	0.215022	0.0113446	34.86	63.21	-0.183499	-0.240476	-0.300136	0.198544	Lrtm1	leucine-rich repeats and transmembrane domains 1	chr14:27843964-27845764	CpG poor
1427612_at	0.886673	-0.0568875	0.671749	0.106394	0.106394	11.03	9.78	-0.185892	-0.242779	0.25441	0.27906	Defb9	defensin beta 9	chr8:23350466-23352266	CpG poor
1418172_at	1.03799	-0.0568319	0.339459	0.0436359	0.0436359	2816.37	2923.35	-0.0940751	-0.150907	0.422723	0.0633255	Hebp1	heme binding protein 1	chr6:135133330-135135130	weak CpG island
1432108_at	0.833333	-0.0567708	0.0744807	0.29153	0.0744807	52.62	43.85	-0.0267615	-0.0835323	0.324834	0.162293	Pcgf6	polycomb group ring finger 6	chr19:47103616-47105456	strong CpG island
1424081_at	0.912247	-0.0567708	0.193904	0.29153	0.193904	267.34	243.88	-0.0267615	-0.0835323	0.0987447	0.678742	Pcgf6	polycomb group ring finger 6	chr19:47103616-47105456	strong CpG island
1454120_a_at	0.966233	-0.0567708	0.659523	0.29153	0.29153	70.78	68.39	-0.0267615	-0.0835323	-0.105126	0.659146	Pcgf6	polycomb group ring finger 6	chr19:47103616-47105456	strong CpG island
1422602_a_at	0.935678	-0.0567501	0.834252	0.119582	0.119582	11.66	10.91	0.0701264	0.0133763	-0.0515053	0.829261	Wnt5b	wingless-related MMTV integration site 5B	chr6:119509154-119510234	strong CpG island
1439373_x_at	1.30864	-0.0567501	0.0300451	0.119582	0.0300451	43.06	56.35	0.0701264	0.0133763	0.304499	0.191778	Wnt5b	wingless-related MMTV integration site 5B	chr6:119509154-119510234	strong CpG island
1428768_at	0.982641	-0.0567337	0.786675	0.086498	0.086498	101.39	99.63	0.125223	0.0684897	-0.632224	0.00278176	Pan3	PAN3 polyA specific ribonuclease subunit homolog (S. cerevisiae)	chr5:147739937-147741737	strong CpG island
1447895_x_at	1.02187	-0.0567337	0.846869	0.086498	0.086498	81.86	83.65	0.125223	0.0684897	-0.282764	0.227055	Pan3	PAN3 polyA specific ribonuclease subunit homolog (S. cerevisiae)	chr5:147739937-147741737	strong CpG island
1458465_at	1.08631	-0.0567337	0.682033	0.086498	0.086498	22.36	24.29	0.125223	0.0684897	-0.358275	0.120878	Pan3	PAN3 polyA specific ribonuclease subunit homolog (S. cerevisiae)	chr5:147739937-147741737	strong CpG island
1418908_at	1.14968	-0.0566791	0.345367	0.0207769	0.0207769	36.21	41.63	-0.150789	-0.207468	0.0565286	0.812878	Pam	peptidylglycine alpha-amidating monooxygenase	chr1:99925415-99927215	strong CpG island
1426651_at	0.833114	-0.0566684	0.016749	0.156542	0.016749	174.49	145.37	-0.117444	-0.174113	0.101566	0.670053	Mrpl44	mitochondrial ribosomal protein L44	chr1:79654858-79655559	strong CpG island
1452144_a_at	0.903983	-0.0566684	0.00180493	0.156542	0.00180493	836.73	756.39	-0.117444	-0.174113	0.0916165	0.700868	Mrpl44	mitochondrial ribosomal protein L44	chr1:79654858-79655559	strong CpG island
1430990_s_at	0.953919	-0.0566684	0.529122	0.156542	0.156542	107.42	102.47	-0.117444	-0.174113	-0.209762	0.374749	Mrpl44	mitochondrial ribosomal protein L44	chr1:79654858-79655559	strong CpG island
1437391_x_at	0.978905	-0.0566684	0.343374	0.156542	0.156542	644.7	631.1	-0.117444	-0.174113	0.167701	0.47974	Mrpl44	mitochondrial ribosomal protein L44	chr1:79654858-79655559	strong CpG island
1460663_at	0.603976	-0.056616	0.220508	0.140464	0.140464	6.54	3.95	-0.19202	-0.248636	-0.000647859	0.997837	Cckbr	cholecystokinin B receptor	chr7:105298342-105300142	weak CpG island
1454770_at	0.939481	-0.056616	0.767018	0.140464	0.140464	6.94	6.52	-0.19202	-0.248636	-0.0810502	0.734092	Cckbr	cholecystokinin B receptor	chr7:105298342-105300142	weak CpG island
1455732_at	0.809026	-0.0565675	0.0358928	0.0481418	0.0358928	61.16	49.48	-0.0554139	-0.111981	0.123974	0.602544	1700025G04Rik	RIKEN cDNA 1700025G04 gene	chr1:153851817-153853617	strong CpG island
1444235_at	0.89831	-0.0565675	0.439067	0.0481418	0.0481418	36.09	32.42	-0.0554139	-0.111981	0.397623	0.082539	1700025G04Rik	RIKEN cDNA 1700025G04 gene	chr1:153851817-153853617	strong CpG island
1436431_at	1.05741	-0.0565675	0.689231	0.0481418	0.0481418	44.42	46.97	-0.0554139	-0.111981	0.043516	0.855454	1700025G04Rik	RIKEN cDNA 1700025G04 gene	chr1:153851817-153853617	strong CpG island
1453165_at	1.06213	-0.0565674	0.634194	0.0757038	0.0757038	36.86	39.15	-0.61822	-0.674788	-0.0749864	0.75337	Mettl4	methyltransferase like 4	chr17:95053501-95055301	strong CpG island
1429493_at	1.33277	-0.0565674	0.136206	0.0757038	0.0757038	23.65	31.52	-0.61822	-0.674788	0.249388	0.288983	Mettl4	methyltransferase like 4	chr17:95053501-95055301	strong CpG island
1428575_at	0.858586	-0.0565577	0.678859	0.0172814	0.0172814	7.92	6.8	-0.106392	-0.162949	0.0597365	0.802455	Fcho1	FCH domain only 1	chr8:74654136-74655936	strong CpG island
1436078_at	1.05248	-0.0565577	0.873777	0.0172814	0.0172814	10.48	11.03	-0.106392	-0.162949	-0.109646	0.645395	Fcho1	FCH domain only 1	chr8:74654136-74655936	strong CpG island
1436077_a_at	1.17218	-0.0565577	0.0408284	0.0172814	0.0172814	51.11	59.91	-0.106392	-0.162949	-0.00577078	0.980736	Fcho1	FCH domain only 1	chr8:74654136-74655936	strong CpG island
1416398_at	0.930685	-0.0565569	0.582866	0.00153053	0.00153053	25.68	23.9	0.0658376	0.00928068	0.390559	0.0886515	Mesdc1	mesoderm development candidate 1	chr7:83758409-83761771	strong CpG island
1416397_at	1.30318	-0.0565569	0.063047	0.00153053	0.00153053	31.17	40.62	0.0658376	0.00928068	-0.229414	0.330568	Mesdc1	mesoderm development candidate 1	chr7:83758409-83761771	strong CpG island
1434460_at	0.68773	-0.0565194	0.0160204	0.142136	0.0160204	27.22	18.72	-0.295658	-0.352178	-0.0851081	0.721275	Bbs4	Bardet-Biedl syndrome 4 homolog (human)	chr9:59150966-59152766	strong CpG island
1455823_at	0.842881	-0.0565194	0.111882	0.142136	0.111882	53.59	45.17	-0.295658	-0.352178	0.529354	0.0163868	Bbs4	Bardet-Biedl syndrome 4 homolog (human)	chr9:59150966-59152766	strong CpG island
1449734_s_at	0.854522	-0.0565194	0.182112	0.142136	0.142136	61.59	52.63	-0.295658	-0.352178	0.0559683	0.814702	Bbs4	Bardet-Biedl syndrome 4 homolog (human)	chr9:59150966-59152766	strong CpG island
1420107_at	1.05742	-0.0565194	0.713344	0.142136	0.142136	25.6	27.07	-0.295658	-0.352178	-0.113443	0.633925	Bbs4	Bardet-Biedl syndrome 4 homolog (human)	chr9:59150966-59152766	strong CpG island
1424606_at	1.12435	-0.0564941	0.738115	0.0131576	0.0131576	15.36	17.27	-0.229795	-0.28629	0.343467	0.138163	Cplx3	complexin 3	chr9:57403869-57405669	weak CpG island
1425158_at	1.04076	-0.0564566	0.870226	0.0919025	0.0919025	15.7	16.34	-0.169152	-0.225608	0.219316	0.352869	Tbx20	T-box 20	chr9:24524209-24526009	weak CpG island
1453351_at	1.12739	-0.0564566	0.244554	0.0919025	0.0919025	34.54	38.94	-0.169152	-0.225608	0.0356648	0.881337	Tbx20	T-box 20	chr9:24524209-24526009	weak CpG island
1422219_a_at	1.37984	-0.0564566	0.073063	0.0919025	0.073063	3.87	5.34	-0.169152	-0.225608	0.0937278	0.694289	Tbx20	T-box 20	chr9:24524209-24526009	weak CpG island
1455151_at	0.826505	-0.0563187	0.0536281	0.0376077	0.0376077	84.21	69.6	-0.0221647	-0.0784833	-0.0522705	0.826761	Akap9	A kinase (PRKA) anchor protein (yotiao) 9	chr5:3932995-3934795	strong CpG island
1446237_at	0.831691	-0.0563187	0.567103	0.0376077	0.0376077	12.18	10.13	-0.0221647	-0.0784833	-0.13738	0.563552	Akap9	A kinase (PRKA) anchor protein (yotiao) 9	chr5:3932995-3934795	strong CpG island
1435769_at	0.996862	-0.0563187	0.945336	0.0376077	0.0376077	309.12	308.15	-0.0221647	-0.0784833	-0.118977	0.617355	Akap9	A kinase (PRKA) anchor protein (yotiao) 9	chr5:3932995-3934795	strong CpG island
1437082_at	1.04331	-0.0563187	0.47809	0.0376077	0.0376077	97.89	102.13	-0.0221647	-0.0784833	0.088829	0.709585	Akap9	A kinase (PRKA) anchor protein (yotiao) 9	chr5:3932995-3934795	strong CpG island
1447913_x_at	1.07025	-0.0563187	0.43455	0.0376077	0.0376077	57.79	61.85	-0.0221647	-0.0784833	0.134623	0.571481	Akap9	A kinase (PRKA) anchor protein (yotiao) 9	chr5:3932995-3934795	strong CpG island
1447912_x_at	1.98439	-0.0563187	0.0204206	0.0376077	0.0204206	18.58	36.87	-0.0221647	-0.0784833	-0.130988	0.582004	Akap9	A kinase (PRKA) anchor protein (yotiao) 9	chr5:3932995-3934795	strong CpG island
1421781_at	1.06713	-0.0563002	0.75036	0.0534186	0.0534186	60.48	64.54	0.146247	0.0899465	0.302219	0.195295	Upk2	uroplakin 2	chr9:44205262-44207062	CpG poor
1448392_at	0.876294	-0.0562776	0.0116827	0.0257839	0.0116827	399.01	349.65	0.151985	0.0957079	0.0707558	0.766905	Sparc	secreted acidic cysteine rich glycoprotein	chr11:55262789-55264589	CpG poor
1416589_at	0.950954	-0.0562776	0.400465	0.0257839	0.0257839	540.31	513.81	0.151985	0.0957079	-0.390933	0.0883195	Sparc	secreted acidic cysteine rich glycoprotein	chr11:55262789-55264589	CpG poor
1458204_at	0.962572	-0.0562776	0.840842	0.0257839	0.0257839	37.94	36.52	0.151985	0.0957079	0.0676449	0.776899	Sparc	secreted acidic cysteine rich glycoprotein	chr11:55262789-55264589	CpG poor
1416844_at	0.927868	-0.0562389	0.721489	0.231882	0.231882	34.52	32.03	-0.0770022	-0.133241	0.320971	0.167637	Prmt2	protein arginine N-methyltransferase 2	chr10:75680991-75682791	weak CpG island
1437234_x_at	1.31859	-0.0562389	0.0728194	0.231882	0.0728194	34.37	45.32	-0.0770022	-0.133241	-0.116831	0.623762	Prmt2	protein arginine N-methyltransferase 2	chr10:75680991-75682791	weak CpG island
1432255_at	0.837975	-0.0562142	0.622817	0.0194367	0.0194367	3.95	3.31	0.141051	0.0848368	0.110651	0.642351	Mast1	microtubule associated serine/threonine kinase 1	chr8:87826941-87828741	weak CpG island
1449423_at	0.999363	-0.0562142	0.99551	0.0194367	0.0194367	62.83	62.79	0.141051	0.0848368	-0.216274	0.359754	Mast1	microtubule associated serine/threonine kinase 1	chr8:87826941-87828741	weak CpG island
1417990_at	1.10897	-0.0562057	0.784094	0.336512	0.336512	4.68	5.19	0.207595	0.151389	-0.311371	0.181438	Ppp1r14d	protein phosphatase 1, regulatory (inhibitor) subunit 14D	chr2:118920793-118922593	CpG poor
1451403_at	0.947289	-0.0562042	0.405426	0.0620129	0.0620129	330.67	313.24	-0.13633	-0.192534	0.314997	0.176139	BC024868	cDNA sequence BC024868	chr7:18720250-18722220	strong CpG island
1453946_a_at	0.901674	-0.0561902	0.524786	0.0643645	0.0643645	14.34	12.93	0.146993	0.0908026	0.172074	0.468191	Sdccag8	serologically defined colon cancer antigen 8	chr1:178650034-178651834	strong CpG island
1456538_at	1.00559	-0.0561902	0.935939	0.0643645	0.0643645	62.66	63.01	0.146993	0.0908026	-0.347097	0.133773	Sdccag8	serologically defined colon cancer antigen 8	chr1:178650034-178651834	strong CpG island
1431203_at	1.3663	-0.0561902	0.419869	0.0643645	0.0643645	5.46	7.46	0.146993	0.0908026	-0.0604863	0.800023	Sdccag8	serologically defined colon cancer antigen 8	chr1:178650034-178651834	strong CpG island
1426299_at	0.761501	-0.0561782	0.459431	0.317875	0.317875	24.78	18.87	0.346214	0.290036	0.443265	0.0502884	Snx20	sorting nexin 20	chr8:91525733-91527533	CpG poor
1452902_at	1.10793	-0.0560431	0.207281	0.025908	0.025908	134.16	148.64	0.156164	0.100121	-0.0154183	0.948559	Dhrs13	dehydrogenase/reductase (SDR family) member 13	chr11:77847233-77849033	strong CpG island
1425594_at	0.792495	-0.0560371	0.521167	0.194252	0.194252	22.12	17.53	0.220343	0.164306	-0.145184	0.54138	Lamc3	laminin gamma 3	chr2:31707989-31709789	strong CpG island
1451758_at	0.889009	-0.0560371	0.627726	0.194252	0.194252	27.75	24.67	0.220343	0.164306	0.120852	0.61178	Lamc3	laminin gamma 3	chr2:31707989-31709789	strong CpG island
1450816_at	1.22967	-0.0560061	0.0202015	0.127179	0.0202015	132.45	162.87	-0.305942	-0.361948	-0.11516	0.628767	Polg2	polymerase (DNA directed), gamma 2, accessory subunit	chr11:106595032-106596832	strong CpG island
1421119_at	0.814136	-0.0559873	0.525833	0.0597083	0.0597083	3.82	3.11	-0.00398569	-0.059973	0.337291	0.145862	Kif21b	kinesin family member 21B	chr1:137946511-137948362	strong CpG island
1435772_at	0.881385	-0.0559873	0.119454	0.0597083	0.0597083	63.82	56.25	-0.00398569	-0.059973	0.326624	0.159856	Kif21b	kinesin family member 21B	chr1:137946511-137948362	strong CpG island
1439153_at	0.831638	-0.0559793	0.0115241	0.0485308	0.0115241	997.14	829.26	0.0414003	-0.0145789	0.553548	0.0113409	Rnf144b	ring finger protein 144B	chr13:47132391-47134191	strong CpG island
1443252_at	0.89948	-0.0559793	0.559956	0.0485308	0.0485308	42.28	38.03	0.0414003	-0.0145789	0.0508797	0.831306	Rnf144b	ring finger protein 144B	chr13:47132391-47134191	strong CpG island
1425282_at	1.01802	-0.0559793	0.877039	0.0485308	0.0485308	59.93	61.01	0.0414003	-0.0145789	0.0963132	0.686262	Rnf144b	ring finger protein 144B	chr13:47132391-47134191	strong CpG island
1435600_s_at	0.762649	-0.0559744	0.0657855	0.0613896	0.0613896	37.75	28.79	0.0308748	-0.0250996	0.419512	0.0655743	BC020535	cDNA sequence BC020535	chr2:152756095-152757895	CpG poor
1435599_at	0.940056	-0.0559744	0.799974	0.0613896	0.0613896	17.85	16.78	0.0308748	-0.0250996	-0.262102	0.264278	BC020535	cDNA sequence BC020535	chr2:152756095-152757895	CpG poor
1460382_at	1.11648	-0.0559744	0.314456	0.0613896	0.0613896	76.84	85.79	0.0308748	-0.0250996	-0.350232	0.130063	BC020535	cDNA sequence BC020535	chr2:152756095-152757895	CpG poor
1445419_at	0.994308	-0.055963	0.977116	0.132466	0.132466	28.11	27.95	0.0472841	-0.00867898	0.144334	0.543778	Gtpbp8	GTP-binding protein 8 (putative)	chr16:44665009-44666991	strong CpG island
1431041_at	1.14435	-0.055963	0.418558	0.132466	0.132466	29.58	33.85	0.0472841	-0.00867898	-0.0583361	0.807001	Gtpbp8	GTP-binding protein 8 (putative)	chr16:44665009-44666991	strong CpG island
1456458_at	0.199491	-0.0559381	0.017915	0.0178498	0.0178498	11.78	2.35	0.152981	0.0970426	0.515225	0.020079	Ccdc53	coiled-coil domain containing 53	chr10:87629593-87631393	weak CpG island
1456459_x_at	0.830837	-0.0559381	0.591742	0.0178498	0.0178498	18.03	14.98	0.152981	0.0970426	0.0786543	0.741691	Ccdc53	coiled-coil domain containing 53	chr10:87629593-87631393	weak CpG island
1457628_at	0.946469	-0.0559381	0.537031	0.0178498	0.0178498	66.69	63.12	0.152981	0.0970426	-0.00983398	0.967178	Ccdc53	coiled-coil domain containing 53	chr10:87629593-87631393	weak CpG island
1452721_a_at	0.995993	-0.0559381	0.935424	0.0178498	0.0178498	524.05	521.95	0.152981	0.0970426	-0.174201	0.462623	Ccdc53	coiled-coil domain containing 53	chr10:87629593-87631393	weak CpG island
1434633_at	0.838622	-0.0559288	0.104836	0.0959581	0.0959581	84.46	70.83	-0.0527779	-0.108707	-0.198897	0.400534	Crebbp	CREB binding protein	chr16:4128062-4129932	strong CpG island
1435224_at	0.860731	-0.0559288	0.00874943	0.0959581	0.00874943	237.31	204.26	-0.0527779	-0.108707	0.0733532	0.758587	Crebbp	CREB binding protein	chr16:4128062-4129932	strong CpG island
1436983_at	0.867323	-0.0559288	0.0661561	0.0959581	0.0661561	176.67	153.23	-0.0527779	-0.108707	0.196383	0.406636	Crebbp	CREB binding protein	chr16:4128062-4129932	strong CpG island
1459804_at	0.934385	-0.0559288	0.759968	0.0959581	0.0959581	19.66	18.37	-0.0527779	-0.108707	0.197327	0.404339	Crebbp	CREB binding protein	chr16:4128062-4129932	strong CpG island
1415928_a_at	0.892079	-0.0559052	0.016459	0.155666	0.016459	1817.26	1621.14	0.0317737	-0.0241316	0.311857	0.180722	Map1lc3b	microtubule-associated protein 1 light chain 3 beta	chr8:124475227-124477027	strong CpG island
1415929_at	0.915338	-0.0559052	0.103422	0.155666	0.103422	1148.1	1050.9	0.0317737	-0.0241316	0.490449	0.0281282	Map1lc3b	microtubule-associated protein 1 light chain 3 beta	chr8:124475227-124477027	strong CpG island
1415930_a_at	1.09004	-0.0559052	0.00753095	0.155666	0.00753095	2035.29	2218.54	0.0317737	-0.0241316	-0.0131658	0.956067	Map1lc3b	microtubule-associated protein 1 light chain 3 beta	chr8:124475227-124477027	strong CpG island
1428024_at	1.12447	-0.0559052	0.663404	0.155666	0.155666	18.88	21.23	0.0317737	-0.0241316	0.352333	0.127617	Map1lc3b	Microtubule-associated protein 1 light chain 3 beta	chr8:124475227-124477027	strong CpG island
1423069_at	0.918024	-0.0559017	0.0306316	0.138221	0.0306316	754.73	692.86	0.0874242	0.0315225	-0.0233678	0.922101	Adnp	activity-dependent neuroprotective protein	chr2:167897563-167899567	strong CpG island
1449438_at	1.04573	-0.0559017	0.140038	0.138221	0.138221	961	1004.95	0.0874242	0.0315225	-0.0958166	0.687801	Adnp	activity-dependent neuroprotective protein	chr2:167897563-167899567	strong CpG island
1417333_at	0.866667	-0.0557665	0.280472	0.0341378	0.0341378	1.95	1.69	-0.224712	-0.280478	0.191331	0.419052	Rasa4	RAS p21 protein activator 4	chr5:136367242-136369158	weak CpG island
1441458_at	1.09937	-0.0557665	0.583213	0.0341378	0.0341378	29.99	32.97	-0.224712	-0.280478	-0.0317318	0.894348	Rasa4	RAS p21 protein activator 4	chr5:136367242-136369158	weak CpG island
1455455_at	0.751061	-0.055765	0.000630809	0.328711	0.000630809	103.64	77.84	-0.249839	-0.305603	0.175155	0.46014	Glt28d2	glycosyltransferase 28 domain containing 2	chr3:85972820-85974620	strong CpG island
1437090_at	0.7339	-0.0557639	0.385286	0.093135	0.093135	14.13	10.37	0.370813	0.31505	0.45514	0.0437528	Ccdc63	coiled-coil domain containing 63	chr5:122398179-122399979	weak CpG island
1422803_at	0.890152	-0.0557488	0.624716	0.00158839	0.00158839	5.28	4.7	0.12749	0.0717414	-0.0611617	0.797834	Fstl3	follistatin-like 3	chr10:79179123-79180923	weak CpG island
1455922_at	0.736296	-0.0557388	0.000529644	0.0846656	0.000529644	250.47	184.42	-0.0344406	-0.0901794	0.427378	0.0601694	Rab3gap1	RAB3 GTPase activating protein subunit 1	chr1:129695037-129696837	strong CpG island
1433464_at	0.825537	-0.0557285	0.0508015	0.226486	0.0508015	151.78	125.3	-0.546593	-0.602322	-0.0839497	0.724926	Ipo13	importin 13	chr4:117412431-117414231	strong CpG island
1457264_at	0.819557	-0.0557223	0.0946949	0.205952	0.0946949	127.63	104.6	0.189125	0.133403	0.197875	0.403009	Phf20l1	PHD finger protein 20-like 1	chr15:66407121-66407822	strong CpG island
1418960_at	0.847111	-0.0557223	0.0434046	0.205952	0.0434046	195.37	165.5	0.189125	0.133403	-0.198345	0.401871	Phf20l1	PHD finger protein 20-like 1	chr15:66407121-66407822	strong CpG island
1437563_at	0.870652	-0.0557223	0.0307008	0.205952	0.0307008	148.36	129.17	0.189125	0.133403	-0.0424641	0.858914	Phf20l1	PHD finger protein 20-like 1	chr15:66407121-66407822	strong CpG island
1456871_a_at	0.883537	-0.0557223	0.0460563	0.205952	0.0460563	266.78	235.71	0.189125	0.133403	-0.185681	0.433172	Phf20l1	PHD finger protein 20-like 1	chr15:66407121-66407822	strong CpG island
1455450_at	0.970304	-0.0557165	0.660026	0.0783227	0.0783227	531.73	515.94	-0.521454	-0.577171	0.024889	0.917046	Ptpn3	protein tyrosine phosphatase, non-receptor type 3	chr4:57393750-57395697	strong CpG island
1418892_at	0.931493	-0.0557059	0.514374	0.119606	0.119606	67.73	63.09	-0.0746821	-0.130388	-0.210691	0.372588	Rhoj	ras homolog gene family, member J	chr12:76225852-76227652	weak CpG island
1418062_at	1.26397	-0.0556862	0.0940166	0.11584	0.0940166	157.33	198.86	-0.179674	-0.23536	-0.45104	0.0459306	Eef1a2	eukaryotic translation elongation factor 1 alpha 2	chr2:181085922-181087722	strong CpG island
1444181_at	1.05222	-0.0556733	0.822778	0.0995043	0.0995043	11.49	12.09	-0.0752918	-0.130965	-0.186883	0.430148	Gimap5	GTPase, IMAP family member 5	chr6:48674482-48676282	CpG poor
1437789_at	0.927678	-0.0556195	0.542158	0.0132797	0.0132797	47.15	43.74	-0.107848	-0.163468	-0.122621	0.606539	Birc6	baculoviral IAP repeat-containing 6	chr17:74431976-74434330	strong CpG island
1419562_at	0.96117	-0.0556195	0.464041	0.0132797	0.0132797	369.04	354.71	-0.107848	-0.163468	0.00643503	0.978519	Birc6	baculoviral IAP repeat-containing 6	chr17:74431976-74434330	strong CpG island
1427488_a_at	0.978313	-0.0556195	0.790837	0.0132797	0.0132797	66.4	64.96	-0.107848	-0.163468	-0.164951	0.487074	Birc6	baculoviral IAP repeat-containing 6	chr17:74431976-74434330	strong CpG island
1442959_at	1.03655	-0.0556195	0.714699	0.0132797	0.0132797	67.58	70.05	-0.107848	-0.163468	-0.196609	0.406085	Birc6	baculoviral IAP repeat-containing 6	chr17:74431976-74434330	strong CpG island
1419563_at	1.13363	-0.0556195	0.373473	0.0132797	0.0132797	46.62	52.85	-0.107848	-0.163468	-0.518335	0.0192142	Birc6	baculoviral IAP repeat-containing 6	chr17:74431976-74434330	strong CpG island
1451031_at	1.00015	-0.0555962	0.998771	0.0994621	0.0994621	130.95	130.97	-0.286745	-0.342341	-0.402036	0.078882	Sfrp4	secreted frizzled-related protein 4	chr13:19629347-19631147	weak CpG island
1450959_at	1.11377	-0.0555856	0.0268352	0.0181843	0.0181843	427.69	476.35	-0.0607861	-0.116372	-0.404352	0.0770115	D930014E17Rik	RIKEN cDNA D930014E17 gene	chr7:109493613-109495413	strong CpG island
1421646_a_at	1.0302	-0.0555703	0.696744	0.0534324	0.0534324	98.36	101.33	0.336948	0.281377	-0.199258	0.399662	Pias3	protein inhibitor of activated STAT 3	chr3:96783527-96785327	weak CpG island
1451115_at	1.06117	-0.0555703	0.574404	0.0534324	0.0534324	73.07	77.54	0.336948	0.281377	0.0969615	0.684254	Pias3	protein inhibitor of activated STAT 3	chr3:96783527-96785327	weak CpG island
1419749_at	1.06491	-0.0554457	0.474023	0.0861443	0.0861443	71.02	75.63	-0.112581	-0.168027	-0.0338612	0.8873	Trdmt1	tRNA aspartic acid methyltransferase 1	chr2:13462017-13463817	weak CpG island
1419750_at	1.59861	-0.0554457	0.183947	0.0861443	0.0861443	7.2	11.51	-0.112581	-0.168027	-0.374927	0.103352	Trdmt1	tRNA aspartic acid methyltransferase 1	chr2:13462017-13463817	weak CpG island
1418651_at	0.845626	-0.0554271	0.440776	0.0543855	0.0543855	23.32	19.72	-0.0114901	-0.0669172	0.0334589	0.888631	Spata6	spermatogenesis associated 6	chr4:111216641-111218441	weak CpG island
1445355_at	0.85727	-0.0554271	0.682876	0.0543855	0.0543855	11.28	9.67	-0.0114901	-0.0669172	-0.079507	0.738984	Spata6	spermatogenesis associated 6	chr4:111216641-111218441	weak CpG island
1418650_at	0.867863	-0.0554271	0.705343	0.0543855	0.0543855	6.13	5.32	-0.0114901	-0.0669172	-0.324431	0.162845	Spata6	spermatogenesis associated 6	chr4:111216641-111218441	weak CpG island
1438023_at	1.14286	-0.0554271	0.759103	0.0543855	0.0543855	4.34	4.96	-0.0114901	-0.0669172	-0.489244	0.0285762	Spata6	Spermatogenesis associated 6	chr4:111216641-111218441	weak CpG island
1433595_at	1.0968	-0.0554251	0.0821646	0.0524815	0.0524815	1001.94	1098.93	-0.254415	-0.30984	-0.364457	0.11414	Slc35d1	solute carrier family 35 (UDP-glucuronic acid/UDP-N-acetylgalactosamine dual transporter), member D1	chr4:102712316-102714116	strong CpG island
1445629_at	1.22628	-0.0554251	0.249076	0.0524815	0.0524815	87.59	107.41	-0.254415	-0.30984	-0.0863234	0.71745	Slc35d1	Solute carrier family 35 (UDP-glucuronic acid/UDP-N-acetylgalactosamine dual transporter), member D1	chr4:102712316-102714116	strong CpG island
1449245_at	0.597034	-0.0554067	0.215689	0.0505947	0.0505947	15.51	9.26	0.184074	0.128667	0.0193228	0.935556	Grin2c	glutamate receptor, ionotropic, NMDA2C (epsilon 3)	chr11:115082678-115084633	strong CpG island
1443768_at	0.821489	-0.0553885	0.538024	0.0265923	0.0265923	11.82	9.71	-0.319128	-0.374517	-0.0305208	0.89836	Rhoa	Ras homolog gene family, member A	chr9:108162997-108165344	strong CpG island
1420123_at	0.990412	-0.0553885	0.819281	0.0265923	0.0265923	371.31	367.75	-0.319128	-0.374517	-0.245335	0.297148	Tcta	T-cell leukemia translocation altered gene	chr9:108162997-108165344	strong CpG island
1420124_s_at	1.0234	-0.0553885	0.588019	0.0265923	0.0265923	297.83	304.8	-0.319128	-0.374517	-0.427165	0.060311	Tcta	T-cell leukemia translocation altered gene	chr9:108162997-108165344	strong CpG island
1437628_s_at	1.0538	-0.0553885	0.334597	0.0265923	0.0265923	987.61	1040.74	-0.319128	-0.374517	-0.242324	0.303305	Rhoa	ras homolog gene family, member A	chr9:108162997-108165344	strong CpG island
1424068_at	1.08917	-0.0553885	0.139445	0.0265923	0.0265923	126.28	137.54	-0.319128	-0.374517	-0.301452	0.196486	Tcta	T-cell leukemia translocation altered gene	chr9:108162997-108165344	strong CpG island
1420125_at	2.3883	-0.0553885	0.164215	0.0265923	0.0265923	1.88	4.49	-0.319128	-0.374517	0.190352	0.42148	Tcta	T-cell leukemia translocation altered gene	chr9:108162997-108165344	strong CpG island
1436171_at	0.817212	-0.0553438	0.369281	0.208924	0.208924	40.32	32.95	0.256584	0.201241	0.151102	0.524838	Arhgap30	Rho GTPase activating protein 30	chr1:173224386-173226186	CpG poor
1458462_at	0.855582	-0.0553438	0.300805	0.208924	0.208924	25.62	21.92	0.256584	0.201241	-0.195315	0.409244	Arhgap30	Rho GTPase activating protein 30	chr1:173224386-173226186	CpG poor
1458429_at	1.14207	-0.0553438	0.500159	0.208924	0.208924	39.84	45.5	0.256584	0.201241	-0.0193338	0.935519	Arhgap30	Rho GTPase activating protein 30	chr1:173224386-173226186	CpG poor
1443062_at	0.856777	-0.0552914	0.471069	0.0325798	0.0325798	3.91	3.35	-0.105742	-0.161034	0.315263	0.175753	Auts2	autism susceptibility candidate 2	chr5:132826296-132828816	strong CpG island
1438680_at	0.94359	-0.0552914	0.755288	0.0325798	0.0325798	40.95	38.64	-0.105742	-0.161034	0.406075	0.0756418	Auts2	autism susceptibility candidate 2	chr5:132826296-132828816	strong CpG island
1427293_a_at	1.09951	-0.0552914	0.798493	0.0325798	0.0325798	6.13	6.74	-0.105742	-0.161034	-0.681413	0.000938802	Auts2	autism susceptibility candidate 2	chr5:132826296-132828816	strong CpG island
1452379_at	1.2168	-0.0552914	0.239083	0.0325798	0.0325798	42.85	52.14	-0.105742	-0.161034	-0.146709	0.537095	Auts2	autism susceptibility candidate 2	chr5:132826296-132828816	strong CpG island
1457139_at	1.72806	-0.0552914	0.0930211	0.0325798	0.0325798	8.09	13.98	-0.105742	-0.161034	-0.264071	0.260573	Auts2	Autism susceptibility candidate 2	chr5:132826296-132828816	strong CpG island
1451780_at	1.21889	-0.0552734	0.0616765	0.190142	0.0616765	55.69	67.88	-0.216288	-0.271561	0.0234357	0.921875	Blnk	B-cell linker	chr19:41047346-41049146	weak CpG island
1422165_at	0.732253	-0.0552715	0.227373	0.151482	0.151482	20.99	15.37	-0.478062	-0.533333	0.236062	0.316353	Pou3f4	POU domain, class 3, transcription factor 4	chrX:107015883-107017874	weak CpG island
1422164_at	0.884357	-0.0552715	0.613986	0.151482	0.151482	23.78	21.03	-0.478062	-0.533333	0.355097	0.12445	Pou3f4	POU domain, class 3, transcription factor 4	chrX:107015883-107017874	weak CpG island
1455408_at	1.569	-0.0552584	0.125849	0.256077	0.125849	8.84	13.87	0.124839	0.069581	-0.038834	0.870874	Pla2g4f	phospholipase A2, group IVF	chr2:120005106-120006906	CpG poor
1418086_at	0.832622	-0.0552547	0.146514	0.0811728	0.0811728	49.23	40.99	0.194027	0.138772	-0.380911	0.0975293	Ppp1r14a	protein phosphatase 1, regulatory (inhibitor) subunit 14A	chr7:28996779-28998579	strong CpG island
1429261_at	0.8758	-0.055236	0.0235874	0.100969	0.0235874	379.87	332.69	0.150991	0.0957545	0.440081	0.0521618	2210411K11Rik	RIKEN cDNA 2210411K11 gene	chr7:4392056-4392756	strong CpG island
1439453_x_at	0.912733	-0.0552085	0.0204015	0.102978	0.0204015	743.24	678.38	-0.0375659	-0.0927745	0.155006	0.514057	Rnaseh2c	ribonuclease H2, subunit C	chr19:5600572-5602497	strong CpG island
1435733_x_at	0.94059	-0.0552085	0.191168	0.102978	0.102978	359.37	338.02	-0.0375659	-0.0927745	0.157392	0.507519	Rnaseh2c	ribonuclease H2, subunit C	chr19:5600572-5602497	strong CpG island
1417427_at	0.997395	-0.0552085	0.946653	0.102978	0.102978	514.44	513.1	-0.0375659	-0.0927745	0.25873	0.270696	Rnaseh2c	ribonuclease H2, subunit C	chr19:5600572-5602497	strong CpG island
1419480_at	0.699272	-0.0551747	0.151916	0.243133	0.151916	21.98	15.37	-0.479478	-0.534652	-0.0664236	0.780832	Sell	selectin, lymphocyte	chr1:165897478-165899278	CpG poor
1419481_at	0.805055	-0.0551747	0.43773	0.243133	0.243133	31.65	25.48	-0.479478	-0.534652	-0.186352	0.431481	Sell	selectin, lymphocyte	chr1:165897478-165899278	CpG poor
1422512_a_at	0.896389	-0.0551493	0.336586	0.124533	0.124533	67.85	60.82	0.0761479	0.0209986	0.300046	0.198686	Ogfr	opioid growth factor receptor	chr2:180517568-180519368	strong CpG island
1422511_a_at	0.967407	-0.0551493	0.546575	0.124533	0.124533	342.4	331.24	0.0761479	0.0209986	0.154552	0.515305	Ogfr	opioid growth factor receptor	chr2:180517568-180519368	strong CpG island
1442166_at	0.896736	-0.055142	0.376749	0.00776966	0.00776966	65.56	58.79	0.124865	0.0697228	0.122675	0.60638	Cpne5	copine V	chr17:28964303-28966103	strong CpG island
1449114_at	0.926099	-0.055123	0.546119	0.00633238	0.00633238	30.04	27.82	-0.211296	-0.266419	0.0811589	0.733747	Stk3	serine/threonine kinase 3 (Ste20, yeast homolog)	chr15:35099771-35101571	strong CpG island
1418513_at	0.968275	-0.055123	0.738419	0.00633238	0.00633238	53.9	52.19	-0.211296	-0.266419	-0.211479	0.370761	Stk3	serine/threonine kinase 3 (Ste20, yeast homolog)	chr15:35099771-35101571	strong CpG island
1418512_at	1.0056	-0.055123	0.921863	0.00633238	0.00633238	190.96	192.03	-0.211296	-0.266419	-0.306767	0.188323	Stk3	serine/threonine kinase 3 (Ste20, yeast homolog)	chr15:35099771-35101571	strong CpG island
1423929_at	0.916297	-0.0551104	0.212553	0.0957412	0.0957412	171.44	157.09	0.0990668	0.0439564	0.119313	0.616356	Ubac2	ubiquitin associated domain containing 2	chr14:121012485-121014343	strong CpG island
1423928_at	0.934324	-0.0551104	0.415029	0.0957412	0.0957412	152.72	142.69	0.0990668	0.0439564	0.101182	0.671233	Ubac2	ubiquitin associated domain containing 2	chr14:121012485-121014343	strong CpG island
1423012_at	0.78125	-0.0551093	0.407115	0.165261	0.165261	25.6	20	0.0486726	-0.00643673	-0.143122	0.547201	Syt7	synaptotagmin VII	chr19:10455227-10457027	strong CpG island
1441927_at	0.905844	-0.0551093	0.603646	0.165261	0.165261	21.56	19.53	0.0486726	-0.00643673	-0.14875	0.531384	Syt7	synaptotagmin VII	chr19:10455227-10457027	strong CpG island
1439633_at	1.27378	-0.0551093	0.525953	0.165261	0.165261	9.46	12.05	0.0486726	-0.00643673	-0.0449209	0.850837	Syt7	synaptotagmin VII	chr19:10455227-10457027	strong CpG island
1460081_at	1.51433	-0.0551093	0.115768	0.165261	0.115768	12.56	19.02	0.0486726	-0.00643673	-0.0975573	0.682411	Syt7	synaptotagmin VII	chr19:10455227-10457027	strong CpG island
1428851_at	1.1003	-0.0551066	0.0935716	0.028463	0.028463	546.26	601.05	0.135798	0.0806918	-0.356647	0.122698	1300014I06Rik	RIKEN cDNA 1300014I06 gene	chr13:34659416-34661446	strong CpG island
1425920_at	0.923137	-0.0550925	0.530094	0.048133	0.048133	38.25	35.31	-0.0115451	-0.0666376	-0.0392311	0.869564	Cuedc1	CUE domain containing 1	chr11:87914143-87916152	strong CpG island
1451447_at	0.960803	-0.0550925	0.670444	0.048133	0.048133	41.33	39.71	-0.0115451	-0.0666376	0.000382403	0.998723	Cuedc1	CUE domain containing 1	chr11:87914143-87916152	strong CpG island
1435358_at	1.49265	-0.0550925	0.229514	0.048133	0.048133	16.32	24.36	-0.0115451	-0.0666376	-0.241598	0.304801	Cuedc1	CUE domain containing 1	chr11:87914143-87916152	strong CpG island
1432454_at	1.11908	-0.0549618	0.338108	0.0942315	0.0942315	68.61	76.78	-0.215823	-0.270785	0.0552981	0.816885	2410137M14Rik	RIKEN cDNA 2410137M14 gene	chr17:36588790-36590590	weak CpG island
1422878_at	0.937403	-0.0549546	0.727997	0.0273426	0.0273426	57.99	54.36	0.118456	0.0635011	-0.279403	0.232863	Syt12	synaptotagmin XII	chr19:4476542-4478443	strong CpG island
1448171_at	0.877443	-0.0549488	0.384165	0.0674432	0.0674432	77.76	68.23	0.143069	0.0881198	0.182206	0.44198	Siah2	seven in absentia 2	chr3:58779498-58781617	strong CpG island
1448170_at	1.17735	-0.0549488	0.163944	0.0674432	0.0674432	90.16	106.15	0.143069	0.0881198	-0.326683	0.159777	Siah2	seven in absentia 2	chr3:58779498-58781617	strong CpG island
1426281_at	1.06955	-0.0549478	0.821261	0.316436	0.316436	18.26	19.53	0.158595	0.103647	-0.376084	0.102207	Catsper1	cation channel of sperm 1	chr19:5334440-5336240	weak CpG island
1430902_at	0.911245	-0.0549397	0.651288	0.0395214	0.0395214	28.28	25.77	0.115984	0.0610439	-0.143104	0.547252	Ankrd24	ankyrin repeat domain 24	chr10:81030187-81033175	weak CpG island
1429631_at	1.01992	-0.0549397	0.879123	0.0395214	0.0395214	52.7	53.75	0.115984	0.0610439	-0.112635	0.63636	Sirt6	sirtuin 6 (silent mating type information regulation 2, homolog) 6 (S. cerevisiae)	chr10:81030187-81033175	weak CpG island
1425731_at	1.04104	-0.0549397	0.782306	0.0395214	0.0395214	67.99	70.78	0.115984	0.0610439	-0.0641725	0.788095	Ankrd24	ankyrin repeat domain 24	chr10:81030187-81033175	weak CpG island
1430776_s_at	1.17553	-0.0549397	0.126377	0.0395214	0.0395214	68.08	80.03	0.115984	0.0610439	-0.150755	0.525802	Ankrd24	ankyrin repeat domain 24	chr10:81030187-81033175	weak CpG island
1450311_at	0.99659	-0.0548884	0.981363	0.0333728	0.0333728	23.46	23.38	0.0947295	0.0398412	-0.0203764	0.932049	Slc8a3	solute carrier family 8 (sodium/calcium exchanger), member 3	chr12:82251412-82253328	strong CpG island
1440962_at	1.11174	-0.0548884	0.724689	0.0333728	0.0333728	8.77	9.75	0.0947295	0.0398412	0.0186027	0.937953	Slc8a3	solute carrier family 8 (sodium/calcium exchanger), member 3	chr12:82251412-82253328	strong CpG island
1427109_at	0.976497	-0.0548785	0.501615	0.0847149	0.0847149	680.33	664.34	-0.265824	-0.320702	0.0363777	0.878981	ORF61	open reading frame 61	chr10:79386959-79388759	strong CpG island
1452924_at	0.454992	-0.054877	0.00209488	0.118118	0.00209488	26.44	12.03	0.00661448	-0.0482626	0.211336	0.371092	2310007D09Rik	RIKEN cDNA 2310007D09 gene	chr2:158459456-158460156	strong CpG island
1437775_at	0.819398	-0.0548014	0.0195989	0.0325201	0.0195989	85.99	70.46	-0.0562615	-0.111063	0.0510195	0.830849	Dlst	dihydrolipoamide S-succinyltransferase (E2 component of 2-oxo-glutarate complex)	chr12:85998698-86000517	strong CpG island
1423710_at	0.947922	-0.0548014	0.164254	0.0325201	0.0325201	997.16	945.23	-0.0562615	-0.111063	0.0254111	0.915312	Dlst	dihydrolipoamide S-succinyltransferase (E2 component of 2-oxo-glutarate complex)	chr12:85998698-86000517	strong CpG island
1430161_at	0.959245	-0.0548014	0.665664	0.0325201	0.0325201	59.87	57.43	-0.0562615	-0.111063	0.193319	0.414142	Dlst	dihydrolipoamide S-succinyltransferase (E2 component of 2-oxo-glutarate complex)	chr12:85998698-86000517	strong CpG island
1431011_at	1.2156	-0.0548014	0.112308	0.0325201	0.0325201	73.1	88.86	-0.0562615	-0.111063	-0.270408	0.248879	Dlst	dihydrolipoamide S-succinyltransferase (E2 component of 2-oxo-glutarate complex)	chr12:85998698-86000517	strong CpG island
1419164_at	0.90366	-0.0547899	0.0771695	0.173325	0.0771695	166.39	150.36	-0.35825	-0.41304	0.385767	0.0929827	Zfp260	zinc finger protein 260	chr7:29802535-29804335	strong CpG island
1436495_s_at	0.905717	-0.0547899	0.0326495	0.173325	0.0326495	352.13	318.93	-0.35825	-0.41304	0.0495338	0.835709	Zfp260	zinc finger protein 260	chr7:29802535-29804335	strong CpG island
1419165_at	0.921745	-0.0547899	0.0520191	0.173325	0.0520191	302.73	279.04	-0.35825	-0.41304	0.310875	0.182173	Zfp260	zinc finger protein 260	chr7:29802535-29804335	strong CpG island
1427831_s_at	1.0837	-0.0547899	0.319005	0.173325	0.173325	63.56	68.88	-0.35825	-0.41304	0.0452081	0.849893	Zfp260	zinc finger protein 260	chr7:29802535-29804335	strong CpG island
1427830_at	1.14917	-0.0547899	0.790875	0.173325	0.173325	3.62	4.16	-0.35825	-0.41304	-0.160802	0.498245	Zfp260	zinc finger protein 260	chr7:29802535-29804335	strong CpG island
1417369_at	0.916763	-0.0547825	0.0850862	0.228883	0.0850862	2963.95	2717.24	-0.258903	-0.313686	0.516418	0.0197436	Hsd17b4	hydroxysteroid (17-beta) dehydrogenase 4	chr18:50252368-50254168	strong CpG island
1455777_x_at	1.12856	-0.0547825	0.00835783	0.228883	0.00835783	2516.35	2839.86	-0.258903	-0.313686	-0.458929	0.0418119	Hsd17b4	hydroxysteroid (17-beta) dehydrogenase 4	chr18:50252368-50254168	strong CpG island
1449389_at	0.733615	-0.0547667	0.0247126	0.0388286	0.0247126	33.11	24.29	-0.225023	-0.27979	0.352601	0.127307	Tal1	T-cell acute lymphocytic leukemia 1	chr4:114556158-114557958	strong CpG island
1417567_at	0.816564	-0.0547455	0.13305	0.134458	0.13305	48.9	39.93	0.128698	0.0739527	0.182275	0.441805	Ctnnbip1	catenin beta interacting protein 1	chr4:148360742-148362542	strong CpG island
1431694_a_at	1.01414	-0.0547455	0.901694	0.134458	0.134458	83.45	84.63	0.128698	0.0739527	-0.141021	0.55316	Ctnnbip1	catenin beta interacting protein 1	chr4:148360742-148362542	strong CpG island
1443287_at	0.913636	-0.0547453	0.794008	0.0550375	0.0550375	11	10.05	0.0523666	-0.00237868	-0.155912	0.511568	Gm1337	gene model 1337, (NCBI)	chr2:118393860-118395748	strong CpG island
1449789_x_at	1.01396	-0.054727	0.894229	0.14572	0.14572	52.28	53.01	-0.144662	-0.199389	0.239915	0.308286	Ly6g6c	lymphocyte antigen 6 complex, locus G6C	chr17:34673260-34675880	weak CpG island
1422749_at	1.04709	-0.054727	0.693628	0.14572	0.14572	30.37	31.8	-0.144662	-0.199389	-0.0439223	0.854118	Ly6g6c	lymphocyte antigen 6 complex, locus G6C	chr17:34673260-34675880	weak CpG island
1420238_at	1.06476	-0.054727	0.865168	0.14572	0.14572	5.25	5.59	-0.144662	-0.199389	-0.0505255	0.832464	Ly6g6c	Lymphocyte antigen 6 complex, locus G6C	chr17:34673260-34675880	weak CpG island
1441851_x_at	1.34902	-0.054727	0.0430512	0.14572	0.0430512	37.82	51.02	-0.144662	-0.199389	-0.136159	0.567059	Ly6g6c	lymphocyte antigen 6 complex, locus G6C	chr17:34673260-34675880	weak CpG island
1451225_at	0.835733	-0.0547138	0.000144168	0.0733821	0.000144168	437.64	365.75	0.0911884	0.0364746	0.43122	0.0576554	Ptpn11	protein tyrosine phosphatase, non-receptor type 11	chr5:121451368-121453246	strong CpG island
1421196_at	1.05347	-0.0547138	0.67193	0.0733821	0.0733821	33.29	35.07	0.0911884	0.0364746	0.337146	0.146046	Ptpn11	protein tyrosine phosphatase, non-receptor type 11	chr5:121451368-121453246	strong CpG island
1427699_a_at	1.20963	-0.0547138	0.502079	0.0733821	0.0733821	14.74	17.83	0.0911884	0.0364746	-0.526109	0.0171823	Ptpn11	protein tyrosine phosphatase, non-receptor type 11	chr5:121451368-121453246	strong CpG island
1453040_at	0.89877	-0.0546763	0.543258	0.373193	0.373193	21.14	19	-0.258875	-0.313551	-0.0308037	0.897422	Mcart6	mitochondrial carrier triple repeat 6	chrX:132384206-132384906	strong CpG island
1459914_at	0.934902	-0.0546763	0.500109	0.373193	0.373193	36.56	34.18	-0.258875	-0.313551	0.327715	0.158385	Mcart6	mitochondrial carrier triple repeat 6	chrX:132384206-132384906	strong CpG island
1444755_at	0.849558	-0.0546053	0.467645	0.219429	0.219429	2.26	1.92	-0.546438	-0.601043	0.00184111	0.993854	Mad1l1	mitotic arrest deficient 1-like 1	chr5:140573524-140575324	strong CpG island
1425252_a_at	1.06739	-0.0546053	0.796468	0.219429	0.219429	51.79	55.28	-0.546438	-0.601043	0.0490718	0.837222	Mad1l1	mitotic arrest deficient 1-like 1	chr5:140573524-140575324	strong CpG island
1418387_at	0.817388	-0.0545793	0.0559037	0.171356	0.0559037	146.54	119.78	-0.161351	-0.21593	-0.219538	0.35237	Mphosph8	M-phase phosphoprotein 8	chr14:55621057-55622857	strong CpG island
1418388_s_at	0.851233	-0.0545793	0.00690771	0.171356	0.00690771	289.58	246.5	-0.161351	-0.21593	-0.294837	0.206973	Mphosph8	M-phase phosphoprotein 8	chr14:55621057-55622857	strong CpG island
1427524_a_at	0.99501	-0.0545793	0.968458	0.171356	0.171356	44.09	43.87	-0.161351	-0.21593	0.372611	0.105672	Mphosph8	M-phase phosphoprotein 8	chr14:55621057-55622857	strong CpG island
1421532_at	0.976797	-0.0545069	0.851779	0.19963	0.19963	30.6	29.89	0.452833	0.398326	0.174906	0.460788	Rxfp2	relaxin/insulin-like family peptide receptor 2	chr5:150285753-150287553	weak CpG island
1440704_at	2.07372	-0.0545069	0.0778366	0.19963	0.0778366	3.12	6.47	0.452833	0.398326	-0.182262	0.441839	Rxfp2	relaxin/insulin-like family peptide receptor 2	chr5:150285753-150287553	weak CpG island
1436426_at	1.25368	-0.0545066	0.0587983	0.116261	0.0587983	63.23	79.27	-0.0647741	-0.119281	-0.285766	0.221948	Cc2d2a	coiled-coil and C2 domain containing 2A	chr5:43949393-43951193	CpG poor
1437477_at	0.799434	-0.0544531	0.144939	0.0355621	0.0355621	67.16	53.69	0.0513614	-0.00309168	0.060125	0.801195	Lrrfip1	leucine rich repeat (in FLII) interacting protein 1	chr1:92882612-92884412	weak CpG island
1433842_at	0.805349	-0.0544531	0.0212435	0.0355621	0.0212435	565.01	455.03	0.0513614	-0.00309168	0.194695	0.410761	Lrrfip1	leucine rich repeat (in FLII) interacting protein 1	chr1:92882612-92884412	weak CpG island
1448487_at	1.01668	-0.0544531	0.921712	0.0355621	0.0355621	60.54	61.55	0.0513614	-0.00309168	0.102526	0.667105	Lrrfip1	leucine rich repeat (in FLII) interacting protein 1	chr1:92882612-92884412	weak CpG island
1440017_at	0.637725	-0.0544487	0.343939	0.0776096	0.0776096	3.34	2.13	-0.315678	-0.370127	0.428993	0.0591028	Plekhg3	pleckstrin homology domain containing, family G (with RhoGef domain) member 3	chr12:77451121-77452921	strong CpG island
1434680_at	1.00326	-0.0544487	0.975665	0.0776096	0.0776096	119.63	120.02	-0.315678	-0.370127	-0.241147	0.305731	Plekhg3	pleckstrin homology domain containing, family G (with RhoGef domain) member 3	chr12:77451121-77452921	strong CpG island
1432591_at	0.857277	-0.0544394	0.612776	0.0688268	0.0688268	10.65	9.13	-0.218868	-0.273308	-0.136019	0.567461	Pappa	pregnancy-associated plasma protein A	chr4:64609234-64611391	strong CpG island
1427633_a_at	0.925891	-0.0544394	0.820474	0.0688268	0.0688268	10.66	9.87	-0.218868	-0.273308	0.144792	0.542485	Pappa	pregnancy-associated plasma protein A	chr4:64609234-64611391	strong CpG island
1432592_at	1.25758	-0.0544394	0.544017	0.0688268	0.0688268	9.24	11.62	-0.218868	-0.273308	-0.127705	0.591582	Pappa	pregnancy-associated plasma protein A	chr4:64609234-64611391	strong CpG island
1420377_at	0.928343	-0.0544012	0.614661	0.0604042	0.0604042	24.98	23.19	-0.097335	-0.151736	-0.421887	0.0639052	St8sia2	ST8 alpha-N-acetyl-neuraminide alpha-2,8-sialyltransferase 2	chr7:73886114-73888474	strong CpG island
1449843_at	1.25031	-0.0544012	0.363201	0.0604042	0.0604042	31.84	39.81	-0.097335	-0.151736	0.118986	0.61733	St8sia2	ST8 alpha-N-acetyl-neuraminide alpha-2,8-sialyltransferase 2	chr7:73886114-73888474	strong CpG island
1459250_at	0.761194	-0.0543711	0.597562	0.0184168	0.0184168	2.68	2.04	-0.0628804	-0.117252	-0.112908	0.635536	Tshz2	teashirt zinc finger family member 2	chr2:169323580-169325380	weak CpG island
1435385_at	0.775277	-0.0543711	0.0666168	0.0184168	0.0184168	83.97	65.1	-0.0628804	-0.117252	0.492616	0.0273363	Tshz2	teashirt zinc finger family member 2	chr2:169323580-169325380	weak CpG island
1428026_at	1.13229	-0.0543711	0.616477	0.0184168	0.0184168	21.09	23.88	-0.0628804	-0.117252	-0.262225	0.264045	Tshz2	teashirt zinc finger family member 2	chr2:169323580-169325380	weak CpG island
1430682_at	1.14511	-0.0543266	0.562976	0.101034	0.101034	19.64	22.49	-0.325445	-0.379771	-0.240022	0.308063	4930555I21Rik	RIKEN cDNA 4930555I21 gene	chr4:134766080-134768562	strong CpG island
1454096_a_at	1.5531	-0.0543266	0.189787	0.101034	0.101034	12.24	19.01	-0.325445	-0.379771	-0.0747963	0.753977	4930555I21Rik	RIKEN cDNA 4930555I21 gene	chr4:134766080-134768562	strong CpG island
1424894_at	1.02127	-0.0543208	0.824927	0.214097	0.214097	90.72	92.65	-0.317774	-0.372095	-0.24207	0.303828	Rab13	RAB13, member RAS oncogene family	chr3:90305443-90307243	weak CpG island
1419693_at	1.76539	-0.0543061	0.000261886	0.184041	0.000261886	109.5	193.31	-0.575878	-0.630184	-0.298745	0.200734	Colec12	collectin sub-family member 12	chr18:9706374-9708178	strong CpG island
1418259_a_at	0.857429	-0.0542711	0.231611	0.0505124	0.0505124	59.83	51.3	-0.0971041	-0.151375	0.262506	0.263514	Entpd2	ectonucleoside triphosphate diphosphohydrolase 2	chr2:25216666-25218506	strong CpG island
1422111_at	0.988276	-0.0542498	0.928101	0.172214	0.172214	31.56	31.19	0.198557	0.144307	0.144672	0.542825	Ccbp2	chemokine binding protein 2	chr9:121745861-121747661	CpG poor
1437937_at	1.01325	-0.0542498	0.921867	0.172214	0.172214	66.43	67.31	0.198557	0.144307	-0.134079	0.57305	Ccbp2	chemokine binding protein 2	chr9:121745861-121747661	CpG poor
1422112_at	1.26244	-0.0542498	0.595946	0.172214	0.172214	8.84	11.16	0.198557	0.144307	-0.199633	0.398758	Ccbp2	chemokine binding protein 2	chr9:121745861-121747661	CpG poor
1424348_at	0.836155	-0.0542247	0.00106538	0.0718517	0.00106538	226.25	189.18	-0.0576439	-0.111869	0.158051	0.50572	1110007A13Rik	RIKEN cDNA 1110007A13 gene	chr7:128530931-128532877	strong CpG island
1438254_at	1.02852	-0.0542247	0.631419	0.0718517	0.0718517	139.92	143.91	-0.0576439	-0.111869	-0.119891	0.614635	1110007A13Rik	RIKEN cDNA 1110007A13 gene	chr7:128530931-128532877	strong CpG island
1439126_at	1.10805	-0.0542247	0.453202	0.0718517	0.0718517	42.11	46.66	-0.0576439	-0.111869	-0.214186	0.364523	1110007A13Rik	RIKEN cDNA 1110007A13 gene	chr7:128530931-128532877	strong CpG island
1437734_at	0.788202	-0.0542228	0.012247	0.13232	0.012247	111.71	88.05	-0.168834	-0.223057	0.0283036	0.905711	Ppp1r12a	protein phosphatase 1, regulatory (inhibitor) subunit 12A	chr10:107565209-107567009	strong CpG island
1453163_at	0.909594	-0.0542228	0.423129	0.13232	0.13232	59.62	54.23	-0.168834	-0.223057	-0.354449	0.125187	Ppp1r12a	protein phosphatase 1, regulatory (inhibitor) subunit 12A	chr10:107565209-107567009	strong CpG island
1437735_at	0.928091	-0.0542228	0.102133	0.13232	0.102133	318.18	295.3	-0.168834	-0.223057	-0.151053	0.524973	Ppp1r12a	protein phosphatase 1, regulatory (inhibitor) subunit 12A	chr10:107565209-107567009	strong CpG island
1429487_at	0.994341	-0.0542228	0.90877	0.13232	0.13232	173.17	172.19	-0.168834	-0.223057	-0.0338298	0.887404	Ppp1r12a	protein phosphatase 1, regulatory (inhibitor) subunit 12A	chr10:107565209-107567009	strong CpG island
1426519_at	1.1832	-0.0542175	0.125372	0.0817787	0.0817787	49.4	58.45	-0.0335068	-0.0877243	0.161961	0.495112	P4ha1	procollagen-proline, 2-oxoglutarate 4-dioxygenase (proline 4-hydroxylase), alpha 1 polypeptide	chr10:58717429-58719279	strong CpG island
1452094_at	1.25456	-0.0542175	0.0967232	0.0817787	0.0817787	111.25	139.57	-0.0335068	-0.0877243	0.25207	0.283658	P4ha1	procollagen-proline, 2-oxoglutarate 4-dioxygenase (proline 4-hydroxylase), alpha 1 polypeptide	chr10:58717429-58719279	strong CpG island
1438614_x_at	0.697324	-0.0542163	0.0141809	0.11312	0.0141809	35.88	25.02	-0.220658	-0.274875	0.27455	0.241419	Osbpl9	Oxysterol binding protein-like 9	chr4:108615351-108617151	weak CpG island
1439283_at	0.7434	-0.0542163	0.000429381	0.11312	0.000429381	179.93	133.76	-0.220658	-0.274875	0.254618	0.278653	Osbpl9	Oxysterol binding protein-like 9	chr4:108615351-108617151	weak CpG island
1450964_a_at	0.890378	-0.0542163	0.009891	0.11312	0.009891	1140.1	1015.12	-0.220658	-0.274875	0.290575	0.213923	Osbpl9	oxysterol binding protein-like 9	chr4:108615351-108617151	weak CpG island
1423383_a_at	1.00316	-0.0542163	0.949477	0.11312	0.11312	2080.15	2086.73	-0.220658	-0.274875	-0.175837	0.458366	Osbpl9	oxysterol binding protein-like 9	chr4:108615351-108617151	weak CpG island
1449073_at	0.918744	-0.054183	0.863479	0.259733	0.259733	10.83	9.95	0.0246738	-0.0295092	-0.0886128	0.710262	Flnc	filamin C, gamma (actin binding protein 280)	chr6:29383112-29383812	strong CpG island
1447812_x_at	1.6225	-0.054183	0.0885616	0.259733	0.0885616	24.53	39.8	0.0246738	-0.0295092	0.0429156	0.857428	Flnc	filamin C, gamma (actin binding protein 280)	chr6:29383112-29383812	strong CpG island
1424555_at	0.923155	-0.0541733	0.324283	0.046706	0.046706	58.95	54.42	0.0521616	-0.00201168	0.0465457	0.845502	9430015G10Rik	RIKEN cDNA 9430015G10 gene	chr4:154952488-154954288	strong CpG island
1416998_at	0.882155	-0.0541578	0.47834	0.0561166	0.0561166	500.15	441.21	0.098152	0.0439942	-0.103152	0.665187	Rrs1	RRS1 ribosome biogenesis regulator homolog (S. cerevisiae)	chr1:9529355-9531482	strong CpG island
1456865_x_at	0.909261	-0.0541578	0.59713	0.0561166	0.0561166	757.56	688.82	0.098152	0.0439942	-0.133811	0.573825	Rrs1	RRS1 ribosome biogenesis regulator homolog (S. cerevisiae)	chr1:9529355-9531482	strong CpG island
1419210_at	0.587755	-0.0541049	0.184425	0.0920158	0.0920158	7.35	4.32	-0.0964861	-0.150591	0.0837645	0.725511	Hrh1	histamine receptor H1	chr6:114362230-114364030	strong CpG island
1438494_at	1.43394	-0.0541049	0.0094348	0.0920158	0.0094348	15.44	22.14	-0.0964861	-0.150591	0.181761	0.443116	Hrh1	histamine receptor H1	chr6:114362230-114364030	strong CpG island
1458512_at	0.981882	-0.0540951	0.960754	0.0864446	0.0864446	17.11	16.8	0.0735018	0.0194067	-0.00485415	0.983796	Tle3	transducin-like enhancer of split 3, homolog of Drosophila E(spl)	chr9:61170258-61172324	strong CpG island
1419655_at	1.17438	-0.0540951	0.0970138	0.0864446	0.0864446	99.61	116.98	0.0735018	0.0194067	-0.421849	0.0639321	Tle3	transducin-like enhancer of split 3, homolog of Drosophila E(spl)	chr9:61170258-61172324	strong CpG island
1419654_at	1.20894	-0.0540951	0.427457	0.0864446	0.0864446	24.17	29.22	0.0735018	0.0194067	-0.447009	0.048152	Tle3	transducin-like enhancer of split 3, homolog of Drosophila E(spl)	chr9:61170258-61172324	strong CpG island
1449554_at	1.29759	-0.0540951	0.139626	0.0864446	0.0864446	25.27	32.79	0.0735018	0.0194067	0.0683022	0.774784	Tle3	transducin-like enhancer of split 3, homolog of Drosophila E(spl)	chr9:61170258-61172324	strong CpG island
1450609_at	0.838797	-0.0540718	0.231383	0.145224	0.145224	25.93	21.75	-0.0461322	-0.100204	-0.0656695	0.783263	Lcn8	lipocalin 8	chr2:25473826-25475626	CpG poor
1426755_at	0.778752	-0.0540275	0.532247	0.0675315	0.0675315	10.26	7.99	0.172589	0.118562	0.189943	0.422496	Ckap4	cytoskeleton-associated protein 4	chr10:83963187-83964987	strong CpG island
1426754_x_at	0.870915	-0.0540275	0.627097	0.0675315	0.0675315	30.6	26.65	0.172589	0.118562	-0.141137	0.55283	Ckap4	cytoskeleton-associated protein 4	chr10:83963187-83964987	strong CpG island
1455019_x_at	0.901934	-0.0540275	0.351903	0.0675315	0.0675315	58.94	53.16	0.172589	0.118562	0.187506	0.428583	Ckap4	cytoskeleton-associated protein 4	chr10:83963187-83964987	strong CpG island
1452181_at	1.04356	-0.0540275	0.758254	0.0675315	0.0675315	37.88	39.53	0.172589	0.118562	-0.345815	0.135312	Ckap4	cytoskeleton-associated protein 4	chr10:83963187-83964987	strong CpG island
1444010_at	0.60851	-0.0540262	0.164556	0.079281	0.079281	63.22	38.47	-0.0432055	-0.0972317	-0.00830845	0.972268	Eif4e	eukaryotic translation initiation factor 4E	chr3:138462277-138464077	weak CpG island
1450908_at	0.986525	-0.0540262	0.859344	0.079281	0.079281	715.42	705.78	-0.0432055	-0.0972317	-0.0668029	0.77961	Eif4e	eukaryotic translation initiation factor 4E	chr3:138462277-138464077	weak CpG island
1423220_at	1.01094	-0.0540262	0.860165	0.079281	0.079281	276.12	279.14	-0.0432055	-0.0972317	-0.167154	0.481194	Eif4e	eukaryotic translation initiation factor 4E	chr3:138462277-138464077	weak CpG island
1450909_at	1.11488	-0.0540262	0.242439	0.079281	0.079281	57.19	63.76	-0.0432055	-0.0972317	0.177652	0.453664	Eif4e	eukaryotic translation initiation factor 4E	chr3:138462277-138464077	weak CpG island
1458995_at	0.54632	-0.05401	0.0872913	0.104669	0.0872913	23.1	12.62	0.118562	0.064552	0.298998	0.200335	AA408296	Expressed sequence AA408296	chr1:194830472-194832275	strong CpG island
1458448_at	0.60698	-0.05401	0.0432446	0.104669	0.0432446	6.59	4	0.118562	0.064552	-0.190905	0.420108	AA408296	expressed sequence AA408296	chr1:194830472-194832275	strong CpG island
1452099_at	0.857155	-0.05401	0.1496	0.104669	0.104669	117.26	100.51	0.118562	0.064552	0.220567	0.350062	AA408296	expressed sequence AA408296	chr1:194830472-194832275	strong CpG island
1453223_s_at	1.37264	-0.0540083	0.409835	0.194639	0.194639	6.36	8.73	0.0447433	-0.00926503	-0.337002	0.146229	Dppa2	developmental pluripotency associated 2	chr16:48228595-48230395	CpG poor
1429654_at	1.83193	-0.0540083	0.188553	0.194639	0.188553	9.52	17.44	0.0447433	-0.00926503	0.263118	0.262363	Dppa2	developmental pluripotency associated 2	chr16:48228595-48230395	CpG poor
1455467_at	1.12679	-0.0539734	0.590788	0.107104	0.107104	18.85	21.24	0.121061	0.067088	-0.161686	0.495855	C330043M08Rik	RIKEN cDNA C330043M08 gene	chr6:55131660-55133460	weak CpG island
1435122_x_at	0.764758	-0.0539381	0.0435327	0.188663	0.0435327	56.75	43.4	-0.0237617	-0.0776998	0.207522	0.379987	Dnmt1	DNA methyltransferase (cytosine-5) 1	chr9:20702775-20704575	strong CpG island
1447877_x_at	0.801554	-0.0539381	0.488126	0.188663	0.188663	14.16	11.35	-0.0237617	-0.0776998	0.173063	0.465599	Dnmt1	DNA methyltransferase (cytosine-5) 1	chr9:20702775-20704575	strong CpG island
1422946_a_at	0.865307	-0.0539381	0.0895611	0.188663	0.0895611	111.81	96.75	-0.0237617	-0.0776998	0.375934	0.102355	Dnmt1	DNA methyltransferase (cytosine-5) 1	chr9:20702775-20704575	strong CpG island
1435116_at	0.623003	-0.0539286	0.210679	0.111083	0.111083	9.39	5.85	0.340533	0.286605	0.24789	0.291985	4933403G14Rik	RIKEN cDNA 4933403G14 gene	chr8:128554655-128556483	strong CpG island
1460578_at	1.05938	-0.0539072	0.427451	0.158264	0.158264	91.28	96.7	0.396779	0.342872	-0.0679522	0.77591	Fgd5	FYVE, RhoGEF and PH domain containing 5	chr6:91951313-91953113	CpG poor
1443406_at	1.07745	-0.0539065	0.828349	0.078767	0.078767	18.85	20.31	-0.22161	-0.275516	0.0313242	0.895698	Plscr4	phospholipid scramblase 4	chr9:92259848-92261997	weak CpG island
1433626_at	1.1343	-0.0539065	0.219852	0.078767	0.078767	26.21	29.73	-0.22161	-0.275516	-0.000717028	0.997606	Plscr4	phospholipid scramblase 4	chr9:92259848-92261997	weak CpG island
1456225_x_at	1.72806	-0.0538872	0.00995874	0.0389147	0.00995874	85.13	147.11	0.106988	0.0531006	-0.583946	0.00686463	Trib3	tribbles homolog 3 (Drosophila)	chr2:152034965-152036773	strong CpG island
1426065_a_at	2.10095	-0.0538872	0.00256083	0.0389147	0.00256083	68.65	144.23	0.106988	0.0531006	-0.48999	0.0282983	Trib3	tribbles homolog 3 (Drosophila)	chr2:152034965-152036773	strong CpG island
1429891_at	0.669248	-0.053875	0.220146	0.0392164	0.0392164	9.04	6.05	-0.149982	-0.203857	0.124025	0.602393	Capsl	calcyphosine-like	chr15:9379452-9381252	CpG poor
1438684_at	1.02136	-0.0538652	0.893174	0.0502672	0.0502672	41.2	42.08	0.03761	-0.0162552	-0.0645752	0.786794	Nuak1	NUAK family, SNF1-like kinase, 1	chr10:83869770-83871570	strong CpG island
1460607_at	1.13665	-0.0538636	0.065975	0.129103	0.065975	176.8	200.96	-0.0374753	-0.0913389	-0.0475411	0.842237	Igsf11	immunoglobulin superfamily, member 11	chr16:38820376-38822176	strong CpG island
1422587_at	1.90395	-0.0538607	0.158323	0.299946	0.158323	5.31	10.11	-0.271267	-0.325128	0.0249767	0.916755	Tmem45a	transmembrane protein 45a	chr16:56810614-56812414	weak CpG island
1422029_at	0.795833	-0.0538591	0.609428	0.174873	0.174873	7.2	5.73	-0.298008	-0.351867	0.29359	0.208991	Ccl20	chemokine (C-C motif) ligand 20	chr1:82994505-82996305	CpG poor
1435558_at	1.22703	-0.053786	0.388951	0.0839378	0.0839378	1.85	2.27	0.172204	0.118418	-0.357903	0.121291	Bai2	brain-specific angiogenesis inhibitor 2	chr4:129487438-129488743	strong CpG island
1450062_a_at	1.00601	-0.0537293	0.884577	0.0639676	0.0639676	548.73	552.03	-0.132339	-0.186068	-0.498246	0.0253612	Maged1	melanoma antigen, family D, 1	chrX:90793786-90796093	strong CpG island
1424640_at	1.13502	-0.0537147	0.233497	0.0989255	0.0989255	58.36	66.24	-0.035731	-0.0894456	-0.196618	0.406063	Arl8a	ADP-ribosylation factor-like 8A	chr1:136961944-136963977	strong CpG island
1425612_at	0.653061	-0.0536977	0.310825	0.0459177	0.0459177	6.37	4.16	-0.0765403	-0.130238	0.301416	0.196543	Cux1	cut-like homeobox 1	chr5:136850066-136853686	strong CpG island
1441956_s_at	0.811448	-0.0536977	0.0479715	0.0459177	0.0459177	158.63	128.72	-0.0765403	-0.130238	-0.0538376	0.821645	Cux1	Cut-like homeobox 1	chr5:136850066-136853686	strong CpG island
1437431_at	0.896472	-0.0536977	0.442511	0.0459177	0.0459177	47.62	42.69	-0.0765403	-0.130238	0.331829	0.152917	Cux1	Cut-like homeobox 1	chr5:136850066-136853686	strong CpG island
1437686_x_at	0.915058	-0.0536977	0.809188	0.0459177	0.0459177	12.95	11.85	-0.0765403	-0.130238	0.00660351	0.977957	Cux1	cut-like homeobox 1	chr5:136850066-136853686	strong CpG island
1451435_at	1.014	-0.0536977	0.87139	0.0459177	0.0459177	139.99	141.95	-0.0765403	-0.130238	0.313163	0.178806	Cux1	cut-like homeobox 1	chr5:136850066-136853686	strong CpG island
1424667_a_at	1.03644	-0.0536977	0.768749	0.0459177	0.0459177	48.3	50.06	-0.0765403	-0.130238	0.00456233	0.98477	Cux1	cut-like homeobox 1	chr5:136850066-136853686	strong CpG island
1425611_a_at	1.08486	-0.0536977	0.724375	0.0459177	0.0459177	28.99	31.45	-0.0765403	-0.130238	0.0272297	0.909274	Cux1	cut-like homeobox 1	chr5:136850066-136853686	strong CpG island
1424668_a_at	1.1083	-0.0536977	0.426214	0.0459177	0.0459177	32.78	36.33	-0.0765403	-0.130238	-0.335675	0.147925	Cux1	cut-like homeobox 1	chr5:136850066-136853686	strong CpG island
1418373_at	1.23822	-0.053691	0.368692	0.284959	0.284959	7.64	9.46	0.040096	-0.0135951	0.099674	0.675876	Pgam2	phosphoglycerate mutase 2	chr11:5703236-5705036	weak CpG island
1459929_at	0.630435	-0.0536781	0.374383	0.202055	0.202055	6.44	4.06	-0.421876	-0.475554	0.46599	0.0383729	Zfp568	zinc finger protein 568	chr7:29691416-29693216	strong CpG island
1435091_at	0.990251	-0.0536781	0.902495	0.202055	0.202055	173.35	171.66	-0.421876	-0.475554	-0.0477288	0.841622	Zfp568	zinc finger protein 568	chr7:29691416-29693216	strong CpG island
1441910_x_at	0.903094	-0.0536565	0.647525	0.147224	0.147224	46.54	42.03	0.061462	0.00780552	0.169654	0.474565	Ccne1	cyclin E1	chr7:37815714-37817550	strong CpG island
1416492_at	1.01058	-0.0536565	0.966345	0.147224	0.147224	35.91	36.29	0.061462	0.00780552	-0.271413	0.247056	Ccne1	cyclin E1	chr7:37815714-37817550	strong CpG island
1437944_at	0.838604	-0.0536554	0.568322	0.154146	0.154146	18.34	15.38	0.0640489	0.0103934	-0.252863	0.282095	Shc2	Src homology 2 domain-containing transforming protein C2	chr10:79040317-79041224	strong CpG island
1441356_at	0.851277	-0.0536554	0.683199	0.154146	0.154146	10.96	9.33	0.0640489	0.0103934	0.0948278	0.69087	Shc2	src homology 2 domain-containing transforming protein C2	chr10:79040317-79041224	strong CpG island
1438598_at	1.0414	-0.0536554	0.779258	0.154146	0.154146	27.05	28.17	0.0640489	0.0103934	-0.198197	0.402228	Shc2	Src homology 2 domain-containing transforming protein C2	chr10:79040317-79041224	strong CpG island
1433907_at	1.34719	-0.0536348	0.349523	0.0162645	0.0162645	8.9	11.99	-0.00169418	-0.055329	0.0206076	0.93128	Pknox2	Pbx/knotted 1 homeobox 2	chr9:36896007-36898285	strong CpG island
1428017_at	1.50466	-0.0536348	0.265459	0.0162645	0.0162645	10.74	16.16	-0.00169418	-0.055329	-0.275012	0.240596	Pknox2	Pbx/knotted 1 homeobox 2	chr9:36896007-36898285	strong CpG island
1421737_at	1.18876	-0.0535048	0.162332	0.00246595	0.00246595	42.01	49.94	-0.0194053	-0.0729101	-0.397211	0.0828864	Alx4	aristaless 4	chr2:93441972-93444487	strong CpG island
1437228_at	0.867052	-0.0534615	0.279987	0.152691	0.152691	88.23	76.5	-0.00336296	-0.0568245	0.0635716	0.790036	BC048651	cDNA sequence BC048651	chr6:29267849-29269649	CpG poor
1423734_at	0.932648	-0.0534459	0.0521205	0.0732511	0.0521205	1032.48	962.94	-0.133654	-0.1871	0.356294	0.123096	Rac1	RAS-related C3 botulinum substrate 1	chr5:143783109-143784911	strong CpG island
1451086_s_at	0.933531	-0.0534459	0.0419911	0.0732511	0.0419911	1859.06	1735.49	-0.133654	-0.1871	0.561721	0.00995391	Rac1	RAS-related C3 botulinum substrate 1	chr5:143783109-143784911	strong CpG island
1437674_at	1.15105	-0.0534459	0.400105	0.0732511	0.0732511	17.08	19.66	-0.133654	-0.1871	-0.0257468	0.914197	Rac1	RAS-related C3 botulinum substrate 1	chr5:143783109-143784911	strong CpG island
1415768_a_at	1.04513	-0.0534047	0.243659	0.0652183	0.0652183	1182.79	1236.17	0.0890723	0.0356676	-0.256362	0.275261	Ube2r2	ubiquitin-conjugating enzyme E2R 2	chr4:41323391-41325191	strong CpG island
1444460_at	1.09267	-0.0534047	0.260924	0.0652183	0.0652183	127.01	138.78	0.0890723	0.0356676	-0.267799	0.253652	Ube2r2	ubiquitin-conjugating enzyme E2R 2	chr4:41323391-41325191	strong CpG island
1449094_at	1.01783	-0.0533661	0.894477	0.269571	0.269571	19.63	19.98	-0.0731166	-0.126483	-0.183486	0.438725	Gjc1	gap junction protein, gamma 1	chr11:102620231-102622031	CpG poor
1447787_x_at	2.41296	-0.0533661	0.0635589	0.269571	0.0635589	5.4	13.03	-0.0731166	-0.126483	-0.0755781	0.751482	Gjc1	gap junction protein, gamma 1	chr11:102620231-102622031	CpG poor
1422254_a_at	1.16009	-0.053339	0.221791	0.0325612	0.0325612	73.77	85.58	0.236932	0.183593	-0.0292728	0.902497	Dyrk1b	dual-specificity tyrosine-(Y)-phosphorylation regulated kinase 1b	chr7:27886942-27889185	weak CpG island
1421885_at	0.582262	-0.0533293	0.0234921	0.0471721	0.0234921	15.56	9.06	-0.132528	-0.185857	-0.145135	0.54152	Sos1	Son of sevenless homolog 1 (Drosophila)	chr17:80387764-80389564	strong CpG island
1421884_at	1.0293	-0.0533293	0.802564	0.0471721	0.0471721	63.82	65.69	-0.132528	-0.185857	0.272345	0.245372	Sos1	Son of sevenless homolog 1 (Drosophila)	chr17:80387764-80389564	strong CpG island
1434389_at	1.11067	-0.0533293	0.0215956	0.0471721	0.0215956	566.71	629.43	-0.132528	-0.185857	-0.337726	0.14531	Sos1	Son of sevenless homolog 1 (Drosophila)	chr17:80387764-80389564	strong CpG island
1421886_at	1.40117	-0.0533293	0.0856389	0.0471721	0.0471721	13.66	19.14	-0.132528	-0.185857	-0.167284	0.480848	Sos1	Son of sevenless homolog 1 (Drosophila)	chr17:80387764-80389564	strong CpG island
1451537_at	0.744215	-0.0532814	0.431667	0.0354069	0.0354069	15.99	11.9	-0.085855	-0.139136	0.19866	0.401108	Chi3l1	chitinase 3-like 1	chr1:135997591-135999391	CpG poor
1423438_at	0.936143	-0.0532667	0.414165	0.152001	0.152001	134.52	125.93	-0.315816	-0.369083	0.140762	0.553896	Kptn	kaptin	chr7:15277129-15278946	strong CpG island
1440025_at	1.01594	-0.0532667	0.919756	0.152001	0.152001	31.99	32.5	-0.315816	-0.369083	0.610994	0.00421153	Kptn	kaptin	chr7:15277129-15278946	strong CpG island
1435747_at	0.840369	-0.0532648	0.670113	0.239862	0.239862	7.58	6.37	-0.157933	-0.211198	0.130246	0.584164	Fgf14	fibroblast growth factor 14	chr14:123859855-123861655	weak CpG island
1449958_a_at	1.23486	-0.0532648	0.500877	0.239862	0.239862	9.58	11.83	-0.157933	-0.211198	0.510484	0.0214564	Fgf14	fibroblast growth factor 14	chr14:123859855-123861655	weak CpG island
1424950_at	0.650399	-0.0532449	0.0823117	0.0226541	0.0226541	31.35	20.39	-0.0258563	-0.0791012	0.504077	0.0234363	Sox9	SRY-box containing gene 9	chr11:112597013-112599244	strong CpG island
1451538_at	0.819541	-0.0532449	0.164089	0.0226541	0.0226541	36.13	29.61	-0.0258563	-0.0791012	-0.104456	0.661194	Sox9	SRY-box containing gene 9	chr11:112597013-112599244	strong CpG island
1433889_at	1.06354	-0.0532449	0.87512	0.0226541	0.0226541	15.58	16.57	-0.0258563	-0.0791012	0.0772611	0.746121	Sox9	SRY-box containing gene 9	chr11:112597013-112599244	strong CpG island
1419989_at	0.978752	-0.0532277	0.926768	0.219199	0.219199	37.18	36.39	-0.520723	-0.573951	-0.0570331	0.811237	Commd5	COMM domain containing 5	chr15:76725895-76727695	weak CpG island
1451369_at	0.985165	-0.0532277	0.806179	0.219199	0.219199	200.87	197.89	-0.520723	-0.573951	0.223459	0.343618	Commd5	COMM domain containing 5	chr15:76725895-76727695	weak CpG island
1449694_s_at	1.18236	-0.0532277	0.0155975	0.219199	0.0155975	64.87	76.7	-0.520723	-0.573951	-0.132277	0.578265	Commd5	COMM domain containing 5	chr15:76725895-76727695	weak CpG island
1445863_at	0.767839	-0.0532273	0.10144	0.086715	0.086715	19.9	15.28	-0.0169015	-0.0701288	0.281052	0.230001	Vwa3a	Von Willebrand factor A domain containing 3A	chr7:120529895-120531695	CpG poor
1456129_at	0.91018	-0.0532273	0.629693	0.086715	0.086715	5.01	4.56	-0.0169015	-0.0701288	-0.0149563	0.950099	Vwa3a	von Willebrand factor A domain containing 3A	chr7:120529895-120531695	CpG poor
1421171_at	0.96359	-0.0531752	0.862767	0.0332445	0.0332445	19.5	18.79	0.0727986	0.0196234	-0.0361882	0.879607	Adam12	a disintegrin and metallopeptidase domain 12 (meltrin alpha)	chr7:134062940-134064740	strong CpG island
1421172_at	1.05804	-0.0531752	0.702607	0.0332445	0.0332445	32.39	34.27	0.0727986	0.0196234	0.143856	0.545127	Adam12	a disintegrin and metallopeptidase domain 12 (meltrin alpha)	chr7:134062940-134064740	strong CpG island
1452589_at	0.708333	-0.0531735	0.185317	0.0769754	0.0769754	7.92	5.61	0.134495	0.0813219	0.297576	0.202588	Ptk7	PTK7 protein tyrosine kinase 7	chr17:46092001-46093925	strong CpG island
1415802_at	0.786239	-0.053157	0.004576	0.0289644	0.004576	1012.25	795.87	-0.126659	-0.179816	0.601322	0.00503989	Slc16a1	solute carrier family 16 (monocarboxylic acid transporters), member 1	chr3:104766428-104768501	strong CpG island
1446274_at	0.841216	-0.053157	0.712479	0.0289644	0.0289644	2.96	2.49	-0.126659	-0.179816	0.166698	0.482408	Slc16a1	solute carrier family 16 (monocarboxylic acid transporters), member 1	chr3:104766428-104768501	strong CpG island
1416924_at	1.03296	-0.0531563	0.723146	0.182202	0.182202	684.42	706.98	-0.0169766	-0.0701329	0.273804	0.242752	Bri3	brain protein I3	chr5:144507462-144509490	strong CpG island
1439959_at	0.801161	-0.0531253	0.466377	0.145481	0.145481	13.78	11.04	-0.0274119	-0.0805372	0.314847	0.176355	Fgf11	fibroblast growth factor 11	chr11:69617072-69619120	weak CpG island
1421793_at	1.38509	-0.0531253	0.00162788	0.145481	0.00162788	3.22	4.46	-0.0274119	-0.0805372	-0.2902	0.214542	Fgf11	fibroblast growth factor 11	chr11:69617072-69619120	weak CpG island
1436393_a_at	0.853935	-0.0530569	0.0959553	0.145547	0.0959553	48.54	41.45	-0.159273	-0.21233	0.43043	0.0581656	Trim37	tripartite motif-containing 37	chr11:86941971-86943901	strong CpG island
1455012_s_at	1.02347	-0.0530569	0.785092	0.145547	0.145547	102.27	104.67	-0.159273	-0.21233	-0.160528	0.498989	Trim37	tripartite motif-containing 37	chr11:86941971-86943901	strong CpG island
1434554_at	1.04337	-0.0530569	0.57856	0.145547	0.145547	59.95	62.55	-0.159273	-0.21233	-0.224783	0.340691	Trim37	tripartite motif-containing 37	chr11:86941971-86943901	strong CpG island
1436394_at	1.17534	-0.0530569	0.0922941	0.145547	0.0922941	85.72	100.75	-0.159273	-0.21233	-0.118728	0.618098	Trim37	tripartite motif-containing 37	chr11:86941971-86943901	strong CpG island
1435604_at	1.24636	-0.0530569	0.0180582	0.145547	0.0180582	35.76	44.57	-0.159273	-0.21233	0.0596095	0.802867	Trim37	tripartite motif-containing 37	chr11:86941971-86943901	strong CpG island
1429851_at	1.13922	-0.0530021	0.612162	0.0716622	0.0716622	20.83	23.73	-0.380102	-0.433104	-0.471406	0.0358872	1700003M02Rik	RIKEN cDNA 1700003M02 gene	chr4:34918565-34920365	strong CpG island
1419036_at	0.839664	-0.0529739	0.00644545	0.049935	0.00644545	311.72	261.74	0.0179896	-0.0349843	0.331075	0.153909	Csnk2a1	casein kinase 2, alpha 1 polypeptide	chr2:151917087-151918910	strong CpG island
1419035_s_at	0.920518	-0.0529739	0.314469	0.049935	0.049935	64.92	59.76	0.0179896	-0.0349843	0.444762	0.0494258	Csnk2a1	casein kinase 2, alpha 1 polypeptide	chr2:151917087-151918910	strong CpG island
1419038_a_at	0.965499	-0.0529739	0.599359	0.049935	0.049935	249.56	240.95	0.0179896	-0.0349843	-0.165147	0.486552	Csnk2a1	casein kinase 2, alpha 1 polypeptide	chr2:151917087-151918910	strong CpG island
1419034_at	0.993252	-0.0529739	0.934752	0.049935	0.049935	112.63	111.87	0.0179896	-0.0349843	-0.334276	0.149727	Csnk2a1	casein kinase 2, alpha 1 polypeptide	chr2:151917087-151918910	strong CpG island
1419037_at	1.02589	-0.0529739	0.620015	0.049935	0.049935	251.84	258.36	0.0179896	-0.0349843	0.181711	0.443244	Csnk2a1	casein kinase 2, alpha 1 polypeptide	chr2:151917087-151918910	strong CpG island
1453427_at	1.17319	-0.0529739	0.516006	0.049935	0.049935	23.5	27.57	0.0179896	-0.0349843	-0.192571	0.415984	Csnk2a1	casein kinase 2, alpha 1 polypeptide	chr2:151917087-151918910	strong CpG island
1460471_at	0.860017	-0.0529712	0.638271	0.147084	0.147084	34.29	29.49	-0.0518024	-0.104774	-0.164792	0.4875	Ooep	oocyte expressed protein homolog (dog)	chr9:78163772-78165572	weak CpG island
1445391_at	0.978294	-0.0528949	0.866228	0.124415	0.124415	39.16	38.31	-0.0365698	-0.0894647	0.194229	0.411905	Diap1	diaphanous homolog 1 (Drosophila)	chr18:38060885-38062685	strong CpG island
1421143_at	1.06513	-0.0528949	0.384761	0.124415	0.124415	125.6	133.78	-0.0365698	-0.0894647	-0.251069	0.285638	Diap1	diaphanous homolog 1 (Drosophila)	chr18:38060885-38062685	strong CpG island
1454979_at	1.15123	-0.0528949	0.0425711	0.124415	0.0425711	561.08	645.93	-0.0365698	-0.0894647	-0.336768	0.146528	Diap1	diaphanous homolog 1 (Drosophila)	chr18:38060885-38062685	strong CpG island
1448863_a_at	0.917725	-0.0528833	0.00971688	0.211838	0.00971688	484.47	444.61	-0.52835	-0.581233	0.218781	0.354074	Tnfaip1	tumor necrosis factor, alpha-induced protein 1 (endothelial)	chr11:78351330-78353689	strong CpG island
1417866_at	1.02694	-0.0528833	0.705063	0.211838	0.211838	148.5	152.5	-0.52835	-0.581233	-0.56073	0.0101145	Tnfaip1	tumor necrosis factor, alpha-induced protein 1 (endothelial)	chr11:78351330-78353689	strong CpG island
1451412_a_at	1.04782	-0.0528833	0.278653	0.211838	0.211838	385.19	403.61	-0.52835	-0.581233	-0.113621	0.63339	Ift20	intraflagellar transport 20 homolog (Chlamydomonas)	chr11:78351330-78353689	strong CpG island
1417865_at	1.1153	-0.0528833	0.229597	0.211838	0.211838	196.97	219.68	-0.52835	-0.581233	0.0499694	0.834284	Tnfaip1	tumor necrosis factor, alpha-induced protein 1 (endothelial)	chr11:78351330-78353689	strong CpG island
1450098_at	1.09819	-0.0528603	0.0544218	0.0808459	0.0544218	696.84	765.26	0.190601	0.137741	-0.162015	0.494968	0610010D20Rik	RIKEN cDNA 0610010D20 gene	chr19:42097861-42099661	CpG poor
1450636_s_at	0.842072	-0.0528552	0.637552	0.0964641	0.0964641	15.64	13.17	0.26221	0.209355	-0.121705	0.609252	Akp5	alkaline phosphatase 5	chr1:88920582-88922382	CpG poor
1450635_at	1.09677	-0.0528552	0.417844	0.0964641	0.0964641	3.1	3.4	0.26221	0.209355	-0.202223	0.392539	Akp5	alkaline phosphatase 5	chr1:88920582-88922382	CpG poor
1434785_at	1.00257	-0.0528413	0.992547	0.140231	0.140231	15.56	15.6	0.323148	0.270307	0.358456	0.120677	Cacng5	calcium channel, voltage-dependent, gamma subunit 5	chr11:107726952-107728752	CpG poor
1426330_at	1.04826	-0.0528413	0.777333	0.140231	0.140231	26.73	28.02	0.323148	0.270307	0.185108	0.434617	Cacng5	calcium channel, voltage-dependent, gamma subunit 5	chr11:107726952-107728752	CpG poor
1421570_at	1.17127	-0.0528359	0.434469	0.225742	0.225742	1.81	2.12	0.174019	0.121183	-0.138021	0.561717	Il9r	interleukin 9 receptor	chr11:32099722-32101522	CpG poor
1442417_at	0.858684	-0.0527996	0.135431	0.137616	0.135431	63.05	54.14	-0.135766	-0.188565	0.271235	0.247377	Med8	mediator of RNA polymerase II transcription, subunit 8 homolog (yeast)	chr4:117905968-117907768	strong CpG island
1431423_a_at	1.01967	-0.0527996	0.599397	0.137616	0.137616	974.75	993.92	-0.135766	-0.188565	0.372078	0.106211	Med8	mediator of RNA polymerase II transcription, subunit 8 homolog (yeast)	chr4:117905968-117907768	strong CpG island
1432513_a_at	1.22656	-0.0527938	0.494649	0.0755418	0.0755418	12.05	14.78	0.245742	0.192948	0.258004	0.272091	1700001C02Rik	RIKEN cDNA 1700001C02 gene	chr5:30741357-30743157	weak CpG island
1432525_at	3.41279	-0.0527938	0.0300874	0.0755418	0.0300874	3.44	11.74	0.245742	0.192948	-0.327785	0.158291	1700001C02Rik	RIKEN cDNA 1700001C02 gene	chr5:30741357-30743157	weak CpG island
1448837_at	0.893406	-0.052791	0.73453	0.118333	0.118333	20.17	18.02	0.232962	0.180172	-0.0601681	0.801055	Vil1	villin 1	chr1:74341312-74343112	weak CpG island
1421996_at	1.09363	-0.0527758	0.592343	0.339988	0.339988	25.74	28.15	-0.532888	-0.585664	-0.289021	0.216495	Tcfap2a	transcription factor AP-2, alpha	chr13:40744290-40744991	strong CpG island
1421995_at	1.15352	-0.0527758	0.401107	0.339988	0.339988	33.09	38.17	-0.532888	-0.585664	0.157524	0.507158	Tcfap2a	transcription factor AP-2, alpha	chr13:40744290-40744991	strong CpG island
1423253_at	0.537245	-0.0527627	0.0919884	0.122179	0.0919884	15.17	8.15	-0.573109	-0.625871	0.108163	0.649895	Mpz	myelin protein zero	chr1:172986087-172988577	strong CpG island
1435986_x_at	0.855718	-0.0527627	0.118519	0.122179	0.118519	673.89	576.66	-0.573109	-0.625871	0.346199	0.13485	Sdhc	succinate dehydrogenase complex, subunit C, integral membrane protein	chr1:172986087-172988577	strong CpG island
1448630_a_at	1.00418	-0.0527627	0.879935	0.122179	0.122179	2257.9	2267.34	-0.573109	-0.625871	0.0197919	0.933994	Sdhc	succinate dehydrogenase complex, subunit C, integral membrane protein	chr1:172986087-172988577	strong CpG island
1454893_at	1.00416	-0.0526185	0.974715	0.0871827	0.0871827	40.91	41.08	0.148857	0.096238	-0.00609645	0.979649	1110013L07Rik	RIKEN cDNA 1110013L07 gene	chr3:89267851-89269651	weak CpG island
1417242_at	0.91148	-0.0525837	0.00896226	0.0288662	0.00896226	659.4	601.03	-0.0952372	-0.147821	0.213736	0.365555	Eif4a3	eukaryotic translation initiation factor 4A, isoform 3	chr11:119115633-119117433	strong CpG island
1448317_at	0.93044	-0.0525796	0.151387	0.216591	0.151387	365.15	339.75	-0.0419232	-0.0945028	-0.0263625	0.912153	Tmem128	transmembrane protein 128	chr5:38547323-38549123	strong CpG island
1443099_at	0.803195	-0.0525571	0.0924192	0.086594	0.086594	53.2	42.73	0.214873	0.162316	0.142381	0.549298	BC087945	CDNA sequence BC087945	chr15:27575040-27575741	strong CpG island
1427966_at	0.803399	-0.0525571	0.00304202	0.086594	0.00304202	549.03	441.09	0.214873	0.162316	0.279085	0.233419	BC087945	cDNA sequence BC087945	chr15:27575040-27575741	strong CpG island
1425053_at	0.929231	-0.0525514	0.0178439	0.0405281	0.0178439	374.88	348.35	0.277192	0.22464	0.165561	0.485444	Isoc1	isochorismatase domain containing 1	chr18:58783550-58785350	strong CpG island
1425051_at	0.959674	-0.0525514	0.363574	0.0405281	0.0405281	414.62	397.9	0.277192	0.22464	0.381519	0.0969511	Isoc1	isochorismatase domain containing 1	chr18:58783550-58785350	strong CpG island
1425050_at	1.06219	-0.0525514	0.170735	0.0405281	0.0405281	454.74	483.02	0.277192	0.22464	0.0238989	0.920336	Isoc1	isochorismatase domain containing 1	chr18:58783550-58785350	strong CpG island
1435438_at	0.720989	-0.0525255	0.238182	0.0435163	0.0435163	15.77	11.37	0.115168	0.0626422	0.230374	0.328493	Sox8	SRY-box containing gene 8	chr17:25297743-25299586	strong CpG island
1424297_at	0.897636	-0.0525125	0.457167	0.0870588	0.0870588	47.38	42.53	1.38605e-06	-0.0525111	-0.0837586	0.725529	Zfp282	zinc finger protein 282	chr6:47805840-47807742	strong CpG island
1424298_at	1.22153	-0.0525125	0.189668	0.0870588	0.0870588	17.74	21.67	1.38605e-06	-0.0525111	-0.0910602	0.702604	Zfp282	zinc finger protein 282	chr6:47805840-47807742	strong CpG island
1423135_at	0.647396	-0.0524637	0.19021	0.18181	0.18181	20.93	13.55	-0.194558	-0.247022	-0.0439957	0.853877	Thy1	thymus cell antigen 1, theta	chr9:43794239-43794940	weak CpG island
1418741_at	0.999512	-0.0524477	0.998193	0.124886	0.124886	40.99	40.97	0.116936	0.0644887	0.431671	0.0573653	Itgb7	integrin beta 7	chr15:102059420-102061220	CpG poor
1436928_s_at	0.938016	-0.0524407	0.710311	0.0636881	0.0636881	61.79	57.96	0.233831	0.18139	0.254413	0.279054	Adcy3	adenylate cyclase 3	chr12:4132775-4134575	strong CpG island
1421959_s_at	0.996627	-0.0524407	0.983503	0.0636881	0.0636881	5.93	5.91	0.233831	0.18139	-0.123528	0.60386	Adcy3	adenylate cyclase 3	chr12:4132775-4134575	strong CpG island
1436929_x_at	1.12044	-0.0524407	0.588308	0.0636881	0.0636881	22.5	25.21	0.233831	0.18139	0.0172814	0.942353	Adcy3	adenylate cyclase 3	chr12:4132775-4134575	strong CpG island
1421960_at	1.15026	-0.0524407	0.433692	0.0636881	0.0636881	32.21	37.05	0.233831	0.18139	-0.495051	0.0264679	Adcy3	adenylate cyclase 3	chr12:4132775-4134575	strong CpG island
1430123_a_at	1.11473	-0.0524245	0.000531657	0.072225	0.000531657	13346.2	14877.4	-0.0542718	-0.106696	-0.378568	0.0997797	Akr1a4	aldo-keto reductase family 1, member A4 (aldehyde reductase)	chr4:116149083-116150883	weak CpG island
1430124_x_at	1.12947	-0.0524245	2.64718e-05	0.072225	2.64718e-05	3705.18	4184.89	-0.0542718	-0.106696	-0.456246	0.0431793	Akr1a4	aldo-keto reductase family 1, member A4 (aldehyde reductase)	chr4:116149083-116150883	weak CpG island
1435011_x_at	1.18378	-0.0524245	9.30601e-06	0.072225	9.30601e-06	6211.55	7353.08	-0.0542718	-0.106696	-0.525507	0.0173333	Akr1a4	aldo-keto reductase family 1, member A4 (aldehyde reductase)	chr4:116149083-116150883	weak CpG island
1451035_a_at	1.18992	-0.0524245	4.73679e-07	0.072225	4.73679e-07	6258.19	7446.72	-0.0542718	-0.106696	-0.499913	0.0247986	Akr1a4	aldo-keto reductase family 1, member A4 (aldehyde reductase)	chr4:116149083-116150883	weak CpG island
1446577_at	0.635747	-0.052418	0.32652	0.0731906	0.0731906	4.42	2.81	-0.0977846	-0.150203	0.225507	0.339097	Pde4b	Phosphodiesterase 4B, cAMP specific	chr4:101751570-101753370	weak CpG island
1447718_at	1.13119	-0.052418	0.709258	0.0731906	0.0731906	7.47	8.45	-0.0977846	-0.150203	0.367721	0.110694	Pde4b	phosphodiesterase 4B, cAMP specific	chr4:101751570-101753370	weak CpG island
1444731_at	1.30242	-0.052418	0.0382347	0.0731906	0.0382347	38.06	49.57	-0.0977846	-0.150203	0.0714627	0.764638	Pde4b	phosphodiesterase 4B, cAMP specific	chr4:101751570-101753370	weak CpG island
1422474_at	1.34068	-0.052418	0.00490766	0.0731906	0.00490766	113.48	152.14	-0.0977846	-0.150203	-0.449467	0.0467882	Pde4b	phosphodiesterase 4B, cAMP specific	chr4:101751570-101753370	weak CpG island
1422473_at	1.4523	-0.052418	0.0451338	0.0731906	0.0451338	57.44	83.42	-0.0977846	-0.150203	-0.323025	0.164781	Pde4b	phosphodiesterase 4B, cAMP specific	chr4:101751570-101753370	weak CpG island
1442700_at	1.47318	-0.052418	0.0108801	0.0731906	0.0108801	77.75	114.54	-0.0977846	-0.150203	-0.522546	0.0180911	Pde4b	phosphodiesterase 4B, cAMP specific	chr4:101751570-101753370	weak CpG island
1456784_at	0.876333	-0.0524155	0.626295	0.0188244	0.0188244	18.76	16.44	0.108082	0.0556664	0.134414	0.572084	OTTMUSG00000015762	predicted gene, OTTMUSG00000015762	chr2:118864649-118866449	CpG poor
1459994_x_at	0.907183	-0.0523925	0.0030884	0.128888	0.0030884	5160.37	4681.4	-0.0132207	-0.0656132	0.125424	0.598274	Trfr2	transferrin receptor 2	chr5:137798338-137800138	weak CpG island
1425381_a_at	0.953428	-0.0523925	0.278236	0.128888	0.128888	2108.58	2010.38	-0.0132207	-0.0656132	-0.232012	0.324968	Trfr2	transferrin receptor 2	chr5:137798338-137800138	weak CpG island
1418417_at	0.976659	-0.0523921	0.918122	0.189633	0.189633	21.85	21.34	-0.405731	-0.458123	-0.274903	0.240789	Msc	musculin	chr1:14740341-14742480	strong CpG island
1460564_at	1.04421	-0.0523593	0.593316	0.0923705	0.0923705	124.17	129.66	-0.037724	-0.0900833	0.338824	0.143924	Zfp280b	zinc finger protein 280b	chr10:75475129-75476929	strong CpG island
1436359_at	0.406537	-0.0523063	0.0217601	0.0746714	0.0217601	9.79	3.98	-0.337998	-0.390305	0.582681	0.00701615	Ret	ret proto-oncogene	chr6:118162243-118164052	strong CpG island
1421359_at	0.974113	-0.0523063	0.734799	0.0746714	0.0746714	50.99	49.67	-0.337998	-0.390305	-0.212012	0.369527	Ret	ret proto-oncogene	chr6:118162243-118164052	strong CpG island
1424152_at	1.08732	-0.0522977	0.823203	0.00936761	0.00936761	10.88	11.83	-0.0039524	-0.0562501	0.16558	0.485394	Sall4	sal-like 4 (Drosophila)	chr2:168456956-168459633	strong CpG island
1424153_s_at	1.23282	-0.0522977	0.612588	0.00936761	0.00936761	7.86	9.69	-0.0039524	-0.0562501	0.14109	0.552963	Sall4	sal-like 4 (Drosophila)	chr2:168456956-168459633	strong CpG island
1442043_at	1.14879	-0.0522879	0.352101	0.106273	0.106273	2.89	3.32	0.156477	0.104189	0.0189778	0.936704	Lhfpl4	lipoma HMGIC fusion partner-like protein 4	chr6:113160568-113162461	strong CpG island
1436553_at	1.17828	-0.0522879	0.570031	0.106273	0.106273	13.63	16.06	0.156477	0.104189	-0.325201	0.161791	Lhfpl4	lipoma HMGIC fusion partner-like protein 4	chr6:113160568-113162461	strong CpG island
1430197_a_at	0.958506	-0.0522437	0.87427	0.0898937	0.0898937	4.82	4.62	0.300909	0.248665	0.31309	0.178912	Pitpnm2	phosphatidylinositol transfer protein, membrane-associated 2	chr5:124476536-124478336	CpG poor
1419757_at	1.44131	-0.0522437	0.000152539	0.0898937	0.000152539	118.85	171.3	0.300909	0.248665	-0.261317	0.265763	Pitpnm2	phosphatidylinositol transfer protein, membrane-associated 2	chr5:124476536-124478336	CpG poor
1455143_at	0.879053	-0.0522399	0.758072	0.0617682	0.0617682	19.43	17.08	0.01654	-0.0356999	-0.144966	0.541996	Nlgn2	neuroligin 2	chr11:69650026-69652344	strong CpG island
1460013_at	1.1538	-0.0522399	0.523952	0.0617682	0.0617682	50.26	57.99	0.01654	-0.0356999	-0.0981937	0.680444	Nlgn2	neuroligin 2	chr11:69650026-69652344	strong CpG island
1429028_at	0.674545	-0.0522341	0.0332754	0.127954	0.0332754	33	22.26	-0.102563	-0.154797	0.0152141	0.949239	Dock11	dedicator of cytokinesis 11	chrX:32318976-32320837	strong CpG island
1443467_at	1.03838	-0.0522341	0.766691	0.127954	0.127954	27.62	28.68	-0.102563	-0.154797	-0.0709792	0.766188	Dock11	dedicator of cytokinesis 11	chrX:32318976-32320837	strong CpG island
1450090_at	1.04527	-0.0521783	0.548785	0.289651	0.289651	113.75	118.9	-0.2768	-0.328978	-0.0350853	0.883252	Zfp101	zinc finger protein 101	chr17:33002925-33004725	strong CpG island
1425831_at	1.10015	-0.0521783	0.425927	0.289651	0.289651	33.35	36.69	-0.2768	-0.328978	-0.129743	0.58563	Zfp101	zinc finger protein 101	chr17:33002925-33004725	strong CpG island
1417509_at	0.822198	-0.0521662	0.0162548	0.358676	0.0162548	102.08	83.93	0.112343	0.0601767	-0.0408246	0.864312	Rnf19a	ring finger protein 19A	chr15:36227029-36228065	strong CpG island
1417508_at	0.875371	-0.0521662	0.0515261	0.358676	0.0515261	326.65	285.94	0.112343	0.0601767	-0.131507	0.580496	Rnf19a	ring finger protein 19A	chr15:36227029-36228065	strong CpG island
1422081_at	0.515767	-0.0521525	0.0258872	0.0426741	0.0258872	14.27	7.36	0.0934513	0.0412988	0.421554	0.0641372	Ky	kyphoscoliosis peptidase	chr9:102361100-102362900	strong CpG island
1440435_at	0.674141	-0.0521525	0.463603	0.0426741	0.0426741	6.69	4.51	0.0934513	0.0412988	-0.0291925	0.902763	Ky	kyphoscoliosis peptidase	chr9:102361100-102362900	strong CpG island
1453766_a_at	0.819223	-0.0521487	0.495156	0.20585	0.20585	20.08	16.45	-0.0105903	-0.062739	-0.179412	0.44913	Efcab3	EF-hand calcium binding domain 3	chr15:83892615-83894415	weak CpG island
1424063_at	1.05229	-0.0521279	0.735505	0.200178	0.200178	34.23	36.02	-0.033039	-0.085167	-0.371698	0.106597	Abpa	androgen binding protein alpha	chr7:33729026-33730826	CpG poor
1459974_x_at	0.903882	-0.0521023	0.728886	0.208363	0.208363	10.82	9.78	0.00981311	-0.0422892	-0.105022	0.659465	Tbc1d9b	TBC1 domain family, member 9B	chr11:49974568-49975268	strong CpG island
1428597_at	1.06566	-0.0521023	0.255977	0.208363	0.208363	83	88.45	0.00981311	-0.0422892	0.173769	0.463751	Tbc1d9b	TBC1 domain family, member 9B	chr11:49974568-49975268	strong CpG island
1428596_at	1.06663	-0.0521023	0.152871	0.208363	0.152871	321.77	343.21	0.00981311	-0.0422892	-0.339927	0.14254	Tbc1d9b	TBC1 domain family, member 9B	chr11:49974568-49975268	strong CpG island
1431173_at	0.974335	-0.0520814	0.676899	0.0912333	0.0912333	75.98	74.03	-0.361002	-0.413083	0.173057	0.465614	A930008G19Rik	RIKEN cDNA A930008G19 gene	chr7:132651039-132652839	strong CpG island
1455428_at	1.0603	-0.0520814	0.700896	0.0912333	0.0912333	32.34	34.29	-0.361002	-0.413083	-0.0662228	0.781479	A930008G19Rik	RIKEN cDNA A930008G19 gene	chr7:132651039-132652839	strong CpG island
1457265_at	1.05601	-0.0520762	0.378419	0.0802917	0.0802917	164.78	174.01	0.0614519	0.00937577	-0.222046	0.346756	Sfrs17b	splicing factor, arginine/serine-rich 17b	chrX:33076195-33076895	strong CpG island
1457686_at	1.38442	-0.0520762	0.14202	0.0802917	0.0802917	23.75	32.88	0.0614519	0.00937577	-0.103454	0.66426	Sfrs17b	splicing factor, arginine/serine-rich 17b	chrX:33076195-33076895	strong CpG island
1425243_at	1.02926	-0.0520753	0.879113	0.163697	0.163697	69.03	71.05	-0.133204	-0.185279	0.104183	0.662028	Cd207	CD 207 antigen	chr6:83643015-83644815	CpG poor
1459661_at	1.054	-0.0520608	0.837829	0.0924952	0.0924952	16.48	17.37	-0.0310347	-0.0830954	-0.116071	0.626037	Dcdc2a	doublecortin domain containing 2a	chr13:25062168-25063999	strong CpG island
1441503_at	1.0986	-0.0520608	0.362037	0.0924952	0.0924952	60.65	66.63	-0.0310347	-0.0830954	-0.372247	0.106039	Dcdc2a	doublecortin domain containing 2a	chr13:25062168-25063999	strong CpG island
1426977_at	0.956726	-0.0520543	0.171802	0.0176415	0.0176415	556.45	532.37	0.0648882	0.0128339	0.390565	0.0886459	Usp47	ubiquitin specific peptidase 47	chr7:111813386-111815347	strong CpG island
1426976_at	1.01411	-0.0520543	0.699122	0.0176415	0.0176415	546.99	554.71	0.0648882	0.0128339	0.0883641	0.711042	Usp47	ubiquitin specific peptidase 47	chr7:111813386-111815347	strong CpG island
1457454_at	1.02775	-0.0520543	0.823749	0.0176415	0.0176415	57.3	58.89	0.0648882	0.0128339	-0.135341	0.56941	Usp47	ubiquitin specific peptidase 47	chr7:111813386-111815347	strong CpG island
1453008_at	0.553262	-0.0520526	0.0289117	0.14064	0.0289117	15.02	8.31	0.104919	0.052866	0.219263	0.352988	2300002D11Rik	RIKEN cDNA 2300002D11 gene	chr4:132769750-132770672	strong CpG island
1440696_at	0.95045	-0.0520526	0.86238	0.14064	0.14064	4.44	4.22	0.104919	0.052866	0.225398	0.339336	2300002D11Rik	RIKEN cDNA 2300002D11 gene	chr4:132769750-132770672	strong CpG island
1424795_a_at	0.908088	-0.0520377	0.784708	0.0491365	0.0491365	10.88	9.88	0.190572	0.138535	0.0200048	0.933286	1700001O22Rik	RIKEN cDNA 1700001O22 gene	chr2:30623102-30625016	strong CpG island
1451124_at	1.03161	-0.0520257	0.530751	0.198338	0.198338	9310.12	9604.41	0.0187321	-0.0332936	0.119802	0.6149	Sod1	superoxide dismutase 1, soluble	chr16:90108300-90110158	strong CpG island
1459976_s_at	1.08392	-0.0520257	0.0240815	0.198338	0.0240815	10941.4	11859.6	0.0187321	-0.0332936	0.164841	0.48737	Sod1	superoxide dismutase 1, soluble	chr16:90108300-90110158	strong CpG island
1440222_at	1.18103	-0.0520257	0.146318	0.198338	0.146318	82.14	97.01	0.0187321	-0.0332936	-0.0459598	0.847425	Sod1	superoxide dismutase 1, soluble	chr16:90108300-90110158	strong CpG island
1438476_a_at	0.833075	-0.052023	0.307205	0.235548	0.235548	51.7	43.07	0.217203	0.16518	-0.0428631	0.857601	Chd4	chromodomain helicase DNA binding protein 4	chr6:125060481-125062437	strong CpG island
1451295_a_at	0.861116	-0.052023	0.0775506	0.235548	0.0775506	162.15	139.63	0.217203	0.16518	-0.493874	0.026885	Chd4	chromodomain helicase DNA binding protein 4	chr6:125060481-125062437	strong CpG island
1436343_at	0.977737	-0.052023	0.797076	0.235548	0.235548	119.48	116.82	0.217203	0.16518	-0.152822	0.520076	Chd4	chromodomain helicase DNA binding protein 4	chr6:125060481-125062437	strong CpG island
1453356_at	0.723476	-0.0519858	0.00942691	0.0726841	0.00942691	59.38	42.96	-0.252823	-0.304809	0.35094	0.129234	5730453I16Rik	RIKEN cDNA 5730453I16 gene	chr19:10591010-10593554	strong CpG island
1428880_at	0.908603	-0.0519858	0.0398251	0.0726841	0.0398251	477.15	433.54	-0.252823	-0.304809	0.417835	0.0667726	0610038F07Rik	RIKEN cDNA 0610038F07 gene	chr19:10591010-10593554	strong CpG island
1415730_at	0.957904	-0.0519858	0.537757	0.0726841	0.0726841	187.19	179.31	-0.252823	-0.304809	-0.0216835	0.927701	5730453I16Rik	RIKEN cDNA 5730453I16 gene	chr19:10591010-10593554	strong CpG island
1452941_at	1.05258	-0.0519858	0.365562	0.0726841	0.0726841	155.01	163.16	-0.252823	-0.304809	-0.310478	0.182761	0610038F07Rik	RIKEN cDNA 0610038F07 gene	chr19:10591010-10593554	strong CpG island
1418300_a_at	0.970573	-0.0519759	0.847416	0.0817769	0.0817769	911.41	884.59	0.227862	0.175886	-0.266824	0.255452	Mknk2	MAP kinase-interacting serine/threonine kinase 2	chr10:80074605-80076405	CpG poor
1449029_at	0.990739	-0.0519759	0.960872	0.0817769	0.0817769	68.03	67.4	0.227862	0.175886	-0.15986	0.5008	Mknk2	MAP kinase-interacting serine/threonine kinase 2	chr10:80074605-80076405	CpG poor
1422098_at	1.01522	-0.0519464	0.96261	0.137043	0.137043	13.8	14.01	-0.192933	-0.244879	-0.310028	0.183429	Acvr1b	activin A receptor, type 1B	chr15:101000858-101002681	strong CpG island
1433725_at	1.05427	-0.0519464	0.361782	0.137043	0.137043	190.53	200.87	-0.192933	-0.244879	-0.258342	0.27144	Acvr1b	activin A receptor, type 1B	chr15:101000858-101002681	strong CpG island
1425176_at	0.856053	-0.0519003	0.343887	0.0116999	0.0116999	38	32.53	0.193734	0.141834	0.0187106	0.937593	C1ql3	C1q-like 3	chr2:12927822-12930017	strong CpG island
1451620_at	0.869981	-0.0519003	0.687174	0.0116999	0.0116999	10.46	9.1	0.193734	0.141834	0.193077	0.414738	C1ql3	C1q-like 3	chr2:12927822-12930017	strong CpG island
1425175_at	1.01266	-0.0519003	0.958324	0.0116999	0.0116999	25.28	25.6	0.193734	0.141834	-0.217967	0.355912	C1ql3	C1q-like 3	chr2:12927822-12930017	strong CpG island
1437288_at	1.05838	-0.0518899	0.158491	0.0401298	0.0401298	523.95	554.54	-0.0740085	-0.125898	-0.495679	0.0262475	Impad1	inositol monophosphatase domain containing 1	chr4:4719641-4721753	strong CpG island
1437290_at	1.11462	-0.0518899	0.0230197	0.0401298	0.0230197	242.46	270.25	-0.0740085	-0.125898	-0.517872	0.0193411	Impad1	inositol monophosphatase domain containing 1	chr4:4719641-4721753	strong CpG island
1437289_at	1.14924	-0.0518899	0.00227636	0.0401298	0.00227636	271.45	311.96	-0.0740085	-0.125898	-0.482155	0.0313266	Impad1	inositol monophosphatase domain containing 1	chr4:4719641-4721753	strong CpG island
1453851_a_at	0.418293	-0.0518844	0.0769698	0.0312143	0.0312143	457.98	191.57	-0.289772	-0.341656	0.297666	0.202444	Gadd45g	growth arrest and DNA-damage-inducible 45 gamma	chr13:51857890-51860238	strong CpG island
1431981_at	0.766721	-0.0518799	0.472402	0.023845	0.023845	6.13	4.7	-0.0204854	-0.0723654	-0.123586	0.603687	Hif1a	hypoxia inducible factor 1, alpha subunit	chr12:74825567-74827641	strong CpG island
1416035_at	0.905222	-0.0518799	0.0982827	0.023845	0.023845	175.78	159.12	-0.0204854	-0.0723654	0.0966418	0.685244	Hif1a	hypoxia inducible factor 1, alpha subunit	chr12:74825567-74827641	strong CpG island
1427418_a_at	0.922563	-0.0518799	0.154703	0.023845	0.023845	723.81	667.76	-0.0204854	-0.0723654	-0.212561	0.368261	Hif1a	hypoxia inducible factor 1, alpha subunit	chr12:74825567-74827641	strong CpG island
1448183_a_at	1.1511	-0.0518799	0.310668	0.023845	0.023845	51.49	59.27	-0.0204854	-0.0723654	-0.274511	0.241488	Hif1a	hypoxia inducible factor 1, alpha subunit	chr12:74825567-74827641	strong CpG island
1421065_at	0.867507	-0.0518759	0.118732	0.00997824	0.00997824	64.23	55.72	0.171787	0.119911	0.0779555	0.743912	Jak2	Janus kinase 2	chr19:29316524-29318324	strong CpG island
1421066_at	0.946925	-0.0518759	0.46391	0.00997824	0.00997824	238.34	225.69	0.171787	0.119911	-0.0684226	0.774397	Jak2	Janus kinase 2	chr19:29316524-29318324	strong CpG island
1453366_at	0.84921	-0.0518672	0.0622167	0.0816739	0.0622167	58.89	50.01	-0.0816713	-0.133538	0.360841	0.118047	Tdrkh	tudor and KH domain containing protein	chr3:94497421-94499221	strong CpG island
1435307_at	0.601896	-0.0517908	0.263167	0.00280126	0.00280126	6.33	3.81	0.0234908	-0.0283	-0.0248732	0.917098	Ankrd34b	ankyrin repeat domain 34B	chr13:93525348-93527795	strong CpG island
1416781_at	0.867792	-0.0517873	0.493983	0.12919	0.12919	49.77	43.19	0.0586963	0.00690896	0.296139	0.204881	Praf2	PRA1 domain family 2	chrX:6884229-6886029	strong CpG island
1416782_s_at	1.21205	-0.0517873	0.0885139	0.12919	0.0885139	61.26	74.25	0.0586963	0.00690896	-0.225276	0.339605	Praf2	PRA1 domain family 2	chrX:6884229-6886029	strong CpG island
1422034_a_at	0.551498	-0.0517504	0.131458	0.0696565	0.0696565	21.36	11.78	0.161503	0.109753	0.458223	0.0421686	Palm	paralemmin	chr10:79195544-79197344	strong CpG island
1423967_at	1.23727	-0.0517504	0.544944	0.0696565	0.0696565	16.69	20.65	0.161503	0.109753	-0.184848	0.435276	Palm	paralemmin	chr10:79195544-79197344	strong CpG island
1421301_at	1.54792	-0.0517404	0.249905	0.13175	0.13175	4.8	7.43	-0.000740243	-0.0524807	-0.0131908	0.955983	Zic2	zinc finger protein of the cerebellum 2	chr14:121609188-121611479	strong CpG island
1418379_s_at	0.922158	-0.0517163	0.758366	0.194013	0.194013	25.95	23.93	-0.148014	-0.199731	0.147705	0.534304	Gpr124	G protein-coupled receptor 124	chr8:28550476-28552276	strong CpG island
1443656_at	0.76379	-0.051716	0.394935	0.0785553	0.0785553	15.41	11.77	0.101573	0.049857	0.16423	0.489008	Fut8	fucosyltransferase 8	chr12:78156560-78158434	strong CpG island
1456367_at	0.999213	-0.051716	0.997764	0.0785553	0.0785553	12.7	12.69	0.101573	0.049857	0.0752368	0.752571	Fut8	fucosyltransferase 8	chr12:78156560-78158434	strong CpG island
1460319_at	1.2904	-0.051716	0.0391459	0.0785553	0.0391459	52.41	67.63	0.101573	0.049857	-0.263383	0.261864	Fut8	fucosyltransferase 8	chr12:78156560-78158434	strong CpG island
1437165_a_at	0.850432	-0.0517027	0.0617896	0.111187	0.0617896	219.9	187.01	0.121169	0.069466	0.39649	0.0834972	Pcolce	procollagen C-endopeptidase enhancer protein	chr5:137840647-137842447	CpG poor
1448433_a_at	0.933147	-0.0517027	0.550086	0.111187	0.111187	64.32	60.02	0.121169	0.069466	0.0823529	0.729969	Pcolce	procollagen C-endopeptidase enhancer protein	chr5:137840647-137842447	CpG poor
1437569_at	1.05824	-0.0516587	0.702982	0.0363108	0.0363108	43.61	46.15	0.0841526	0.0324939	-0.153747	0.517521	Tmem132e	transmembrane protein 132E	chr11:82203257-82206000	strong CpG island
1447627_at	1.16882	-0.0516587	0.280552	0.0363108	0.0363108	45.73	53.45	0.0841526	0.0324939	0.0329254	0.890397	Tmem132e	transmembrane protein 132E	chr11:82203257-82206000	strong CpG island
1430674_at	0.434196	-0.0516539	0.0583128	0.305306	0.0583128	8.89	3.86	0.0272125	-0.0244414	0.180158	0.447216	1700016C15Rik	RIKEN cDNA 1700016C15 gene	chr1:179565188-179566988	CpG poor
1448507_at	1.49323	-0.0516461	0.105236	0.151538	0.105236	11.82	17.65	-0.0756824	-0.127329	-0.0587731	0.805582	Efhd1	EF hand domain containing 1	chr1:89094234-89096127	strong CpG island
1426588_at	1.00728	-0.0516076	0.965875	0.273229	0.273229	35.73	35.99	0.0590897	0.00748207	-0.14527	0.54114	Tspan10	tetraspanin 10	chr11:120257482-120259282	CpG poor
1426959_at	1.09132	-0.0515291	0.187207	0.00781665	0.00781665	347.78	379.54	0.308095	0.256566	0.102761	0.666385	Bdh1	3-hydroxybutyrate dehydrogenase, type 1	chr16:31348472-31349783	strong CpG island
1452257_at	1.11606	-0.0515291	0.0782567	0.00781665	0.00781665	2223.34	2481.38	0.308095	0.256566	0.035509	0.881852	Bdh1	3-hydroxybutyrate dehydrogenase, type 1	chr16:31348472-31349783	strong CpG island
1441554_at	0.845758	-0.0515162	0.294432	0.0982287	0.0982287	33	27.91	0.0759309	0.0244147	-0.10788	0.650755	Chsy3	chondroitin sulfate synthase 3	chr18:59300377-59301838	strong CpG island
1429417_at	0.870214	-0.0515162	0.439697	0.0982287	0.0982287	30.82	26.82	0.0759309	0.0244147	0.0264976	0.911704	Chsy3	chondroitin sulfate synthase 3	chr18:59300377-59301838	strong CpG island
1418045_at	0.82018	-0.0514981	0.0259867	0.111995	0.0259867	97.82	80.23	-0.0371273	-0.0886255	0.354708	0.124892	Inpp1	inositol polyphosphate-1-phosphatase	chr1:52761582-52763382	strong CpG island
1442073_at	1.04638	-0.0514981	0.666568	0.111995	0.111995	71.15	74.45	-0.0371273	-0.0886255	-0.00386381	0.987101	Inpp1	inositol polyphosphate-1-phosphatase	chr1:52761582-52763382	strong CpG island
1423430_at	0.78197	-0.0514667	0.112548	0.16519	0.112548	123.24	96.37	0.0101659	-0.0413009	-0.116481	0.624807	Mybbp1a	MYB binding protein (P160) 1a	chr11:72256272-72258072	strong CpG island
1423431_a_at	0.935936	-0.0514667	0.406575	0.16519	0.16519	404.13	378.24	0.0101659	-0.0413009	-0.244444	0.298962	Mybbp1a	MYB binding protein (P160) 1a	chr11:72256272-72258072	strong CpG island
1426594_at	0.875895	-0.0514292	0.358582	0.0416804	0.0416804	97.82	85.68	0.0253052	-0.0261239	0.507363	0.0224037	Frmd4b	FERM domain containing 4B	chr6:97582330-97584345	strong CpG island
1452123_s_at	0.971399	-0.0514292	0.854106	0.0416804	0.0416804	426.91	414.7	0.0253052	-0.0261239	0.370115	0.108214	Frmd4b	FERM domain containing 4B	chr6:97582330-97584345	strong CpG island
1438169_a_at	0.979536	-0.0514292	0.904258	0.0416804	0.0416804	1004.71	984.15	0.0253052	-0.0261239	0.345374	0.135844	Frmd4b	FERM domain containing 4B	chr6:97582330-97584345	strong CpG island
1441548_at	1.03811	-0.0514292	0.756218	0.0416804	0.0416804	46.18	47.94	0.0253052	-0.0261239	0.141871	0.550744	Frmd4b	FERM domain containing 4B	chr6:97582330-97584345	strong CpG island
1426331_a_at	1.19728	-0.0514292	0.520346	0.0416804	0.0416804	33.81	40.48	0.0253052	-0.0261239	0.286873	0.220084	Frmd4b	FERM domain containing 4B	chr6:97582330-97584345	strong CpG island
1460654_at	2.45662	-0.0514243	0.00675258	0.0960799	0.00675258	30.66	75.32	-0.342773	-0.394198	-0.435995	0.0546428	Slc30a3	solute carrier family 30 (zinc transporter), member 3	chr5:31369157-31371379	strong CpG island
1455413_at	0.947777	-0.0514158	0.705264	0.222661	0.222661	38.68	36.66	-0.109146	-0.160562	0.117783	0.620915	Zfp11	zinc finger protein 11	chr5:129984390-129985090	strong CpG island
1421153_at	0.632039	-0.0513949	0.0613232	0.0920922	0.0613232	33.21	20.99	0.144081	0.0926857	0.227659	0.334384	Loxl4	lysyl oxidase-like 4	chr19:42665556-42667356	weak CpG island
1450134_at	0.917777	-0.0513949	0.399708	0.0920922	0.0920922	35.27	32.37	0.144081	0.0926857	0.054174	0.820548	Loxl4	lysyl oxidase-like 4	chr19:42665556-42667356	weak CpG island
1433894_at	1.73788	-0.0513938	0.0473404	0.0250985	0.0250985	16.29	28.31	0.13725	0.0858564	-0.240753	0.306547	Jazf1	JAZF zinc finger 1	chr6:52997673-52999473	strong CpG island
1426263_at	0.742024	-0.0513891	0.0580931	0.287444	0.0580931	101.56	75.36	-0.0330071	-0.0843962	-0.256001	0.275962	Cadm4	cell adhesion molecule 4	chr7:24189482-24191282	strong CpG island
1423231_at	1.08456	-0.0513539	0.680275	0.271894	0.271894	23.77	25.78	-0.371465	-0.422819	-0.402659	0.0783753	Nrgn	neurogranin	chr9:37301980-37303780	weak CpG island
1422099_a_at	0.805458	-0.0513408	0.567438	0.139657	0.139657	11.36	9.15	-0.560802	-0.612142	-0.0268741	0.910454	Oprl1	opioid receptor-like 1	chr2:181643149-181644949	CpG poor
1450486_a_at	1.06068	-0.0513408	0.798307	0.139657	0.139657	26.37	27.97	-0.560802	-0.612142	0.0037715	0.987409	Oprl1	opioid receptor-like 1	chr2:181643149-181644949	CpG poor
1426204_a_at	1.22571	-0.0513408	0.43295	0.139657	0.139657	9.57	11.73	-0.560802	-0.612142	0.261773	0.264898	Oprl1	opioid receptor-like 1	chr2:181643149-181644949	CpG poor
1418006_at	0.883253	-0.0513179	0.0452501	0.108458	0.0452501	182.96	161.6	-0.157967	-0.209285	0.239615	0.308908	Zc3h18	zinc finger CCCH-type containing 18	chr8:125261405-125263231	strong CpG island
1435389_at	1.09971	-0.0512949	0.0481479	0.0615762	0.0481479	288.73	317.52	0.0566155	0.00532066	-0.153314	0.518716	Reps2	RALBP1 associated Eps domain containing protein 2	chrX:157987206-157989006	strong CpG island
1446652_at	1.28305	-0.0512949	0.321189	0.0615762	0.0615762	12.86	16.5	0.0566155	0.00532066	0.310045	0.183404	Reps2	RALBP1 associated Eps domain containing protein 2	chrX:157987206-157989006	strong CpG island
1435204_at	1.12821	-0.0512853	0.812779	0.0689512	0.0689512	4.29	4.84	-0.100033	-0.151319	0.272337	0.245387	Prmt8	protein arginine N-methyltransferase 8	chr6:127733332-127735648	strong CpG island
1434755_at	0.854886	-0.0512704	0.573505	0.0143431	0.0143431	24.05	20.56	0.200758	0.149487	-0.0888152	0.709628	Coro2b	coronin, actin binding protein, 2B	chr9:62334481-62336350	strong CpG island
1434326_x_at	1.17748	-0.0512704	0.0671255	0.0143431	0.0143431	74.77	88.04	0.200758	0.149487	-0.227254	0.335267	Coro2b	coronin, actin binding protein, 2B	chr9:62334481-62336350	strong CpG island
1458015_at	0.649528	-0.051269	0.00821101	0.00623341	0.00623341	21.2	13.77	-0.0258722	-0.0771412	0.315664	0.175174	Megf11	multiple EGF-like-domains 11	chr9:64182395-64185239	strong CpG island
1447897_x_at	0.902063	-0.0512341	0.409033	0.0860976	0.0860976	61.57	55.54	0.272361	0.221127	0.000708243	0.997636	Anapc11	Anaphase promoting complex subunit 11 homolog (yeast)	chr11:120413226-120415755	strong CpG island
1417724_at	0.935023	-0.0512341	0.124513	0.0860976	0.0860976	259.17	242.33	0.272361	0.221127	0.198368	0.401813	Thoc4	THO complex 4	chr11:120413226-120415755	strong CpG island
1417326_a_at	1.02191	-0.0512341	0.617488	0.0860976	0.0860976	294.9	301.36	0.272361	0.221127	-0.369902	0.108433	Anapc11	anaphase promoting complex subunit 11 homolog (yeast)	chr11:120413226-120415755	strong CpG island
1459212_at	1.07422	-0.0512341	0.820801	0.0860976	0.0860976	9.97	10.71	0.272361	0.221127	-0.0830643	0.727721	Anapc11	anaphase promoting complex subunit 11 homolog (yeast)	chr11:120413226-120415755	strong CpG island
1436211_at	1.07451	-0.0512341	0.55311	0.0860976	0.0860976	32.88	35.33	0.272361	0.221127	-0.0903757	0.704744	Thoc4	THO complex 4	chr11:120413226-120415755	strong CpG island
1417406_at	1.11673	-0.0512132	0.386636	0.0412811	0.0412811	86.78	96.91	-0.234018	-0.285231	-0.175554	0.459101	Sertad1	SERTA domain containing 1	chr7:27194412-27196338	strong CpG island
1419458_at	0.626794	-0.0511787	0.346343	0.0803313	0.0803313	8.36	5.24	0.234065	0.182887	0.0742024	0.755873	Rgnef	Rho-guanine nucleotide exchange factor	chr13:99305824-99307624	strong CpG island
1431161_at	0.640127	-0.0511787	0.223732	0.0803313	0.0803313	15.7	10.05	0.234065	0.182887	-0.0471283	0.843591	Rgnef	Rho-guanine nucleotide exchange factor	chr13:99305824-99307624	strong CpG island
1419457_at	0.744903	-0.0511787	0.350481	0.0803313	0.0803313	21.09	15.71	0.234065	0.182887	-0.314944	0.176215	Rgnef	Rho-guanine nucleotide exchange factor	chr13:99305824-99307624	strong CpG island
1443982_at	0.878001	-0.0511787	0.618817	0.0803313	0.0803313	15.41	13.53	0.234065	0.182887	-0.100771	0.672496	Rgnef	Rho-guanine nucleotide exchange factor	chr13:99305824-99307624	strong CpG island
1418761_at	0.521954	-0.0511371	0.115078	0.0303276	0.0303276	18.22	9.51	-0.0615637	-0.112701	0.133889	0.573599	Igf2bp1	insulin-like growth factor 2 mRNA binding protein 1	chr11:95820660-95823908	strong CpG island
1455223_at	0.544204	-0.0511371	0.104845	0.0303276	0.0303276	10.18	5.54	-0.0615637	-0.112701	-0.0180417	0.939821	Igf2bp1	insulin-like growth factor 2 mRNA binding protein 1	chr11:95820660-95823908	strong CpG island
1459825_x_at	1.21466	-0.0511371	0.519442	0.0303276	0.0303276	15.14	18.39	-0.0615637	-0.112701	-0.0430717	0.856915	Igf2bp1	insulin-like growth factor 2 mRNA binding protein 1	chr11:95820660-95823908	strong CpG island
1449210_at	1.30149	-0.0511371	0.390801	0.0303276	0.0303276	3.35	4.36	-0.0615637	-0.112701	-0.250629	0.286511	Igf2bp1	insulin-like growth factor 2 mRNA binding protein 1	chr11:95820660-95823908	strong CpG island
1424239_at	0.980683	-0.0510481	0.832118	0.250962	0.250962	57.98	56.86	0.0271053	-0.0239428	0.0861139	0.718109	2310066E14Rik	RIKEN cDNA 2310066E14 gene	chr8:108494260-108494961	strong CpG island
1440239_at	1.31935	-0.0510481	0.267331	0.250962	0.250962	25.74	33.96	0.0271053	-0.0239428	0.326922	0.159454	2310066E14Rik	RIKEN cDNA 2310066E14 gene	chr8:108494260-108494961	strong CpG island
1444942_at	0.8487	-0.0509717	0.377821	0.0398213	0.0398213	33.84	28.72	0.10459	0.0536187	0.137785	0.562394	Helz	helicase with zinc finger domain	chr11:107362749-107364549	strong CpG island
1455059_at	0.891902	-0.0509717	0.190461	0.0398213	0.0398213	53.1	47.36	0.10459	0.0536187	0.381261	0.0971959	Helz	helicase with zinc finger domain	chr11:107362749-107364549	strong CpG island
1442293_at	0.950355	-0.0509717	0.712166	0.0398213	0.0398213	36.66	34.84	0.10459	0.0536187	-0.349285	0.131175	Helz	helicase with zinc finger domain	chr11:107362749-107364549	strong CpG island
1445453_at	0.95371	-0.0509717	0.815601	0.0398213	0.0398213	28.3	26.99	0.10459	0.0536187	-0.256926	0.274169	Helz	Helicase with zinc finger domain	chr11:107362749-107364549	strong CpG island
1427469_at	1.00601	-0.0509717	0.933402	0.0398213	0.0398213	124.7	125.45	0.10459	0.0536187	0.226583	0.336734	Helz	helicase with zinc finger domain	chr11:107362749-107364549	strong CpG island
1452443_s_at	1.06331	-0.0509717	0.374563	0.0398213	0.0398213	217.49	231.26	0.10459	0.0536187	-0.292837	0.210216	Helz	helicase with zinc finger domain	chr11:107362749-107364549	strong CpG island
1417665_a_at	0.850071	-0.0509298	0.0142283	0.024589	0.0142283	445.01	378.29	0.075772	0.0248423	0.472289	0.0354941	Cpsf1	cleavage and polyadenylation specific factor 1	chr15:76434309-76436109	strong CpG island
1415732_at	0.980694	-0.050915	0.753864	0.28092	0.28092	346.53	339.84	0.145984	0.0950685	-0.137045	0.564514	Bat5	HLA-B associated transcript 5	chr17:34696046-34697846	strong CpG island
1460709_a_at	1.05762	-0.050915	0.373725	0.28092	0.28092	341.2	360.86	0.145984	0.0950685	-0.0131264	0.956198	Bat5	HLA-B associated transcript 5	chr17:34696046-34697846	strong CpG island
1425452_s_at	7.181	-0.0509082	0.0336934	0.0681318	0.0336934	10	71.81	-0.262362	-0.31327	-0.425717	0.0612814	AW125753	protein tyrosine phosphatase, receptor type, J	chr12:14177078-14178878	strong CpG island
1430920_at	0.890949	-0.0508944	0.631189	0.027729	0.027729	40.99	36.52	-0.153129	-0.204023	0.0231419	0.922852	Trmt11	tRNA methyltransferase 11 homolog (S. cerevisiae)	chr10:30289642-30291465	weak CpG island
1428551_at	0.899459	-0.0508944	0.100437	0.027729	0.027729	145.91	131.24	-0.153129	-0.204023	0.190286	0.421643	Trmt11	tRNA methyltransferase 11 homolog (S. cerevisiae)	chr10:30289642-30291465	weak CpG island
1460732_a_at	0.858263	-0.0508709	0.629434	0.130779	0.130779	133.91	114.93	-0.0387622	-0.0896331	0.0285448	0.904911	Ppl	periplakin	chr16:5046740-5049102	strong CpG island
1422634_a_at	0.991413	-0.0508542	0.977267	0.0398393	0.0398393	30.28	30.02	0.250947	0.200093	0.14517	0.54142	Vsig2	V-set and immunoglobulin domain containing 2	chr9:37287625-37289425	CpG poor
1417722_at	1.08671	-0.0508396	0.116722	0.103083	0.103083	483.66	525.6	-0.0922121	-0.143052	-0.0509227	0.831165	Pgls	6-phosphogluconolactonase	chr8:74519872-74521795	strong CpG island
1441837_at	0.81982	-0.0508151	0.308151	0.154794	0.154794	2.22	1.82	-0.171763	-0.222578	0.0171743	0.942709	Chrnb2	cholinergic receptor, nicotinic, beta polypeptide 2 (neuronal)	chr3:89850012-89851812	weak CpG island
1436428_at	0.964663	-0.0508151	0.809892	0.154794	0.154794	24.62	23.75	-0.171763	-0.222578	-0.336998	0.146234	Chrnb2	cholinergic receptor, nicotinic, beta polypeptide 2 (neuronal)	chr3:89850012-89851812	weak CpG island
1420744_at	1.15545	-0.0508151	0.201355	0.154794	0.154794	36.86	42.59	-0.171763	-0.222578	-0.384619	0.0940437	Chrnb2	cholinergic receptor, nicotinic, beta polypeptide 2 (neuronal)	chr3:89850012-89851812	weak CpG island
1433987_at	1.43865	-0.0508091	0.570222	0.115569	0.115569	3.26	4.69	-0.147496	-0.198305	-0.0250844	0.916397	Hpcal4	hippocalcin-like 4	chr4:122684506-122686306	strong CpG island
1431092_at	1.16879	-0.0507987	0.42142	0.188063	0.188063	28.26	33.03	-0.0213554	-0.0721541	-0.043633	0.855069	Ppp1r12c	protein phosphatase 1, regulatory (inhibitor) subunit 12C	chr7:4104161-4104896	strong CpG island
1454848_at	1.23567	-0.0507987	0.0659951	0.188063	0.0659951	53.89	66.59	-0.0213554	-0.0721541	-0.250153	0.287458	Ppp1r12c	protein phosphatase 1, regulatory (inhibitor) subunit 12C	chr7:4104161-4104896	strong CpG island
1431995_at	0.920825	-0.0507824	0.664039	0.163598	0.163598	30.06	27.68	-0.132959	-0.183742	-0.149556	0.529138	Antxr1	anthrax toxin receptor 1	chr6:87300750-87302649	strong CpG island
1451446_at	1.27155	-0.0507824	0.0927358	0.163598	0.0927358	25.52	32.45	-0.132959	-0.183742	-0.0338136	0.887458	Antxr1	anthrax toxin receptor 1	chr6:87300750-87302649	strong CpG island
1428088_at	0.841133	-0.05078	0.29889	0.174276	0.174276	8.12	6.83	-0.0425163	-0.0932963	0.0660047	0.782182	2410002I01Rik	RIKEN cDNA 2410002I01 gene	chr11:119914290-119916090	strong CpG island
1457826_a_at	1.03365	-0.05078	0.284216	0.174276	0.174276	786.96	813.44	-0.0425163	-0.0932963	-0.418582	0.0662371	1810043H04Rik	RIKEN cDNA 1810043H04 gene	chr11:119914290-119916090	strong CpG island
1448003_at	1.04615	-0.05078	0.486589	0.174276	0.174276	142.57	149.15	-0.0425163	-0.0932963	-0.326326	0.160261	1810043H04Rik	RIKEN cDNA 1810043H04 gene	chr11:119914290-119916090	strong CpG island
1440615_at	0.983297	-0.0507443	0.929661	0.0113022	0.0113022	31.73	31.2	0.110475	0.0597308	-0.0147637	0.950741	Dusp16	dual specificity phosphatase 16	chr6:134757821-134759621	strong CpG island
[truncated: 28,430 more rows]
